# Supplementary material for: Analysis of an improved Cyanophora paradoxa genome assembly
Source: DNA Res. 2019 May 16;26(4):287–99. doi: 10.1093/dnares/dsz009 (PMC6704402; doi:10.1093/dnares/dsz009)
Supplement: dsz009_Supplementary_Data [file dsz009_supplementary_data.zip]

Archive with 35 entries (34 files):
- dsz009-Suppl_data/
- dsz009-Suppl_data/Supplementary_Data.doc
- dsz009-Suppl_data/Supplementary_table S1.xlsx
- dsz009-Suppl_data/Supplementary figures_Page_02.jpg
- dsz009-Suppl_data/Thumbs.db
- dsz009-Suppl_data/Supplementary figures_Page_01.jpg
- dsz009-Suppl_data/Supplementary figures_Page_03.jpg
- dsz009-Suppl_data/Supplementary figures_Page_05.jpg
- dsz009-Suppl_data/Supplementary figures_Page_04.jpg
- dsz009-Suppl_data/Supplementary figures_Page_07.jpg
- dsz009-Suppl_data/Supplementary figures_Page_06.jpg
- dsz009-Suppl_data/Supplementary figures_Page_08.jpg
- dsz009-Suppl_data/Supplementary figures_Page_10.jpg
- dsz009-Suppl_data/Supplementary figures_Page_11.jpg
- dsz009-Suppl_data/Supplementary figures_Page_12.jpg
- dsz009-Suppl_data/Supplementary figures_Page_14.jpg
- dsz009-Suppl_data/Supplementary figures_Page_15.jpg
- dsz009-Suppl_data/Supplementary figures_Page_16.jpg
- dsz009-Suppl_data/Supplementary figures_Page_17.jpg
- dsz009-Suppl_data/Supplementary figures_Page_18.jpg
- dsz009-Suppl_data/Supplementary figures_Page_19.jpg
- dsz009-Suppl_data/Supplementary figures_Page_21.jpg
- dsz009-Suppl_data/Supplementary figures_Page_24.jpg
- dsz009-Suppl_data/Supplementary_table S3.xlsx
- dsz009-Suppl_data/Supplementary_table S5.xlsx
- dsz009-Suppl_data/Supplementary_table S6.xlsx
- dsz009-Suppl_data/Supplementary_table S7.xlsx
- dsz009-Suppl_data/Supplementary_table S8.xlsx
- dsz009-Suppl_data/Supplementary figures_Page_23.jpg
- dsz009-Suppl_data/Supplementary figures_Page_22.jpg
- dsz009-Suppl_data/Supplementary figures_Page_20.jpg
- dsz009-Suppl_data/Supplementary_Figure S9.pdf
- dsz009-Suppl_data/Supplementary_Figure S13.pdf
- dsz009-Suppl_data/Supplementary_table S2.xlsx
- dsz009-Suppl_data/Supplementary_table S4.xlsx
