# Supplementary material for: Analysis of an improved Cyanophora paradoxa genome assembly
Source: DNA Res. 2019 May 16;26(4):287–99. doi: 10.1093/dnares/dsz009 (PMC6704402; doi:10.1093/dnares/dsz009)
Supplement: dsz009_Supplementary_Data [file dsz009_supplementary_data.zip › dsz009-Suppl_data/Supplementary_table S1.xlsx]

## Sheet: table S1
Supergroup	Phylum	Species	Source	Identifier	# Proteins
Alveolata	Apicomplexa	Plasmodium falciparum	NCBI	ASM276v1	5296
Alveolata	Apicomplexa	Toxoplasma gondii	NCBI	TGA4	8257
Alveolata	Chromerida	Chromera velia	TSA	ARZB01	60758
Alveolata	Chromerida	Chromera velia	MMETSP	MMETSP0290	27580
Alveolata	Chromerida	Vitrella brassicaformis	EUPathDB	CryptoDB 34	23124
Alveolata	Chromerida	Vitrella brassicaformis	MMETSP	MMETSP1451	29273
Alveolata	Ciliophora	Blepharisma japonicum	MMETSP	MMETSP1395	18065
Alveolata	Ciliophora	Climacostomum virens	MMETSP	MMETSP1397	12795
Alveolata	Ciliophora	Condylostoma magnum	MMETSP	MMETSP0210	1760
Alveolata	Ciliophora	Fabrea salina	MMETSP	MMETSP1345	11275
Alveolata	Ciliophora	Favella taraikaensis	MMETSP	MMETSP0434	14037
Alveolata	Ciliophora	Mesodinium pulex	MMETSP	MMETSP0467	44589
Alveolata	Colpodellidae	Colpodella angustaBE6	TSA	GDKJ01	31111
Alveolata	Colpodellidae	Colpodella angustaSPI2	TSA	GDKK01	36807
Alveolata	Dinophyceae	Alexandrium tamarense	MMETSP	MMETSP0382	79215
Alveolata	Dinophyceae	Amphidinium massartii	MMETSP	MMETSP0689	49245
Alveolata	Dinophyceae	Gymnodinium catenatum	MMETSP	MMETSP0784	70976
Alveolata	Dinophyceae	Kryptoperidinium foliaceum	MMETSP	MMETSP0120	73997
Alveolata	Dinophyceae	Lingulodinium polyedra	MMETSP	MMETSP1035	74275
Alveolata	Dinophyceae	Noctiluca scintillans	MMETSP	MMETSP0253	43261
Alveolata	Dinophyceae	Oxyrrhis marina	MMETSP	MMETSP0469	60642
Alveolata	Dinophyceae	Scrippsiella hangoei	MMETSP	MMETSP0359	73049
Alveolata	Dinophyceae	Scrippsiella hangoei	MMETSP	MMETSP0361	75541
Alveolata	Dinophyceae	Symbiodinium sp	MMETSP	MMETSP1367	48918
Alveolata	Perkinsea	Perkinsus marinus	NCBI	JCVI_PMG_1.0	17512
Amoebozoa	Discosea	Filamoeba nolandi	MMETSP	MMETSP0413	17366
Amoebozoa	Discosea	Mayorella sp	MMETSP	MMETSP0417	13972
Amoebozoa	Discosea	Neoparamoeba aestuarina	MMETSP	MMETSP0161	24125
Amoebozoa	Discosea	Stygamoeba regulata	MMETSP	MMETSP0447	31191
Apusozoa	Apusomonadidae	Amastigomonas sp	DRYAD	N/A	8968
Apusozoa	Unranked	Nutomonas longa	SRA	SRX736986	17609
Breviatea	Unranked	Breviata anathema	TBestDB	LIBEST_028366	1260
Breviatea	Unranked	Pygsuia biforma	TSA	GCRY01	9506
Breviatea	Unranked	Subulatomonas tetraspora	TSA	GABW01	11140
Centroheliozoa	Acanthocystidae	Acanthocystis sp FB2015	DRYAD	N/A	25769	Burki et al. 2016
Centroheliozoa	Acanthocystidae	Choanocystis sp	DRYAD	N/A	34920	Burki et al. 2016
Centroheliozoa	Acanthocystidae	Raineriophrys erinaceoides	DRYAD	N/A	16753	Burki et al. 2016
Centroheliozoa	Raphidiophryidae	Raphidiophrys heterophryoidea	DRYAD	N/A	23429	Burki et al. 2016
Colpodellidae	Unranked	Voromonas pontica	TSA	GDKH01	7828
Cryptophyta	Cryptomonodales	Cryptomonas paramecium	MMETSP	MMETSP0038	39750
Cryptophyta	Goniomondales	Goniomonas pacifica	MMETSP	MMETSP0107	32709
Cryptophyta	Goniomondales	Goniomonas pacifica	MMETSP	MMETSP0108	36421
Cryptophyta	Pyrenomonadales	Guillardia theta	MMETSP	MMETSP0046	24657
Cryptophyta	Pyrenomondales	Chroomonas mesostigmatica cf	MMETSP	MMETSP0047	37740
Diplomonadida	Hexamitidae	Giardia intestinalis	NCBI	GL2	6207
Diplomonadida	Hexamitidae	Spironucleus salmonicida	NCBI	SSK3.0	7708
Euglenozoa	Euglenida	Euglena gracilis	TSA	GEFR01	30485
Euglenozoa	Euglenida	Eutreptiella gymnastica	MMETSP	MMETSP0039	46963
Euglenozoa	Euglenida	Neobodo designis	MMETSP	MMETSP1114	31803
Euglenozoa	Kinetoplastida	Trypanosoma cruzi	NCBI	ASM20906v1	12669
Eukaryota	Apusozoa	Thecamonas trahens	TSA	ADVD01	10555
Glaucophyta	Glaucophyta	Cyanoptyche gloeocystis	MMETSP	MMETSP1086	10081
Glaucophyta	Glaucophyta	Gloeochaete witrockiana	MMETSP	MMETSP0308	21651
Glaucophyta	Glaucophyta	Gloeochaete wittrockiana	MMETSP	MMETSP1089	27446
Glaucophyta	Glaucophyta	Cyanophora paradoxa	INHOUSE	INHOUSE	23466
Haptophyceae	Coccolithophyceae	Scyphosphaera apsteinii	MMETSP	MMETSP1333	39935
Haptophyceae	Pavlovophyceae	Pavlova lutheri	MMETSP	MMETSP1463	12499
Haptophyceae	Prymnesiophyceae	Chrysochromulina sp CCMP291	NCBI	Ctobinv2	16481
Haptophyceae	Prymnesiophyceae	Emiliania huxleyi	MMETSP	MMETSP1154	31400
Haptophyceae	Prymnesiophyceae	Imantonia sp	MMETSP	MMETSP1474	24070
Haptophyceae	Prymnesiophyceae	Isochrysis galbana	MMETSP	MMETSP0595	20689
Heterolobosea	Schizopyrenida	Naegleria fowleri	EUPathDB	AmoebaDB 34	15351
Heterolobosea	Schizopyrenida	Naegleria gruberi	NCBI	V1.0	15132
Heterolobosea	Unranked	Percolomonas cosmopolitus	MMETSP	MMETSP0759	8862
Heterolobosea	Unranked	Pharyngomonas kirbyi	TSA	GECH01	14903
Jakobida	Histionidae	Reclinomonas americana	TBestDB	LIBEST_019950	4696
Jakobida	Stygiella	Andalucia incarcerata	SRA	SRX1305531	15124
Katablepharidophyta	Unranked	Roombia truncata	NCBI	PRJNA73793	4999
Malawimonidae	Unranked	Malawimonas californiana	TBestDB	LIBEST_019920	1667
Malawimonidae	Unranked	Malawimonas jakobiformis	TBestDB	LIBEST_019924	3132
Opisthokonta	Ascomycota	Debaryomyces hansenii	MMETSP	MMETSP0234	6366
Opisthokonta	Fungi	Batrachochytrium dendrobatidis	JGI	JAM81v1.0	8247
Opisthokonta	Metazoa	Hydra magnipapillata	JGI	N/A	29855
Opisthokonta	Metazoa	Lottia gigantea	JGI	Lotgi1	22785
Opisthokonta	Sarcomastigophora	Acanthoeca	MMETSP	MMETSP0106	21529
Opisthokonta	Unranked	Capsaspora owczarzaki	NCBI	C_owczarzaki_V2	8477
Oxymonadida	Polymastigidae	Monocercomonoides sp	TSA	GEEG01	3282
Parabasalia	Trichomonadida	Trichomonas vaginalis	NCBI	ASM282v1	31683
Parabasalia	Tritrichomonadida	Tritrichomonas foetus	NCBI	ASM183968v1	24245
Picozoa	Undefined	MS58411 spp	NCBI	SRR068244	121102
Rhizaria	Cercozoa	Chlorarachnion reptans	MMETSP	MMETSP0109	20835
Rhizaria	Cercozoa	Gymnochlora sp	MMETSP	MMETSP0110	16340
Rhizaria	Chlorarachniophyta	Bigelowiella natans	MMETSP	MMETSP1052	26860
Rhizaria	Chlorarachniophyta	Bigelowiella natans	MMETSP	MMETSP1358	25684
Rhizaria	Foraminifera	Ammonia sp	MMETSP	MMETSP1384	35106
Rhizaria	Foraminifera	Elphidium margaritaceum	MMETSP	MMETSP1385	29635
Rhizaria	Foraminifera	Reticulomyxa filosa	NCBI	Reti_assembly1.0	39296
Rhodophyta	Bangiophyceae	Erythrolobus australicus	MMETSP	MMETSP1353	9423
Rhodophyta	Bangiophyceae	Porphyridium purpureum	INHOUSE	INHOUSE	8336
Rhodophyta	Compsopogonophyceae	Compsopogon coeruleus	MMETSP	MMETSP0312	7344
Rhodophyta	Compsopogonophyceae	Madagascaria erythrocladiodes	MMETSP	MMETSP1450	28713
Rhodophyta	Porphyridiophyceae	Timspurckia oligopyrenoides	MMETSP	MMETSP1172	7158
Rhodophyta	Rhodellophyceae	Rhodosorus marinus	MMETSP	MMETSP0011	10529
Stramenopiles	Bacillariophyta	Cylindrotheca closterium	MMETSP	MMETSP0017	22249
Stramenopiles	Bacillariophyta	Detonula confervacea	MMETSP	MMETSP1058	19335
Stramenopiles	Bacillariophyta	Nitzschia sp	MMETSP	MMETSP0014	26755
Stramenopiles	Bacillariophyta	Thalassionema nitzschioides	MMETSP	MMETSP0158	19639
Stramenopiles	Labyrinthista	Aplanochytrium sp	MMETSP	MMETSP0954	10897
Stramenopiles	Labyrinthista	Aurantiochytrium limacinum	MMETSP	MMETSP0961	13203
Stramenopiles	Labyrinthista	Schizochytrium aggregatum	MMETSP	MMETSP0964	14693
Stramenopiles	Labyrinthista	Thraustochytrium sp	MMETSP	MMETSP0199	13300
Stramenopiles	Labyrinthulomycetes	Aurantiochytrium limacinum	JGI	ATCC MYA-1381	14779
Stramenopiles	Ochrophyta	Aureoumbra lagunensis	MMETSP	MMETSP0891	13626
Stramenopiles	Ochrophyta	Bolidomonas pacifica	MMETSP	MMETSP0785	17711
Stramenopiles	Ochrophyta	Chattonella subsalsa	MMETSP	MMETSP0947	22614
Stramenopiles	Ochrophyta	Ochromonas sp	MMETSP	MMETSP1177	18766
Stramenopiles	Ochrophyta	Paraphysomonas bandaiensis	MMETSP	MMETSP1103	17607
Stramenopiles	Oomycetes	Phytophthora capsici	JGI	LT1534 v11.0	16604
Stramenopiles	Oomycetes	Phytophthora ramorum	JGI	v1.1	13712
Stramenopiles	Unranked	MAST4 SCG	NCBI	PRJNA244411	6996
Viridiplantae	Chlorophyta	Dunaliella tertiolecta	MMETSP	MMETSP1127	18495
Viridiplantae	Chlorophyta	Nephroselmis pyriformis	MMETSP	MMETSP0034	29040
Viridiplantae	Chlorophyta	Picocystis salinarum	MMETSP	MMETSP0807	5822
Viridiplantae	Chlorophyta	Pycnococcus sp	MMETSP	MMETSP1085	7223
Viridiplantae	Chlorophyta	Tetraselmis astigmatica	MMETSP	MMETSP0804	19469
