# Supplementary material for: Analysis of an improved Cyanophora paradoxa genome assembly
Source: DNA Res. 2019 May 16;26(4):287–99. doi: 10.1093/dnares/dsz009 (PMC6704402; doi:10.1093/dnares/dsz009)
Supplement: dsz009_Supplementary_Data [file dsz009_supplementary_data.zip › dsz009-Suppl_data/Supplementary_table S5.xlsx]

## Sheet: table S5
Protein ID	NCBI GID	e-val	bitscore	NCBI annotation	NCBI Organism	Gene name	NCBI Taxonomy
tig00020629_g12476.t1	gi|300336825|emb|CBN55148.1|	1.64e-19	92.8	MutS2 protein (fragment)	[Oscillatoria] sp. PCC 6506		Bacteria-undef-Cyanobacteria-undef-Oscillatoriales-Microcoleaceae-Kamptonema-[Oscillatoria]_sp._PCC_6506-CBN55148
tig00020629_g12478.t1	gi|300336825|emb|CBN55148.1|	1.87e-19	94.4	MutS2 protein (fragment)	[Oscillatoria] sp. PCC 6506		Bacteria-undef-Cyanobacteria-undef-Oscillatoriales-Microcoleaceae-Kamptonema-[Oscillatoria]_sp._PCC_6506-CBN55148
tig00000430_g631.t1	gi|470441611|ref|XP_004339433.1|	3.49e-18	91.3	protein kinase domain containing protein	Acanthamoeba castellanii str. Neff		Eukaryota-undef-undef-undef-Longamoebia-Acanthamoebidae-Acanthamoeba-Acanthamoeba_castellanii-XP_004339433
tig00000475_g1248.t1	gi|470439742|ref|XP_004339225.1|	1.48e-16	82.8	G proteincoupled receptor, putative	Acanthamoeba castellanii str. Neff		Eukaryota-undef-undef-undef-Longamoebia-Acanthamoebidae-Acanthamoeba-Acanthamoeba_castellanii-XP_004339225
tig00000475_g1249.t1	gi|470439742|ref|XP_004339225.1|	6.98e-20	97.1	G proteincoupled receptor, putative	Acanthamoeba castellanii str. Neff		Eukaryota-undef-undef-undef-Longamoebia-Acanthamoebidae-Acanthamoeba-Acanthamoeba_castellanii-XP_004339225
tig00000076_g2458.t1	gi|470490799|ref|XP_004345821.1|	4.77e-50	174	jumonji domain containing 7 family protein	Acanthamoeba castellanii str. Neff		Eukaryota-undef-undef-undef-Longamoebia-Acanthamoebidae-Acanthamoeba-Acanthamoeba_castellanii-XP_004345821
tig00000889_g5289.t1	gi|470527713|ref|XP_004357435.1|	3.21e-09	66.6	His Kinase A (phosphoacceptor) domain containing protein	Acanthamoeba castellanii str. Neff		Eukaryota-undef-undef-undef-Longamoebia-Acanthamoebidae-Acanthamoeba-Acanthamoeba_castellanii-XP_004357435
tig00001265_g7906.t1	gi|470465243|ref|XP_004341596.1|	6.55e-80	260	hypothetical protein	Acanthamoeba castellanii str. Neff		Eukaryota-undef-undef-undef-Longamoebia-Acanthamoebidae-Acanthamoeba-Acanthamoeba_castellanii-XP_004341596
tig00001376_g8524.t1	gi|470403839|ref|XP_004335748.1|	1.65e-144	458	tetratricopeptide repeat domain containing protein	Acanthamoeba castellanii str. Neff		Eukaryota-undef-undef-undef-Longamoebia-Acanthamoebidae-Acanthamoeba-Acanthamoeba_castellanii-XP_004335748
tig00020675_g12665.t1	gi|470374152|ref|XP_004333075.1|	6.49e-06	52.8	Hsp40, putative	Acanthamoeba castellanii str. Neff		Eukaryota-undef-undef-undef-Longamoebia-Acanthamoebidae-Acanthamoeba-Acanthamoeba_castellanii-XP_004333075
tig00020911_g15741.t1	gi|470510433|ref|XP_004351526.1|	1.47e-10	63.5	selT/selW/selH selenoprotein domain containing protein	Acanthamoeba castellanii str. Neff		Eukaryota-undef-undef-undef-Longamoebia-Acanthamoebidae-Acanthamoeba-Acanthamoeba_castellanii-XP_004351526
tig00000204_g17758.t1	gi|470451714|ref|XP_004340538.1|	1.3e-12	76.3	nicotinamide n-methyltransferase	Acanthamoeba castellanii str. Neff		Eukaryota-undef-undef-undef-Longamoebia-Acanthamoebidae-Acanthamoeba-Acanthamoeba_castellanii-XP_004340538
tig00000215_g18572.t1	gi|470380449|ref|XP_004333686.1|	1.59e-53	201	helicase conserved Cterminal domain containing protein	Acanthamoeba castellanii str. Neff		Eukaryota-undef-undef-undef-Longamoebia-Acanthamoebidae-Acanthamoeba-Acanthamoeba_castellanii-XP_004333686
tig00000114_g6066.t1	gi|441432318|ref|YP_007354360.1|	2.65e-11	72.4	poxvirus late transcription factor VLTF3-like protein	Acanthamoeba polyphaga moumouvirus		Viruses-undef-undef-undef-undef-Mimiviridae-undef-Moumouvirus-YP_007354360
tig00021137_g19017.t1	gi|441432318|ref|YP_007354360.1|	1.15e-11	73.6	poxvirus late transcription factor VLTF3-like protein	Acanthamoeba polyphaga moumouvirus		Viruses-undef-undef-undef-undef-Mimiviridae-undef-Moumouvirus-YP_007354360
tig00001336_g8229.t1	gi|961374714|gb|ALS04101.1|	7.28e-68	215	40S ribosomal protein S27a	Acartia pacifica		Eukaryota-Metazoa-Arthropoda-Maxillopoda-Calanoida-Acartiidae-Acartia-Acartia_pacifica-ALS04101
tig00001336_g8231.t1	gi|961374714|gb|ALS04101.1|	7.28e-68	215	40S ribosomal protein S27a	Acartia pacifica		Eukaryota-Metazoa-Arthropoda-Maxillopoda-Calanoida-Acartiidae-Acartia-Acartia_pacifica-ALS04101
tig00021617_g22947.t1	gi|501118908|ref|WP_012168150.1|	5.06e-13	70.5	hypothetical protein	Acaryochloris marina		Bacteria-undef-Cyanobacteria-undef-Synechococcales-Acaryochloridaceae-Acaryochloris-Acaryochloris_marina-WP_012168150
tig00001629_g9519.t1	gi|1025881081|ref|WP_063587740.1|	1.22e-21	111	hypothetical protein	Achromobacter ruhlandii		Bacteria-undef-Proteobacteria-Betaproteobacteria-Burkholderiales-Alcaligenaceae-Achromobacter-Achromobacter_ruhlandii-WP_063587740
tig00020563_g11193.t1	gi|522210013|ref|WP_020717446.1|	2.25e-46	176	dihydroxyacetone kinase	Acidobacteriaceae bacterium KBS 96		Bacteria-undef-Acidobacteria-Acidobacteriia-Acidobacteriales-Acidobacteriaceae-undef-Acidobacteriaceae_bacterium_KBS_96-WP_020717446
tig00000455_g1004.t1	gi|1056244020|ref|WP_067726645.1|	5.97e-14	73.6	50S ribosomal protein L24	Acinetobacter		Bacteria-undef-Proteobacteria-Gammaproteobacteria-Pseudomonadales-Moraxellaceae-Acinetobacter-Acinetobacter_sp._SFC-WP_067726645
tig00000074_g1193.t1	gi|1005429789|ref|XP_015752636.1|	1.51e-26	117	LOW QUALITY PROTEIN: HEAT repeat-containing protein 1-like	Acropora digitifera	LOC107332418	Eukaryota-Metazoa-Cnidaria-Anthozoa-Scleractinia-Acroporidae-Acropora-Acropora_digitifera-XP_015752636
tig00020538_g10373.t1	gi|1005432636|ref|XP_015753882.1|	5.65e-67	241	KIF1-binding protein homolog	Acropora digitifera	LOC107333566	Eukaryota-Metazoa-Cnidaria-Anthozoa-Scleractinia-Acroporidae-Acropora-Acropora_digitifera-XP_015753882
tig00000133_g7675.t1	gi|518461962|ref|WP_019632169.1|	1.86e-06	57.4	hypothetical protein	Actinomadura atramentaria		Bacteria-undef-Actinobacteria-Actinobacteria-Streptosporangiales-Thermomonosporaceae-Actinomadura-Actinomadura_atramentaria-WP_019632169
tig00001214_g7547.t1	gi|831787881|ref|XP_012758573.1|	1.43e-44	182	hypothetical protein	Acytostelium subglobosum LB1		Eukaryota-undef-undef-undef-Dictyosteliida-undef-Acytostelium-Acytostelium_subglobosum-XP_012758573
tig00020592_g11653.t1	gi|831770349|ref|XP_012752978.1|	2.72e-10	72.8	hypothetical protein	Acytostelium subglobosum LB1		Eukaryota-undef-undef-undef-Dictyosteliida-undef-Acytostelium-Acytostelium_subglobosum-XP_012752978
tig00020614_g12170.t1	gi|831778208|ref|XP_012755340.1|	7.04e-09	70.5	hypothetical protein	Acytostelium subglobosum LB1		Eukaryota-undef-undef-undef-Dictyosteliida-undef-Acytostelium-Acytostelium_subglobosum-XP_012755340
tig00020614_g12170.t2	gi|831778208|ref|XP_012755340.1|	1.48e-11	79.3	hypothetical protein	Acytostelium subglobosum LB1		Eukaryota-undef-undef-undef-Dictyosteliida-undef-Acytostelium-Acytostelium_subglobosum-XP_012755340
tig00000540_g1934.t1	gi|281350114|gb|EFB25698.1|	4.88e-22	106	hypothetical protein	Ailuropoda melanoleuca		Eukaryota-Metazoa-Chordata-Mammalia-Carnivora-Ursidae-Ailuropoda-Ailuropoda_melanoleuca-EFB25698
tig00020830_g14497.t1	gi|325186211|emb|CCA20713.1|	3.76e-06	57.8	conserved hypothetical protein	Albugo laibachii Nc14	AlNc14C101G6057	Eukaryota-undef-undef-Oomycetes-Albuginales-Albuginaceae-Albugo-Albugo_laibachii-CCA20713
tig00000940_g5546.t1	gi|909131918|gb|KNE58518.1|	2.14e-09	68.9	hypothetical protein	Allomyces macrogynus ATCC 38327		Eukaryota-Fungi-Blastocladiomycota-Blastocladiomycetes-Blastocladiales-Blastocladiaceae-Allomyces-Allomyces_macrogynus-KNE58518
tig00021464_g21744.t1	gi|909138342|gb|KNE63804.1|	4.53e-17	80.5	hypothetical protein	Allomyces macrogynus ATCC 38327		Eukaryota-Fungi-Blastocladiomycota-Blastocladiomycetes-Blastocladiales-Blastocladiaceae-Allomyces-Allomyces_macrogynus-KNE63804
tig00020553_g10578.t1	gi|761909303|ref|XP_011404079.1|	8.56e-08	65.9	transforming growth factor beta regulator 1-like isoform X1	Amphimedon queenslandica	LOC105312837	Eukaryota-Metazoa-Porifera-Demospongiae-Haplosclerida-Niphatidae-Amphimedon-Amphimedon_queenslandica-XP_011404079
tig00020930_g16041.t1	gi|761911053|ref|XP_011404827.1|	5.47e-35	147	leukocyte receptor cluster member 8 homolog	Amphimedon queenslandica	LOC100638986	#NAME?
tig00020801_g13972.t1	gi|913322074|ref|XP_013192231.1|	3.66e-13	76.3	protein sel-1 homolog 1-like	Amyelois transitella	LOC106136282	Eukaryota-Metazoa-Arthropoda-Insecta-Lepidoptera-Pyralidae-Amyelois-Amyelois_transitella-XP_013192231
tig00000944_g5944.t1	gi|1039168560|gb|OBQ13787.1|	6.96e-14	75.1	alkaline phosphatase	Anabaena sp. AL09		Bacteria-undef-Cyanobacteria-undef-Nostocales-Nostocaceae-Anabaena-Anabaena_sp._AL09-OBQ13787
tig00000743_g3864.t1	gi|1035953320|gb|OAY75593.1|	2.19e-08	59.3	Universal stress protein A-like protein	Ananas comosus		Eukaryota-Viridiplantae-Streptophyta-Liliopsida-Poales-Bromeliaceae-Ananas-Ananas_comosus-OAY75593
tig00021441_g21545.t1	gi|597863797|gb|EYC13200.1|	1.49e-12	77	hypothetical protein	Ancylostoma ceylanicum	Acey_s0044.g1032	Eukaryota-Metazoa-Nematoda-Chromadorea-Rhabditida-Ancylostomatidae-Ancylostoma-Ancylostoma_ceylanicum-EYC13200
tig00020704_g13212.t1	gi|653153515|ref|WP_027402533.1|	2.63e-07	61.2	hypothetical protein	Aphanizomenon flos-aquae		Bacteria-undef-Cyanobacteria-undef-Nostocales-Aphanizomenonaceae-Aphanizomenon-Aphanizomenon_flos-aquae-WP_027402533
tig00020704_g13215.t1	gi|653153515|ref|WP_027402533.1|	2.63e-07	61.2	hypothetical protein	Aphanizomenon flos-aquae		Bacteria-undef-Cyanobacteria-undef-Nostocales-Aphanizomenonaceae-Aphanizomenon-Aphanizomenon_flos-aquae-WP_027402533
tig00000448_g867.t1	gi|1011992354|ref|XP_015967583.1|	2.33e-17	86.7	autophagy-related protein 101 isoform X1	Arachis duranensis	LOC107490973	Eukaryota-Viridiplantae-Streptophyta-undef-Fabales-Fabaceae-Arachis-Arachis_duranensis-XP_015967583
tig00020610_g11950.t1	gi|1012221752|ref|XP_015935938.1|	3.94e-38	160	probable glucuronoxylan glucuronosyltransferase IRX7 isoform X1	Arachis duranensis	LOC107461891	Eukaryota-Viridiplantae-Streptophyta-undef-Fabales-Fabaceae-Arachis-Arachis_duranensis-XP_015935938
tig00000498_g1636.t1	gi|935660233|ref|WP_054493224.1|	2.47e-32	128	Holliday junction resolvase RuvX	Ardenticatena maritima		Bacteria-undef-Chloroflexi-Ardenticatenia-Ardenticatenales-Ardenticatenaceae-Ardenticatena-Ardenticatena_maritima-WP_054493224
tig00020553_g10560.t1	gi|935659933|ref|WP_054493110.1|	1.71e-123	379	class I SAM-dependent rRNA methyltransferase	Ardenticatena maritima		Bacteria-undef-Chloroflexi-Ardenticatenia-Ardenticatenales-Ardenticatenaceae-Ardenticatena-Ardenticatena_maritima-WP_054493110
tig00000269_g23778.t1	gi|935657539|ref|WP_054492081.1|	2.28e-53	187	hypothetical protein	Ardenticatena maritima		Bacteria-undef-Chloroflexi-Ardenticatenia-Ardenticatenales-Ardenticatenaceae-Ardenticatena-Ardenticatena_maritima-WP_054492081
tig00001376_g8523.t1	gi|493674914|ref|WP_006625219.1|	3.86e-24	110	hypothetical protein	Arthrospira		Bacteria-undef-Cyanobacteria-undef-Oscillatoriales-Microcoleaceae-Arthrospira-undef-WP_006625219
tig00001239_g7760.t1	gi|737791847|ref|WP_035759441.1|	1.05e-06	56.6	hypothetical protein	Arthrospira platensis		Bacteria-undef-Cyanobacteria-undef-Oscillatoriales-Microcoleaceae-Arthrospira-Arthrospira_platensis-WP_035759441
tig00000404_g385.t1	gi|557833686|ref|WP_023458480.1|	8.9e-43	163	hypothetical protein	Asticcacaulis sp. AC466		Bacteria-undef-Proteobacteria-Alphaproteobacteria-Caulobacterales-Caulobacteraceae-Asticcacaulis-Asticcacaulis_sp._AC466-WP_023458480
tig00000842_g4881.t1	gi|992216767|ref|XP_015462340.1|	4.85e-62	204	protein DPCD	Astyanax mexicanus	dpcd	Eukaryota-Metazoa-Chordata-Actinopteri-Characiformes-Characidae-Astyanax-Astyanax_mexicanus-XP_015462340
tig00000350_g24337.t1	gi|676377953|ref|XP_009032255.1|	5.87e-22	105	hypothetical protein	Aureococcus anophagefferens		Eukaryota-undef-undef-Pelagophyceae-Pelagomonadales-undef-Aureococcus-Aureococcus_anophagefferens-XP_009032255
tig00020904_g15187.t1	gi|928033513|ref|XP_013865277.1|	2.52e-124	392	dolichyl-diphosphooligosaccharide--protein glycosyltransferase subunit 1	Austrofundulus limnaeus	rpn1	Eukaryota-Metazoa-Chordata-Actinopteri-Cyprinodontiformes-undef-Austrofundulus-Austrofundulus_limnaeus-XP_013865277
tig00020603_g11756.t1	gi|760445145|ref|XP_011399641.1|	9.65e-16	82.8	putative complex I intermediate-associated protein 30	Auxenochlorella protothecoides		Eukaryota-Viridiplantae-Chlorophyta-Trebouxiophyceae-Chlorellales-Chlorellaceae-Auxenochlorella-Auxenochlorella_protothecoides-XP_011399641
tig00021532_g22190.t1	gi|760448457|ref|XP_011401297.1|	5.37e-11	69.3	Alpha,alpha-trehalose-phosphate synthase [UDP-forming] 5	Auxenochlorella protothecoides		Eukaryota-Viridiplantae-Chlorophyta-Trebouxiophyceae-Chlorellales-Chlorellaceae-Auxenochlorella-Auxenochlorella_protothecoides-XP_011401297
tig00000157_g9655.t1	gi|817167005|ref|WP_046522096.1|	2.05e-07	59.7	DNA mismatch repair protein MutS	Bacillus campisalis		Bacteria-undef-Firmicutes-Bacilli-Bacillales-Bacillaceae-Bacillus-Bacillus_campisalis-WP_046522096
tig00020509_g9755.t3	gi|1054441663|ref|WP_066257868.1|	1.02e-06	59.7	hypothetical protein	Bacillus drentensis		Bacteria-undef-Firmicutes-Bacilli-Bacillales-Bacillaceae-Bacillus-Bacillus_drentensis-WP_066257868
tig00021621_g22981.t1	gi|938925209|ref|WP_054707143.1|	3.13e-08	60.5	hypothetical protein	Bacillus sp. JCM 19041		Bacteria-undef-Firmicutes-Bacilli-Bacillales-Bacillaceae-Bacillus-Bacillus_sp._JCM_19041-WP_054707143
tig00021621_g22983.t1	gi|938925209|ref|WP_054707143.1|	3.13e-08	60.5	hypothetical protein	Bacillus sp. JCM 19041		Bacteria-undef-Firmicutes-Bacilli-Bacillales-Bacillaceae-Bacillus-Bacillus_sp._JCM_19041-WP_054707143
tig00020943_g16329.t1	gi|1012308582|gb|AMS27001.1|	4.6e-17	88.6	hypothetical protein	Bacteroidetes bacterium UKL13-3		Bacteria-undef-Bacteroidetes-undef-undef-undef-undef-Bacteroidetes_bacterium_UKL13-3-AMS27001
tig00021759_g23427.t1	gi|612396770|ref|XP_007513904.1|	7.39e-20	95.5	hypothetical protein	Bathycoccus prasinos		Eukaryota-Viridiplantae-Chlorophyta-Mamiellophyceae-Mamiellales-Bathycoccaceae-Bathycoccus-Bathycoccus_prasinos-XP_007513904
tig00001049_g6655.t1	gi|575475622|ref|XP_006677105.1|	6.61e-21	92	hypothetical protein	Batrachochytrium dendrobatidis JAM81		Eukaryota-Fungi-Chytridiomycota-Chytridiomycetes-Rhizophydiales-undef-Batrachochytrium-Batrachochytrium_dendrobatidis-XP_006677105
tig00021348_g20612.t1	gi|575480666|ref|XP_006679627.1|	2.3e-101	319	hypothetical protein	Batrachochytrium dendrobatidis JAM81		Eukaryota-Fungi-Chytridiomycota-Chytridiomycetes-Rhizophydiales-undef-Batrachochytrium-Batrachochytrium_dendrobatidis-XP_006679627
tig00001467_g8759.t1	gi|701780704|gb|KGQ13987.1|	0	698	Multidrug resistance protein MdtB	Beauveria bassiana D1-5		Eukaryota-Fungi-Ascomycota-Sordariomycetes-Hypocreales-Cordycipitaceae-Beauveria-Beauveria_bassiana-KGQ13987
tig00000194_g14802.t1	gi|701768656|gb|KGQ03937.1|	3.85e-122	437	hypothetical protein	Beauveria bassiana D1-5		Eukaryota-Fungi-Ascomycota-Sordariomycetes-Hypocreales-Cordycipitaceae-Beauveria-Beauveria_bassiana-KGQ03937
tig00001278_g7998.t1	gi|908463808|ref|XP_013086280.1|	3.02e-63	251	germinal-center associated nuclear protein-like isoform X2	Biomphalaria glabrata	LOC106070848	Eukaryota-Metazoa-Mollusca-Gastropoda-undef-Planorbidae-Biomphalaria-Biomphalaria_glabrata-XP_013086280
tig00021312_g20056.t1	gi|721664455|ref|XP_010235541.1|	1.23e-07	55.5	uncharacterized protein LOC100827177 isoform X1	Brachypodium distachyon	LOC100827177	Eukaryota-Viridiplantae-Streptophyta-Liliopsida-Poales-Poaceae-Brachypodium-Brachypodium_distachyon-XP_010235541
tig00021352_g20684.t1	gi|260808668|ref|XP_002599129.1|	5.05e-58	200	hypothetical protein	Branchiostoma floridae		Eukaryota-Metazoa-Chordata-undef-undef-Branchiostomidae-Branchiostoma-Branchiostoma_floridae-XP_002599129
tig00021719_g23154.t1	gi|260810666|ref|XP_002600077.1|	7.3e-47	171	hypothetical protein	Branchiostoma floridae		Eukaryota-Metazoa-Chordata-undef-undef-Branchiostomidae-Branchiostoma-Branchiostoma_floridae-XP_002600077
tig00001003_g6270.t1	gi|674874740|emb|CDY58453.1|	1.54e-62	214		Brassica napus	BnaC08g47180D	Eukaryota-Viridiplantae-Streptophyta-undef-Brassicales-Brassicaceae-Brassica-Brassica_napus-CDY58453
tig00001408_g8597.t1	gi|685303749|ref|XP_009142585.1|	7.22e-24	118	uncharacterized protein LOC103866421	Brassica rapa	LOC103866421	Eukaryota-Viridiplantae-Streptophyta-undef-Brassicales-Brassicaceae-Brassica-Brassica_rapa-XP_009142585
tig00020563_g11362.t1	gi|685322236|ref|XP_009150985.1|	1.3e-32	139	DNA-binding protein BIN4	Brassica rapa	LOC103874327	Eukaryota-Viridiplantae-Streptophyta-undef-Brassicales-Brassicaceae-Brassica-Brassica_rapa-XP_009150985
tig00000241_g21030.t1	gi|545372856|ref|XP_005650849.1|	2e-16	96.3	ABC transporter ATP-binding protein	Brevibacillus choshinensis		Eukaryota-Viridiplantae-Chlorophyta-Trebouxiophyceae-undef-Coccomyxaceae-Coccomyxa-Coccomyxa_subellipsoidea-XP_005650849
tig00001154_g7308.t1	gi|594030554|ref|XP_006039696.1|	1.36e-78	241	40S ribosomal protein S14-like	Bubalus bubalis	LOC102414913	Eukaryota-Metazoa-Chordata-Mammalia-undef-Bovidae-Bubalus-Bubalus_bubalis-XP_006039696
tig00000073_g1683.t1	gi|886170421|dbj|GAO98327.1|	3.75e-18	92.4	hypothetical protein	Caedibacter varicaedens		Bacteria-undef-Proteobacteria-Alphaproteobacteria-Holosporales-undef-Caedibacter-Caedibacter_varicaedens-GAO98327
tig00021318_g20193.t1	gi|156482|gb|AAA28154.1|	0	1485		Caenorhabditis elegans	polyubiquitin	Eukaryota-Metazoa-Nematoda-Chromadorea-Rhabditida-Rhabditidae-Caenorhabditis-Caenorhabditis_elegans-AAA28154
tig00000681_g3140.t1	gi|310831332|ref|YP_003969975.1|	4.28e-22	102	major capsid protein	Cafeteria roenbergensis virus BV-PW1		Viruses-undef-undef-undef-undef-Mimiviridae-Cafeteriavirus-Cafeteria_roenbergensis_virus-YP_003969975
tig00020688_g12996.t1	gi|1012341899|gb|KYP53097.1|	2.59e-15	79.7	Retrovirus-related Pol polyprotein from transposon 17.6	Cajanus cajan		Eukaryota-Viridiplantae-Streptophyta-undef-Fabales-Fabaceae-Cajanus-Cajanus_cajan-KYP53097
tig00000145_g8855.t1	gi|381383600|dbj|BAM00417.1|	3.77e-30	132	hypothetical protein	Caldilinea aerophila DSM 14535 = NBRC 104270		Bacteria-undef-Chloroflexi-Caldilineae-Caldilineales-Caldilineaceae-Caldilinea-Caldilinea_aerophila-BAM00417
tig00020604_g11867.t1	gi|960985135|ref|XP_014807846.1|	2.41e-09	65.5	E3 ubiquitin-protein ligase LRSAM1 isoform X3	Calidris pugnax	LRSAM1	Eukaryota-Metazoa-Chordata-Aves-Charadriiformes-Scolopacidae-Calidris-Calidris_pugnax-XP_014807846
tig00021168_g19108.t1	gi|727464432|ref|XP_010514070.1|	2.63e-08	63.2	transcription termination factor MTEF1, chloroplastic	Camelina sativa	LOC104790071	Eukaryota-Viridiplantae-Streptophyta-undef-Brassicales-Brassicaceae-Camelina-Camelina_sativa-XP_010514070
tig00001258_g7827.t1	gi|818890684|gb|KKW25544.1|	1.12e-24	109	hypothetical protein	candidate division Kazan bacterium GW2011_GWC1_52_13		Bacteria-undef-undef-undef-undef-undef-undef-candidate_division_Kazan_bacterium_GW2011_GWC1_52_13-KKW25544
tig00000507_g1785.t1	gi|818249302|gb|KKP36135.1|	3.49e-43	161	tRNA/rRNA methyltransferase	candidate division TM6 bacterium GW2011_GWF2_32_72		Bacteria-undef-undef-undef-undef-undef-undef-candidate_division_TM6_bacterium_GW2011_GWF2_32_72-KKP36135
tig00020952_g16501.t1	gi|931488933|gb|KPK69259.1|	4.49e-44	160	deoxyribodipyrimidine photolyase	candidate division WOR_3 bacterium SM23_60		Bacteria-undef-candidate division WOR-3-undef-undef-undef-undef-candidate_division_WOR_3_bacterium_SM23_60-KPK69259
tig00000145_g8831.t1	gi|589596050|gb|EXI68086.1|	4.16e-08	64.7	Sensory/regulatory protein RpfC	Candidatus Accumulibacter sp. SK-12	rpfC_1	Bacteria-undef-Proteobacteria-Betaproteobacteria-undef-undef-Candidatus Accumulibacter-Candidatus_Accumulibacter_sp._SK-12-EXI68086
tig00000681_g3062.t1	gi|575408067|gb|ETW94702.1|	1.89e-20	94.7	hypothetical protein	Candidatus Entotheonella sp. TSY1		Bacteria-undef-Candidatus Tectomicrobia-undef-undef-undef-Candidatus Entotheonella-Candidatus_Entotheonella_sp._TSY1-ETW94702
tig00000282_g23845.t1	gi|575422665|gb|ETX06528.1|	7.89e-11	67.4	hypothetical protein	Candidatus Entotheonella sp. TSY2		Bacteria-undef-Candidatus Tectomicrobia-undef-undef-undef-Candidatus Entotheonella-Candidatus_Entotheonella_sp._TSY2-ETX06528
tig00000282_g23847.t1	gi|575422665|gb|ETX06528.1|	1.94e-09	67	hypothetical protein	Candidatus Entotheonella sp. TSY2		Bacteria-undef-Candidatus Tectomicrobia-undef-undef-undef-Candidatus Entotheonella-Candidatus_Entotheonella_sp._TSY2-ETX06528
tig00020629_g12427.t1	gi|258591524|emb|CBE67825.1|	1.16e-09	65.9	conserved protein of unknown function	Candidatus Methylomirabilis oxyfera		Bacteria-undef-candidate division NC10-undef-undef-undef-Candidatus Methylomirabilis-Candidatus_Methylomirabilis_oxyfera-CBE67825
tig00000383_g24696.t1	gi|952347799|gb|KRT69771.1|	5.58e-53	186	2-dehydro-3-deoxyglucarate aldolase, 2,4-dihydroxyhept-2-ene-1,7-dioic acid aldolase	Candidatus Rokubacteria bacterium CSP1-6		Bacteria-undef-Candidatus Rokubacteria-undef-undef-undef-undef-Candidatus_Rokubacteria_bacterium_CSP1-6-KRT69771
tig00001007_g6232.t2	gi|443710663|gb|ELU04816.1|	2.03e-12	79.3	hypothetical protein	Capitella teleta		Eukaryota-Metazoa-Annelida-Polychaeta-Capitellida-Capitellidae-Capitella-Capitella_teleta-ELU04816
tig00000396_g24916.t1	gi|443702240|gb|ELU00371.1|	3.59e-06	52.4	hypothetical protein	Capitella teleta		Eukaryota-Metazoa-Annelida-Polychaeta-Capitellida-Capitellidae-Capitella-Capitella_teleta-ELU00371
tig00021070_g17909.t1	gi|765552827|gb|KJE93448.1|	5.17e-26	120	insulin degrading enzyme, variant 1	Capsaspora owczarzaki ATCC 30864		Eukaryota-undef-undef-Ichthyosporea-undef-undef-Capsaspora-Capsaspora_owczarzaki-KJE93448
tig00021127_g18877.t1	gi|754344472|ref|XP_011270109.1|	1.36e-113	367	hypothetical protein	Capsaspora owczarzaki ATCC 30864		Eukaryota-undef-undef-Ichthyosporea-undef-undef-Capsaspora-Capsaspora_owczarzaki-XP_011270109
tig00021234_g19399.t1	gi|470297439|ref|XP_004345625.1|	2.19e-41	150	Psf1	Capsaspora owczarzaki ATCC 30864		Eukaryota-undef-undef-Ichthyosporea-undef-undef-Capsaspora-Capsaspora_owczarzaki-XP_004345625
tig00021348_g20538.t1	gi|754343725|ref|XP_004364454.2|	1.8e-12	77.8	hypothetical protein	Capsaspora owczarzaki ATCC 30864		Eukaryota-undef-undef-Ichthyosporea-undef-undef-Capsaspora-Capsaspora_owczarzaki-XP_004364454
tig00021616_g22924.t1	gi|754351226|ref|XP_004344536.2|	8.41e-24	120	hypothetical protein	Capsaspora owczarzaki ATCC 30864		Eukaryota-undef-undef-Ichthyosporea-undef-undef-Capsaspora-Capsaspora_owczarzaki-XP_004344536
tig00000269_g23683.t1	gi|1026106172|ref|XP_016552100.1|	1.7e-20	87.4	60S ribosomal protein L29-1-like	Capsicum annuum	LOC107851550	Eukaryota-Viridiplantae-Streptophyta-undef-Solanales-Solanaceae-Capsicum-Capsicum_annuum-XP_016552100
tig00001467_g8764.t1	gi|737053120|ref|WP_035048262.1|	2.89e-86	281	RND transporter	Caulobacter henricii		Bacteria-undef-Proteobacteria-Alphaproteobacteria-Caulobacterales-Caulobacteraceae-Caulobacter-Caulobacter_henricii-WP_035048262
tig00000870_g5146.t1	gi|348560997|ref|XP_003466299.1|	3.51e-09	67.4	protein SOX-15	Cavia porcellus	Sox15	Eukaryota-Metazoa-Chordata-Mammalia-Rodentia-Caviidae-Cavia-Cavia_porcellus-XP_003466299
tig00021493_g21904.t1	gi|922583218|gb|KON72344.1|	5.91e-07	52.4	hypothetical protein	Cellulosimicrobium cellulans F16		Bacteria-undef-Actinobacteria-Actinobacteria-Micrococcales-Promicromonosporaceae-Cellulosimicrobium-Cellulosimicrobium_cellulans-KON72344
tig00000382_g24568.t1	gi|1000744666|ref|XP_015595052.1|	1.15e-21	99.8	elongator complex protein 4	Cephus cinctus	LOC107267620	Eukaryota-Metazoa-Arthropoda-Insecta-Hymenoptera-Cephidae-Cephus-Cephus_cinctus-XP_015595052
tig00020510_g9901.t1	gi|807028986|ref|XP_012157399.1|	1.94e-17	95.1	fibroin heavy chain isoform X3	Ceratitis capitata	LOC101456392	Eukaryota-Metazoa-Arthropoda-Insecta-Diptera-Tephritidae-Ceratitis-Ceratitis_capitata-XP_012157399
tig00000692_g3194.t1	gi|159476616|ref|XP_001696407.1|	8.47e-27	116	haloacid dehalogenase-like hydrolase	Chlamydomonas reinhardtii		Eukaryota-Viridiplantae-Chlorophyta-Chlorophyceae-Chlamydomonadales-Chlamydomonadaceae-Chlamydomonas-Chlamydomonas_reinhardtii-XP_001696407
tig00000093_g3522.t1	gi|159463578|ref|XP_001690019.1|	1.98e-38	147	hypothetical protein	Chlamydomonas reinhardtii		Eukaryota-Viridiplantae-Chlorophyta-Chlorophyceae-Chlamydomonadales-Chlamydomonadaceae-Chlamydomonas-Chlamydomonas_reinhardtii-XP_001690019
tig00001269_g7977.t1	gi|159464179|ref|XP_001690319.1|	2.52e-18	91.3	hypothetical protein	Chlamydomonas reinhardtii	CGL50	Eukaryota-Viridiplantae-Chlorophyta-Chlorophyceae-Chlamydomonadales-Chlamydomonadaceae-Chlamydomonas-Chlamydomonas_reinhardtii-XP_001690319
tig00001339_g8277.t1	gi|159477835|ref|XP_001697014.1|	1.8e-15	79.7	hypothetical protein	Chlamydomonas reinhardtii		Eukaryota-Viridiplantae-Chlorophyta-Chlorophyceae-Chlamydomonadales-Chlamydomonadaceae-Chlamydomonas-Chlamydomonas_reinhardtii-XP_001697014
tig00020601_g11718.t1	gi|159466014|ref|XP_001691204.1|	1.97e-19	85.9	hypothetical protein	Chlamydomonas reinhardtii		Eukaryota-Viridiplantae-Chlorophyta-Chlorophyceae-Chlamydomonadales-Chlamydomonadaceae-Chlamydomonas-Chlamydomonas_reinhardtii-XP_001691204
tig00020908_g15314.t1	gi|159481390|ref|XP_001698762.1|	4.56e-15	87.4	hypothetical protein	Chlamydomonas reinhardtii		Eukaryota-Viridiplantae-Chlorophyta-Chlorophyceae-Chlamydomonadales-Chlamydomonadaceae-Chlamydomonas-Chlamydomonas_reinhardtii-XP_001698762
tig00021312_g20054.t1	gi|159485456|ref|XP_001700760.1|	2.03e-45	162	blue copper protein	Chlamydomonas reinhardtii		Eukaryota-Viridiplantae-Chlorophyta-Chlorophyceae-Chlamydomonadales-Chlamydomonadaceae-Chlamydomonas-Chlamydomonas_reinhardtii-XP_001700760
tig00000382_g24573.t1	gi|159489308|ref|XP_001702639.1|	4.92e-16	84.7	hypothetical protein	Chlamydomonas reinhardtii		Eukaryota-Viridiplantae-Chlorophyta-Chlorophyceae-Chlamydomonadales-Chlamydomonadaceae-Chlamydomonas-Chlamydomonas_reinhardtii-XP_001702639
tig00000498_g1639.t1	gi|552819071|ref|XP_005845335.1|	2.63e-09	62.8	hypothetical protein	Chlorella variabilis		Eukaryota-Viridiplantae-Chlorophyta-Trebouxiophyceae-Chlorellales-Chlorellaceae-Chlorella-Chlorella_variabilis-XP_005845335
tig00001234_g7737.t1	gi|552816181|ref|XP_005844623.1|	2.95e-25	105	hypothetical protein	Chlorella variabilis		Eukaryota-Viridiplantae-Chlorophyta-Trebouxiophyceae-Chlorellales-Chlorellaceae-Chlorella-Chlorella_variabilis-XP_005844623
tig00001628_g9429.t1	gi|552848703|ref|XP_005852165.1|	9.19e-31	134	hypothetical protein	Chlorella variabilis		Eukaryota-Viridiplantae-Chlorophyta-Trebouxiophyceae-Chlorellales-Chlorellaceae-Chlorella-Chlorella_variabilis-XP_005852165
tig00021137_g18974.t1	gi|552844875|ref|XP_005851197.1|	3.45e-07	57.4	hypothetical protein	Chlorella variabilis		Eukaryota-Viridiplantae-Chlorophyta-Trebouxiophyceae-Chlorellales-Chlorellaceae-Chlorella-Chlorella_variabilis-XP_005851197
tig00020685_g12957.t1	gi|1043299969|gb|OBZ85011.1|	5.09e-12	75.5	Rhomboid protein 1, mitochondrial	Choanephora cucurbitarum	PCP1	Eukaryota-Fungi-Mucoromycota-undef-Mucorales-Choanephoraceae-Choanephora-Choanephora_cucurbitarum-OBZ85011
tig00001098_g7069.t1	gi|922869397|gb|KOO35531.1|	2.86e-58	226	wd40 repeat-containing protein	Chrysochromulina sp. CCMP291		Eukaryota-undef-undef-undef-Prymnesiales-Chrysochromulinaceae-Chrysochromulina-Chrysochromulina_sp._CCMP291-KOO35531
tig00000158_g10150.t1	gi|922864094|gb|KOO31416.1|	2.03e-07	58.9	e3 ubiquitin-protein ligase ubr4	Chrysochromulina sp. CCMP291		Eukaryota-undef-undef-undef-Prymnesiales-Chrysochromulinaceae-Chrysochromulina-Chrysochromulina_sp._CCMP291-KOO31416
tig00020918_g15893.t1	gi|922858277|gb|KOO26431.1|	9.61e-27	111	ngg1 interacting factor 3 like 1 binding protein 1 isoform 1	Chrysochromulina sp. CCMP291		Eukaryota-undef-undef-undef-Prymnesiales-Chrysochromulinaceae-Chrysochromulina-Chrysochromulina_sp._CCMP291-KOO26431
tig00000361_g24355.t1	gi|545369666|ref|XP_005649570.1|	9.47e-15	80.5	alpha/beta-hydrolase	Coccomyxa subellipsoidea C-169		Eukaryota-Viridiplantae-Chlorophyta-Trebouxiophyceae-undef-Coccomyxaceae-Coccomyxa-Coccomyxa_subellipsoidea-XP_005649570
tig00021441_g21547.t1	gi|1025664781|gb|OAA52229.1|	8.52e-13	77	Cation transporter	Cordyceps brongniartii RCEF 3172		Eukaryota-Fungi-Ascomycota-Sordariomycetes-Hypocreales-Cordycipitaceae-Cordyceps-Cordyceps_brongniartii-OAA52229
tig00020510_g9883.t1	gi|676415417|gb|KFO58834.1|	2.19e-12	73.9	Methionine-rich protein	Corvus brachyrhynchos		Eukaryota-Metazoa-Chordata-Aves-Passeriformes-Corvidae-Corvus-Corvus_brachyrhynchos-KFO58834
tig00000692_g3249.t1	gi|762153935|ref|XP_011415019.1|	2.16e-93	320	zinc finger protein 474 isoform X1	Crassostrea gigas	LOC105319262	Eukaryota-Metazoa-Mollusca-Bivalvia-Ostreoida-Ostreidae-Crassostrea-Crassostrea_gigas-XP_011415019
tig00000903_g5498.t1	gi|762085926|ref|XP_011425282.1|	6.49e-09	71.6	mucin-17-like	Crassostrea gigas	LOC105326801	#NAME?
tig00001343_g8334.t1	gi|762085926|ref|XP_011425282.1|	7.88e-10	75.1	mucin-17-like	Crassostrea gigas	LOC105326801	#NAME?
tig00000940_g5544.t1	gi|505015233|ref|WP_015202335.1|	2.05e-60	213	phospho-N-acetylmuramoyl-pentapeptide- transferase	Crinalium epipsammum		Bacteria-undef-Cyanobacteria-undef-Oscillatoriales-Gomontiellaceae-Crinalium-Crinalium_epipsammum-WP_015202335
tig00001001_g6214.t1	gi|546230894|ref|WP_021834547.1|	5.98e-59	203	SAM-dependent methyltransferase	Crocosphaera watsonii		Bacteria-undef-Cyanobacteria-undef-Chroococcales-Aphanothecaceae-Crocosphaera-Crocosphaera_watsonii-WP_021834547
tig00000821_g4509.t1	gi|321261676|ref|XP_003195557.1|	9.05e-15	77	Farnesyltranstransferase, putative	Cryptococcus gattii WM276		Eukaryota-Fungi-Basidiomycota-Tremellomycetes-Tremellales-Cryptococcaceae-Cryptococcus-Cryptococcus_gattii_VGI-XP_003195557
tig00000802_g4310.t1	gi|1058084756|gb|JAS46038.1|	1.25e-13	85.9	hypothetical protein	Cuerna arida		Eukaryota-Metazoa-Arthropoda-Insecta-Hemiptera-Cicadellidae-Cuerna-Cuerna_arida-JAS46038
tig00020723_g13423.t1	gi|544218355|ref|XP_005539321.1|	4.94e-39	138	probable eukaryotic translation initiation factor eIF-1	Cyanidioschyzon merolae strain 10D		Eukaryota-undef-undef-Bangiophyceae-Cyanidiales-Cyanidiaceae-Cyanidioschyzon-Cyanidioschyzon_merolae-XP_005539321
tig00000194_g14753.t1	gi|544214618|ref|XP_005537455.1|	9.21e-31	114	40S ribosomal protein S28	Cyanidioschyzon merolae strain 10D		Eukaryota-undef-undef-Bangiophyceae-Cyanidiales-Cyanidiaceae-Cyanidioschyzon-Cyanidioschyzon_merolae-XP_005537455
tig00021434_g21358.t1	gi|501589812|ref|WP_012594061.1|	4.34e-14	84	DASH family cryptochrome	Cyanothece sp. PCC 8801		Bacteria-undef-Cyanobacteria-undef-Oscillatoriales-Cyanothecaceae-Cyanothece-Cyanothece_sp._PCC_8801-WP_012594061
tig00001094_g6991.t1	gi|505020633|ref|WP_015207735.1|	1.02e-51	180	peptidase	Cylindrospermum stagnale		Bacteria-undef-Cyanobacteria-undef-Nostocales-Nostocaceae-Cylindrospermum-Cylindrospermum_stagnale-WP_015207735
tig00021434_g21340.t1	gi|657749997|ref|XP_008310392.1|	8.31e-09	63.5	acid trehalase-like protein 1	Cynoglossus semilaevis	athl1	Eukaryota-Metazoa-Chordata-Actinopteri-Pleuronectiformes-Cynoglossidae-Cynoglossus-Cynoglossus_semilaevis-XP_008310392
tig00000382_g24574.t1	gi|974065019|ref|XP_015229873.1|	1.86e-129	402	ribosome biogenesis protein BOP1	Cyprinodon variegatus	bop1	Eukaryota-Metazoa-Chordata-Actinopteri-Cyprinodontiformes-Cyprinodontidae-Cyprinodon-Cyprinodon_variegatus-XP_015229873
tig00021433_g21281.t1	gi|942304501|gb|JAN34183.1|	1.01e-23	102	Eukaryotic translation initiation factor 2 subunit	Daphnia magna		Eukaryota-Metazoa-Arthropoda-Branchiopoda-Diplostraca-Daphniidae-Daphnia-Daphnia_magna-JAN34183
tig00001065_g6744.t1	gi|1010951693|ref|WP_061911431.1|	1.15e-43	163	acyl-[acyl-carrier-protein]--UDP-N- acetylglucosamine O-acyltransferase	Devosia		Bacteria-undef-Proteobacteria-Alphaproteobacteria-Rhizobiales-Hyphomicrobiaceae-Devosia-undef-WP_061911431
tig00000455_g1014.t1	gi|970912787|ref|XP_015122672.1|	4.89e-11	77.8	collagen alpha-5(IV) chain	Diachasma alloeum	LOC107045057	Eukaryota-Metazoa-Arthropoda-Insecta-Hymenoptera-Braconidae-Diachasma-Diachasma_alloeum-XP_015122672
tig00021493_g21883.t1	gi|470236916|ref|XP_004350411.1|	1.13e-12	83.2	SPX domain-containing protein	Dictyostelium fasciculatum	xpr1	Eukaryota-undef-undef-undef-Dictyosteliida-undef-Dictyostelium-Dictyostelium_fasciculatum-XP_004350411
tig00021537_g22305.t1	gi|470241746|ref|XP_004352460.1|	2.63e-12	75.5	hypothetical protein	Dictyostelium fasciculatum		Eukaryota-undef-undef-undef-Dictyosteliida-undef-Dictyostelium-Dictyostelium_fasciculatum-XP_004352460
tig00000190_g13877.t1	gi|1013939854|gb|KYQ93543.1|	3.27e-24	112	Lis-interacting protein	Dictyostelium lacteum		Eukaryota-undef-undef-undef-Dictyosteliida-undef-Dictyostelium-Dictyostelium_lacteum-KYQ93543
tig00020816_g14167.t1	gi|1013936829|gb|KYQ90527.1|	1.54e-36	140	methionine aminopeptidase 1	Dictyostelium lacteum		Eukaryota-undef-undef-undef-Dictyosteliida-undef-Dictyostelium-Dictyostelium_lacteum-KYQ90527
tig00000042_g15467.t1	gi|1013940016|gb|KYQ93702.1|	1.97e-24	110	hypothetical protein	Dictyostelium lacteum		Eukaryota-undef-undef-undef-Dictyosteliida-undef-Dictyostelium-Dictyostelium_lacteum-KYQ93702
tig00020961_g16640.t1	gi|1013948167|gb|KYR01832.1|	1.73e-47	177	hypothetical protein	Dictyostelium lacteum		Eukaryota-undef-undef-undef-Dictyosteliida-undef-Dictyostelium-Dictyostelium_lacteum-KYR01832
tig00020824_g14236.t1	gi|852763453|ref|XP_012876692.1|	1.59e-18	85.9	N-terminal Xaa-Pro-Lys N-methyltransferase 1 isoform X2	Dipodomys ordii	Ntmt1	Eukaryota-Metazoa-Chordata-Mammalia-Rodentia-Heteromyidae-Dipodomys-Dipodomys_ordii-XP_012876692
tig00001537_g9303.t1	gi|1023972331|gb|KZV17737.1|	1.47e-13	83.6	hypothetical protein	Dorcoceras hygrometricum		Eukaryota-Viridiplantae-Streptophyta-undef-Lamiales-Gesneriaceae-Dorcoceras-Dorcoceras_hygrometricum-KZV17737
tig00000480_g1330.t1	gi|1008933189|gb|KYK56277.1|	9.15e-13	78.6	hypothetical protein	Drechmeria coniospora		Eukaryota-Fungi-Ascomycota-Sordariomycetes-Hypocreales-Ophiocordycipitaceae-Drechmeria-Drechmeria_coniospora-KYK56277
tig00020537_g10302.t1	gi|1008933189|gb|KYK56277.1|	6.91e-06	58.2	hypothetical protein	Drechmeria coniospora		Eukaryota-Fungi-Ascomycota-Sordariomycetes-Hypocreales-Ophiocordycipitaceae-Drechmeria-Drechmeria_coniospora-KYK56277
tig00020610_g12023.t1	gi|1008933189|gb|KYK56277.1|	2.73e-07	62.8	hypothetical protein	Drechmeria coniospora		Eukaryota-Fungi-Ascomycota-Sordariomycetes-Hypocreales-Ophiocordycipitaceae-Drechmeria-Drechmeria_coniospora-KYK56277
tig00000339_g24188.t1	gi|1036752214|ref|XP_016950703.1|	4.78e-07	63.5	S-phase kinase-associated protein 2	Drosophila biarmipes	LOC108024971	Eukaryota-Metazoa-Arthropoda-Insecta-Diptera-Drosophilidae-Drosophila-Drosophila_biarmipes-XP_016950703
tig00000806_g4340.t1	gi|298708523|emb|CBJ49156.1|	1.09e-16	86.3	conserved unknown protein	Ectocarpus siliculosus		Eukaryota-undef-Phaeophyceae-undef-Ectocarpales-Ectocarpaceae-Ectocarpus-Ectocarpus_siliculosus-CBJ49156
tig00000145_g8857.t1	gi|298706066|emb|CBJ29176.1|	1.14e-11	74.3	conserved unknown protein	Ectocarpus siliculosus		Eukaryota-undef-Phaeophyceae-undef-Ectocarpales-Ectocarpaceae-Ectocarpus-Ectocarpus_siliculosus-CBJ29176
tig00020592_g11637.t1	gi|298713160|emb|CBJ26916.1|	9.48e-108	330	1-(5-phosphoribosyl)-5-((5- phosphoribosylamino)methylideneamino)imidazole-4- carboxamide isomerase	Ectocarpus siliculosus	HIS4	Eukaryota-undef-Phaeophyceae-undef-Ectocarpales-Ectocarpaceae-Ectocarpus-Ectocarpus_siliculosus-CBJ26916
tig00020563_g11339.t1	gi|921117734|ref|XP_013433486.1|	1.79e-22	106	Extensin-like protein (Precursor), related	Eimeria necatrix		Eukaryota-undef-Apicomplexa-Coccidia-Eucoccidiorida-Eimeriidae-Eimeria-Eimeria_necatrix-XP_013433486
tig00000396_g24885.t1	gi|743820582|ref|XP_010931818.1|	1.08e-06	58.2	polyadenylation and cleavage factor homolog 4 isoform X2	Elaeis guineensis	LOC105052638	#NAME?
tig00000842_g4847.t1	gi|551548843|ref|XP_005762064.1|	3.32e-64	203	hypothetical protein	Emiliania huxleyi CCMP1516		Eukaryota-undef-undef-undef-Isochrysidales-Noelaerhabdaceae-Emiliania-Emiliania_huxleyi-XP_005762064
tig00000158_g10140.t1	gi|551576934|ref|XP_005774110.1|	1.26e-07	60.5	hypothetical protein	Emiliania huxleyi CCMP1516		Eukaryota-undef-undef-undef-Isochrysidales-Noelaerhabdaceae-Emiliania-Emiliania_huxleyi-XP_005774110
tig00020816_g14108.t1	gi|551597420|ref|XP_005780817.1|	2.29e-08	64.7	hypothetical protein	Emiliania huxleyi CCMP1516		Eukaryota-undef-undef-undef-Isochrysidales-Noelaerhabdaceae-Emiliania-Emiliania_huxleyi-XP_005780817
tig00001366_g8392.t1	gi|740753315|ref|WP_038538599.1|	5.84e-14	73.6	Fe-S assembly protein IscX	endosymbiont of Acanthamoeba sp. UWC8		Bacteria-undef-Proteobacteria-Alphaproteobacteria-Holosporales-Holosporaceae-undef-endosymbiont_of_Acanthamoeba_sp._UWC8-WP_038538599
tig00000841_g4733.t1	gi|1011357208|ref|WP_062270624.1|	6.34e-11	67.8	Xaa-Pro aminopeptidase	Endozoicomonas arenosclerae		Bacteria-undef-Proteobacteria-Gammaproteobacteria-Oceanospirillales-Hahellaceae-Endozoicomonas-Endozoicomonas_arenosclerae-WP_062270624
tig00020660_g12563.t1	gi|912974061|ref|WP_050325429.1|	6.09e-07	58.2	hybrid sensor histidine kinase/response regulator	Enhydrobacter aerosaccus		Bacteria-undef-Proteobacteria-Alphaproteobacteria-Rhodospirillales-undef-Enhydrobacter-Enhydrobacter_aerosaccus-WP_050325429
tig00000215_g18549.t1	gi|578312773|gb|EUM72256.1|	5.37e-14	79	hypothetical protein	Enterobacter sp. MGH 9		Bacteria-undef-Proteobacteria-Gammaproteobacteria-Enterobacterales-Enterobacteriaceae-Enterobacter-Enterobacter_cloacae_complex_'Hoffmann_cluster_III'-EUM72256
tig00021038_g17559.t1	gi|811210547|ref|WP_046372078.1|	3.54e-06	59.7	hypothetical protein	Erwinia tracheiphila		Bacteria-undef-Proteobacteria-Gammaproteobacteria-Enterobacterales-Erwiniaceae-Erwinia-Erwinia_tracheiphila-WP_046372078
tig00000492_g1505.t1	gi|589892374|ref|YP_009008745.1|	3.12e-13	74.7	hypothetical protein	Escherichia phage KBNP1711		Viruses-undef-undef-undef-Caudovirales-Podoviridae-undef-Escherichia_phage_KBNP1711-YP_009008745
tig00000711_g3386.t1	gi|629104118|gb|KCW69587.1|	2.84e-10	73.6	hypothetical protein	Eucalyptus grandis		Eukaryota-Viridiplantae-Streptophyta-undef-Myrtales-Myrtaceae-Eucalyptus-Eucalyptus_grandis-KCW69587
tig00000711_g3386.t2	gi|629104118|gb|KCW69587.1|	2.1e-10	73.9	hypothetical protein	Eucalyptus grandis		Eukaryota-Viridiplantae-Streptophyta-undef-Myrtales-Myrtaceae-Eucalyptus-Eucalyptus_grandis-KCW69587
tig00000076_g2303.t1	gi|999972239|gb|KXJ11413.1|	1.33e-38	151	Mortality factor 4-like protein 1	Exaiptasia pallida		Eukaryota-Metazoa-Cnidaria-Anthozoa-Actiniaria-Aiptasiidae-Exaiptasia-Exaiptasia_pallida-KXJ11413
tig00000190_g13844.t1	gi|999981710|gb|KXJ20884.1|	1.37e-12	81.6	Serine/threonine-protein phosphatase 6 regulatory ankyrin repeat subunit C	Exaiptasia pallida	ankrd52	Eukaryota-Metazoa-Cnidaria-Anthozoa-Actiniaria-Aiptasiidae-Exaiptasia-Exaiptasia_pallida-KXJ20884
tig00021438_g21441.t1	gi|915076639|ref|XP_013261221.1|	4.19e-07	57.8	hypothetical protein	Exophiala aquamarina CBS 119918		Eukaryota-Fungi-Ascomycota-Eurotiomycetes-Chaetothyriales-Herpotrichiellaceae-Exophiala-Exophiala_aquamarina-XP_013261221
tig00020553_g10583.t1	gi|545706478|ref|XP_005705556.1|	1.73e-29	119	hypothetical protein isoform 1	Galdieria sulphuraria		Eukaryota-undef-undef-Bangiophyceae-Cyanidiales-Cyanidiaceae-Galdieria-Galdieria_sulphuraria-XP_005705556
tig00020780_g13753.t1	gi|545709645|ref|XP_005707132.1|	4.44e-10	63.9	hypothetical protein	Galdieria sulphuraria		Eukaryota-undef-undef-Bangiophyceae-Cyanidiales-Cyanidiaceae-Galdieria-Galdieria_sulphuraria-XP_005707132
tig00021116_g18409.t1	gi|545708916|ref|XP_005706769.1|	2.34e-14	76.3	hypothetical protein	Galdieria sulphuraria		Eukaryota-undef-undef-Bangiophyceae-Cyanidiales-Cyanidiaceae-Galdieria-Galdieria_sulphuraria-XP_005706769
tig00001095_g7032.t1	gi|503028336|ref|WP_013263312.1|	2.56e-31	130	aspartate--tRNA ligase	gamma proteobacterium HdN1		Bacteria-undef-Proteobacteria-Gammaproteobacteria-undef-undef-undef-gamma_proteobacterium_HdN1-WP_013263312
tig00000144_g9060.t1	gi|975108810|ref|XP_015269919.1|	4.69e-24	109	tRNA-splicing endonuclease subunit Sen34	Gekko japonicus	TSEN34	Eukaryota-Metazoa-Chordata-undef-Squamata-Gekkonidae-Gekko-Gekko_japonicus-XP_015269919
tig00021494_g21920.t1	gi|975089272|ref|XP_015276959.1|	2.83e-41	153	UPF0568 protein C14orf166 homolog	Gekko japonicus	LOC107119046	Eukaryota-Metazoa-Chordata-undef-Squamata-Gekkonidae-Gekko-Gekko_japonicus-XP_015276959
tig00000939_g5490.t1	gi|449547410|gb|EMD38378.1|	6.69e-16	83.2	hypothetical protein	Gelatoporia subvermispora B		Eukaryota-Fungi-Basidiomycota-Agaricomycetes-Polyporales-Coriolaceae-Gelatoporia-Gelatoporia_subvermispora-EMD38378
tig00020746_g13661.t1	gi|652453467|ref|WP_026848316.1|	2.29e-08	60.1	glycogen synthase	Gemmatimonas phototrophica		Bacteria-undef-Gemmatimonadetes-Gemmatimonadetes-Gemmatimonadales-Gemmatimonadaceae-Gemmatimonas-Gemmatimonas_phototrophica-WP_026848316
tig00000670_g3039.t1	gi|913075814|ref|WP_050367716.1|	9.31e-07	57.4	transposase	Geobacillus sp. LC300		#NAME?
tig00021537_g22261.t1	gi|543298529|ref|XP_005431180.1|	4.94e-28	127	splicing regulatory glutamine/lysine-rich protein 1-like isoform X1	Geospiza fortis	LOC102036510	Eukaryota-Metazoa-Chordata-Aves-Passeriformes-Thraupidae-Geospiza-Geospiza_fortis-XP_005431180
tig00000189_g14339.t1	gi|984877963|gb|KWX13970.1|	2.42e-13	73.6	putative TM2 domain protein	Giardia intestinalis assemblage B		Eukaryota-undef-undef-undef-undef-Hexamitidae-Giardia-Giardia_intestinalis-KWX13970
tig00000079_g2790.t1	gi|734395842|gb|KHN29200.1|	5.86e-07	62.4	Sister chromatid cohesion 1 protein 3	Glycine soja		Eukaryota-Viridiplantae-Streptophyta-undef-Fabales-Fabaceae-Glycine-Glycine_soja-KHN29200
tig00021374_g21088.t1	gi|734381770|gb|KHN23357.1|	1.97e-06	55.8	Protein RKD4	Glycine soja		Eukaryota-Viridiplantae-Streptophyta-undef-Fabales-Fabaceae-Glycine-Glycine_soja-KHN23357
tig00021719_g23151.t1	gi|1004148235|gb|KXZ56207.1|	1.08e-32	119	hypothetical protein	Gonium pectorale		Eukaryota-Viridiplantae-Chlorophyta-Chlorophyceae-Chlamydomonadales-Volvocaceae-Gonium-Gonium_pectorale-KXZ56207
tig00021579_g22439.t1	gi|426329060|ref|XP_004025562.1|	6.77e-07	61.6	microtubule-actin cross-linking factor 1, isoforms 1/2/3/5	Gorilla gorilla gorilla	MACF1	#NAME?
tig00000119_g6649.t1	gi|809047084|ref|WP_046307636.1|	5.56e-14	76.3	septal ring lytic transglycosylase RlpA	Grimontia sp. AD028		Bacteria-undef-Proteobacteria-Gammaproteobacteria-Vibrionales-Vibrionaceae-Grimontia-Grimontia_sp._AD028-WP_046307636
tig00020553_g10761.t1	gi|162605996|ref|XP_001713513.1|	3.84e-22	105	similarity to A.thaliana KEA1 protein	Guillardia theta	kea1	Eukaryota-undef-undef-Cryptophyta-Pyrenomonadales-Geminigeraceae-Guillardia-Guillardia_theta-XP_001713513
tig00000498_g1676.t1	gi|551664003|ref|XP_005834765.1|	2.76e-30	125	hypothetical protein	Guillardia theta CCMP2712		Eukaryota-undef-undef-Cryptophyta-Pyrenomonadales-Geminigeraceae-Guillardia-Guillardia_theta-XP_005834765
tig00000769_g4003.t1	gi|551657700|ref|XP_005831621.1|	1.1e-08	66.6	hypothetical protein	Guillardia theta CCMP2712		Eukaryota-undef-undef-Cryptophyta-Pyrenomonadales-Geminigeraceae-Guillardia-Guillardia_theta-XP_005831621
tig00000863_g4975.t1	gi|551663612|ref|XP_005834570.1|	1.48e-78	244	hypothetical protein	Guillardia theta CCMP2712		Eukaryota-undef-undef-Cryptophyta-Pyrenomonadales-Geminigeraceae-Guillardia-Guillardia_theta-XP_005834570
tig00000142_g8655.t1	gi|551666728|ref|XP_005836125.1|	5.56e-17	89.7	hypothetical protein	Guillardia theta CCMP2712		Eukaryota-undef-undef-Cryptophyta-Pyrenomonadales-Geminigeraceae-Guillardia-Guillardia_theta-XP_005836125
tig00021326_g20313.t1	gi|551649483|ref|XP_005827526.1|	5.5e-10	64.3	hypothetical protein	Guillardia theta CCMP2712		Eukaryota-undef-undef-Cryptophyta-Pyrenomonadales-Geminigeraceae-Guillardia-Guillardia_theta-XP_005827526
tig00021537_g22295.t1	gi|551630564|ref|XP_005818210.1|	1.12e-14	77.8	hypothetical protein	Guillardia theta CCMP2712		Eukaryota-undef-undef-Cryptophyta-Pyrenomonadales-Geminigeraceae-Guillardia-Guillardia_theta-XP_005818210
tig00000378_g24516.t1	gi|560135179|emb|CDJ84588.1|	3.38e-30	140	Zinc finger and Phosphatidylinositol-4-phosphate 5-kinase domain containing protein	Haemonchus contortus		Eukaryota-Metazoa-Nematoda-Chromadorea-Rhabditida-Haemonchidae-Haemonchus-Haemonchus_contortus-CDJ84588
tig00000865_g5095.t1	gi|341952135|gb|EGT78673.1|	1.2e-13	71.6	putative aminoacyl-tRNA synthetase, class 1a, anticodon-binding protein	Haemophilus haemolyticus M19107		Bacteria-undef-Proteobacteria-Gammaproteobacteria-Pasteurellales-Pasteurellaceae-Haemophilus-Haemophilus_haemolyticus-EGT78673
tig00001368_g8401.t1	gi|502590082|ref|WP_012827733.1|	1.12e-16	92	phospholipase D/transphosphatidylase	Haliangium ochraceum		Bacteria-undef-Proteobacteria-Deltaproteobacteria-Myxococcales-Kofleriaceae-Haliangium-Haliangium_ochraceum-WP_012827733
tig00001181_g7434.t1	gi|503528831|ref|WP_013762961.1|	2.64e-09	65.5	hypothetical protein	Haliscomenobacter hydrossis		Bacteria-undef-Bacteroidetes-Saprospiria-Saprospirales-Haliscomenobacteraceae-Haliscomenobacter-Haliscomenobacter_hydrossis-WP_013762961
tig00020710_g13393.t1	gi|737644157|ref|WP_035614156.1|	1.95e-40	150	pseudouridine synthase	Haloferula sp. BvORR071		Bacteria-undef-Verrucomicrobia-Verrucomicrobiae-Verrucomicrobiales-Verrucomicrobiaceae-Haloferula-Haloferula_sp._BvORR071-WP_035614156
tig00000383_g24667.t1	gi|554819375|ref|XP_005920439.1|	3.82e-07	63.2	F-box/LRR-repeat protein 20 isoform X2	Haplochromis burtoni	LOC102292442	Eukaryota-Metazoa-Chordata-Actinopteri-Cichliformes-Cichlidae-Haplochromis-Haplochromis_burtoni-XP_005920439
tig00021013_g17051.t1	gi|557368309|gb|AGZ95219.1|	1.96e-19	104	LF3	Human gammaherpesvirus 4	LF3	Viruses-undef-undef-undef-Herpesvirales-Herpesviridae-Lymphocryptovirus-Human_gammaherpesvirus_4-AGZ95219
tig00000194_g14782.t1	gi|918368345|ref|WP_052420620.1|	1.52e-10	72.4	hypothetical protein	Hyalangium minutum		#NAME?
tig00000802_g4256.t1	gi|221111885|ref|XP_002154626.1|	3.76e-17	80.9	protein transport protein Sec61 subunit beta-like	Hydra vulgaris	LOC100205562	Eukaryota-Metazoa-Cnidaria-Hydrozoa-Anthoathecata-Hydridae-Hydra-Hydra_vulgaris-XP_002154626
tig00000113_g5625.t1	gi|764940438|ref|WP_044510935.1|	6.93e-07	57.8	oxidoreductase	Hymenobacter sp. DG25B		Bacteria-undef-Bacteroidetes-Cytophagia-Cytophagales-Hymenobacteraceae-Hymenobacter-Hymenobacter_sp._DG25B-WP_044510935
tig00000865_g5094.t1	gi|961497723|emb|CDS33615.2|	1.2e-11	79.7	ankyrin :unc	Hymenolepis microstoma		Eukaryota-Metazoa-Platyhelminthes-Cestoda-Cyclophyllidea-Hymenolepididae-Hymenolepis-Hymenolepis_microstoma-CDS33615
tig00021494_g21930.t1	gi|763718337|gb|KJA15853.1|	4.66e-09	67.4	hypothetical protein	Hypholoma sublateritium FD-334 SS-4		Eukaryota-Fungi-Basidiomycota-Agaricomycetes-Agaricales-Strophariaceae-Hypholoma-Hypholoma_sublateritium-KJA15853
tig00020528_g9985.t1	gi|1042350602|ref|XP_017319066.1|	1.57e-10	75.1	protein FAM35A isoform X1	Ictalurus punctatus	fam35a	Eukaryota-Metazoa-Chordata-Actinopteri-Siluriformes-Ictaluridae-Ictalurus-Ictalurus_punctatus-XP_017319066
tig00000227_g19799.t1	gi|802577606|ref|XP_012069087.1|	1.31e-06	57.4	ABC transporter G family member 29-like isoform X2	Jatropha curcas	LOC105631545	Eukaryota-Viridiplantae-Streptophyta-undef-Malpighiales-Euphorbiaceae-Jatropha-Jatropha_curcas-XP_012069087
tig00000492_g1413.t1	gi|971506748|dbj|GAQ91461.1|	1.82e-15	79	hypothetical protein	Klebsormidium flaccidum		Eukaryota-Viridiplantae-Streptophyta-Klebsormidiophyceae-Klebsormidiales-Klebsormidiaceae-Klebsormidium-Klebsormidium_flaccidum-GAQ91461
tig00000551_g2035.t1	gi|971507028|dbj|GAQ91183.1|	2.36e-16	84.3	hypothetical protein	Klebsormidium flaccidum		Eukaryota-Viridiplantae-Streptophyta-Klebsormidiophyceae-Klebsormidiales-Klebsormidiaceae-Klebsormidium-Klebsormidium_flaccidum-GAQ91183
tig00000681_g3127.t1	gi|971508473|dbj|GAQ89729.1|	6.8e-11	71.6	hypothetical protein	Klebsormidium flaccidum		Eukaryota-Viridiplantae-Streptophyta-Klebsormidiophyceae-Klebsormidiales-Klebsormidiaceae-Klebsormidium-Klebsormidium_flaccidum-GAQ89729
tig00000880_g5177.t1	gi|971511858|dbj|GAQ86327.1|	8.25e-38	164	hypothetical protein	Klebsormidium flaccidum		Eukaryota-Viridiplantae-Streptophyta-Klebsormidiophyceae-Klebsormidiales-Klebsormidiaceae-Klebsormidium-Klebsormidium_flaccidum-GAQ86327
tig00000912_g5416.t1	gi|971505131|dbj|GAQ93074.1|	4.37e-125	368	mitochondrial electron transfer flavoprotein subunit beta	Klebsormidium flaccidum		Eukaryota-Viridiplantae-Streptophyta-Klebsormidiophyceae-Klebsormidiales-Klebsormidiaceae-Klebsormidium-Klebsormidium_flaccidum-GAQ93074
tig00001071_g6807.t1	gi|971513891|dbj|GAQ84312.1|	3.06e-61	201	hypothetical protein	Klebsormidium flaccidum		Eukaryota-Viridiplantae-Streptophyta-Klebsormidiophyceae-Klebsormidiales-Klebsormidiaceae-Klebsormidium-Klebsormidium_flaccidum-GAQ84312
tig00001590_g9381.t1	gi|971513559|dbj|GAQ84663.1|	1.62e-64	216	manganese-dependent ADP-ribose/CDP-alcohol diphosphatase	Klebsormidium flaccidum		Eukaryota-Viridiplantae-Streptophyta-Klebsormidiophyceae-Klebsormidiales-Klebsormidiaceae-Klebsormidium-Klebsormidium_flaccidum-GAQ84663
tig00021244_g19574.t1	gi|971517135|dbj|GAQ81089.1|	3.29e-59	204	Peptidyl-tRNA hydrolase family protein	Klebsormidium flaccidum		Eukaryota-Viridiplantae-Streptophyta-Klebsormidiophyceae-Klebsormidiales-Klebsormidiaceae-Klebsormidium-Klebsormidium_flaccidum-GAQ81089
tig00000403_g313.t1	gi|1056720920|ref|WP_068145341.1|	9.67e-27	113	TlyA family rRNA (cytidine-2'-O)-methyltransferase	Kordiimonas lipolytica		Bacteria-undef-Proteobacteria-Alphaproteobacteria-Kordiimonadales-Kordiimonadaceae-Kordiimonas-Kordiimonas_lipolytica-WP_068145341
tig00000849_g4740.t1	gi|1056720920|ref|WP_068145341.1|	1.44e-14	79	TlyA family rRNA (cytidine-2'-O)-methyltransferase	Kordiimonas lipolytica		Bacteria-undef-Proteobacteria-Alphaproteobacteria-Kordiimonadales-Kordiimonadaceae-Kordiimonas-Kordiimonas_lipolytica-WP_068145341
tig00000219_g19537.t1	gi|1041127589|ref|XP_017288026.1|	1.07e-09	73.2	zonadhesin-like isoform X2	Kryptolebias marmoratus	LOC108245533	Eukaryota-Metazoa-Chordata-Actinopteri-Cyprinodontiformes-undef-Kryptolebias-Kryptolebias_marmoratus-XP_017288026
tig00021721_g23227.t1	gi|1041105998|ref|XP_017276153.1|	8.5e-28	127	KDEL motif-containing protein 1	Kryptolebias marmoratus	kdelc1	Eukaryota-Metazoa-Chordata-Actinopteri-Cyprinodontiformes-undef-Kryptolebias-Kryptolebias_marmoratus-XP_017276153
tig00021012_g17027.t1	gi|1045429954|gb|OCF24303.1|	7.46e-08	60.8	Na+/H+ exchanger AnNHA1	Kwoniella bestiolae CBS 10118		Eukaryota-Fungi-Basidiomycota-Tremellomycetes-Tremellales-Cryptococcaceae-Kwoniella-Kwoniella_bestiolae-OCF24303
tig00021745_g23380.t1	gi|734615231|ref|XP_010735198.1|	7.79e-22	103	selenoprotein O	Larimichthys crocea	LOC104923727	Eukaryota-Metazoa-Chordata-Actinopteri-undef-Sciaenidae-Larimichthys-Larimichthys_crocea-XP_010735198
tig00000053_g23491.t1	gi|671590705|ref|WP_031566314.1|	6.32e-06	53.5	hypothetical protein	Legionella wadsworthii		Bacteria-undef-Proteobacteria-Gammaproteobacteria-Legionellales-Legionellaceae-Legionella-Legionella_wadsworthii-WP_031566314
tig00020604_g11855.t1	gi|1051159148|ref|XP_017662061.1|	1.4e-10	73.6	histone-lysine N-methyltransferase SMYD3 isoform X1	Lepidothrix coronata	SMYD3	Eukaryota-Metazoa-Chordata-Aves-Passeriformes-Pipridae-Lepidothrix-Lepidothrix_coronata-XP_017662061
tig00021073_g18069.t1	gi|1051183219|ref|XP_017674451.1|	1.03e-41	159	threonine aspartase 1 isoform X3	Lepidothrix coronata	TASP1	Eukaryota-Metazoa-Chordata-Aves-Passeriformes-Pipridae-Lepidothrix-Lepidothrix_coronata-XP_017674451
tig00000388_g24782.t1	gi|553741340|ref|WP_023075498.1|	6.38e-90	280	uracil-DNA glycosylase	Leptolyngbya sp. Heron Island J		Bacteria-undef-Cyanobacteria-undef-Synechococcales-Leptolyngbyaceae-Leptolyngbya-Leptolyngbya_sp._Heron_Island_J-WP_023075498
tig00020807_g14055.t1	gi|738031550|ref|WP_035990460.1|	5.96e-12	75.1	diguanylate cyclase	Leptolyngbya sp. KIOST-1		Bacteria-undef-Cyanobacteria-undef-Synechococcales-Leptolyngbyaceae-Leptolyngbya-Leptolyngbya_sp._KIOST-1-WP_035990460
tig00021428_g21169.t1	gi|738071818|ref|WP_036030690.1|	2.29e-06	60.8	tRNA pseudouridine(55) synthase TruB	Leptolyngbya sp. PCC 6406		Bacteria-undef-Cyanobacteria-undef-Synechococcales-Leptolyngbyaceae-Leptolyngbya-Leptolyngbya_sp._PCC_6406-WP_036030690
tig00021035_g17232.t1	gi|537835031|ref|WP_020988795.1|	2.78e-10	67	acetoacetyl-CoA synthetase	Leptospira inadai		Bacteria-undef-Spirochaetes-Spirochaetia-undef-Leptospiraceae-Leptospira-Leptospira_inadai-WP_020988795
tig00021035_g17233.t1	gi|489083620|ref|WP_002993535.1|	1.9e-58	204	acetoacetyl-CoA synthetase	Leptospira weilii		Bacteria-undef-Spirochaetes-Spirochaetia-undef-Leptospiraceae-Leptospira-Leptospira_weilii-WP_002993535
tig00001052_g6614.t1	gi|1000866976|gb|KXN92577.1|	7.35e-08	62.8	hypothetical protein	Leucoagaricus sp. SymC.cos		Eukaryota-Fungi-Basidiomycota-Agaricomycetes-Agaricales-Agaricaceae-Leucoagaricus-Leucoagaricus_sp._SymC.cos-KXN92577
tig00001065_g6748.t1	gi|926636247|ref|XP_013784049.1|	5.31e-27	119	3-hydroxyisobutyryl-CoA hydrolase, mitochondrial-like	Limulus polyphemus	LOC106468183	Eukaryota-Metazoa-Arthropoda-Merostomata-Xiphosura-Limulidae-Limulus-Limulus_polyphemus-XP_013784049
tig00000691_g3151.t1	gi|919074214|ref|XP_013418294.1|	7.08e-11	68.2	protein lifeguard 4-like isoform X1	Lingula anatina	LOC106179291	Eukaryota-Metazoa-Brachiopoda-Lingulata-Lingulida-Lingulidae-Lingula-Lingula_anatina-XP_013418294
tig00000718_g3724.t1	gi|919053081|ref|XP_013408447.1|	6.32e-83	296	uncharacterized protein LOC106172341	Lingula anatina	LOC106172341	Eukaryota-Metazoa-Brachiopoda-Lingulata-Lingulida-Lingulidae-Lingula-Lingula_anatina-XP_013408447
tig00000769_g4030.t1	gi|919040325|ref|XP_013403533.1|	9.99e-07	62.8	uncharacterized protein LOC106168870	Lingula anatina	LOC106168870	Eukaryota-Metazoa-Brachiopoda-Lingulata-Lingulida-Lingulidae-Lingula-Lingula_anatina-XP_013403533
tig00000806_g4348.t1	gi|919089703|ref|XP_013381879.1|	3.59e-48	191	vacuolar protein sorting-associated protein 11 homolog	Lingula anatina	LOC106152717	Eukaryota-Metazoa-Brachiopoda-Lingulata-Lingulida-Lingulidae-Lingula-Lingula_anatina-XP_013381879
tig00000806_g4352.t1	gi|919089703|ref|XP_013381879.1|	4.25e-28	126	vacuolar protein sorting-associated protein 11 homolog	Lingula anatina	LOC106152717	Eukaryota-Metazoa-Brachiopoda-Lingulata-Lingulida-Lingulidae-Lingula-Lingula_anatina-XP_013381879
tig00000411_g504.t1	gi|676452533|ref|XP_009053061.1|	2.61e-09	65.9	hypothetical protein	Lottia gigantea		Eukaryota-Metazoa-Mollusca-Gastropoda-undef-Lottiidae-Lottia-Lottia_gigantea-XP_009053061
tig00000658_g2897.t1	gi|676452533|ref|XP_009053061.1|	2.61e-09	65.9	hypothetical protein	Lottia gigantea		Eukaryota-Metazoa-Mollusca-Gastropoda-undef-Lottiidae-Lottia-Lottia_gigantea-XP_009053061
tig00021352_g20681.t1	gi|676461692|ref|XP_009056025.1|	2.04e-34	144	hypothetical protein	Lottia gigantea		Eukaryota-Metazoa-Mollusca-Gastropoda-undef-Lottiidae-Lottia-Lottia_gigantea-XP_009056025
tig00000093_g3521.t1	gi|1056784847|ref|WP_068205751.1|	1.07e-23	108	rRNA methyltransferase	Lutibacter profundi		Bacteria-undef-Bacteroidetes-Flavobacteriia-Flavobacteriales-Flavobacteriaceae-Lutibacter-Lutibacter_profundi-WP_068205751
tig00001030_g6479.t1	gi|557677469|ref|WP_023431786.1|	6.89e-11	69.7	aminoacyl-tRNA hydrolase	Lutibaculum baratangense		Bacteria-undef-Proteobacteria-Alphaproteobacteria-Rhizobiales-Rhodobiaceae-Lutibaculum-Lutibaculum_baratangense-WP_023431786
tig00000903_g5512.t1	gi|1035932769|gb|OAY62355.1|	5.15e-23	108	hypothetical protein	Manihot esculenta		Eukaryota-Viridiplantae-Streptophyta-undef-Malpighiales-Euphorbiaceae-Manihot-Manihot_esculenta-OAY62355
tig00000760_g3930.t1	gi|1026777213|gb|OAE35761.1|	6.8e-32	137	hypothetical protein	Marchantia polymorpha subsp. ruderalis		Eukaryota-Viridiplantae-Streptophyta-Marchantiopsida-Marchantiales-Marchantiaceae-Marchantia-Marchantia_polymorpha-OAE35761
tig00001038_g6540.t1	gi|1026772575|gb|OAE31968.1|	1.56e-17	94	hypothetical protein	Marchantia polymorpha subsp. ruderalis		Eukaryota-Viridiplantae-Streptophyta-Marchantiopsida-Marchantiales-Marchantiaceae-Marchantia-Marchantia_polymorpha-OAE31968
tig00021463_g21629.t1	gi|1026758548|gb|OAE20604.1|	1.43e-09	66.6	hypothetical protein	Marchantia polymorpha subsp. ruderalis		Eukaryota-Viridiplantae-Streptophyta-Marchantiopsida-Marchantiales-Marchantiaceae-Marchantia-Marchantia_polymorpha-OAE20604
tig00021464_g21741.t1	gi|738199995|ref|WP_036155923.1|	2.86e-15	90.1	collagen-like protein	Maribacter forsetii		Bacteria-undef-Bacteroidetes-Flavobacteriia-Flavobacteriales-Flavobacteriaceae-Maribacter-Maribacter_forsetii-WP_036155923
tig00000507_g1790.t1	gi|388509978|gb|AFK43055.1|	5.98e-43	157	unknown	Medicago truncatula		Eukaryota-Viridiplantae-Streptophyta-undef-Fabales-Fabaceae-Medicago-Medicago_truncatula-AFK43055
tig00020563_g11331.t1	gi|432136578|gb|AGB01505.1|	1.67e-09	69.7	hypothetical protein	Methanoregula formicica SMSP		Archaea-undef-Euryarchaeota-Methanomicrobia-Methanomicrobiales-Methanoregulaceae-Methanoregula-Methanoregula_formicica-AGB01505
tig00000681_g3052.t1	gi|738319991|ref|WP_036272976.1|	1.4e-19	95.1	CPBP family intramembrane metalloprotease	Methylomonas		Bacteria-undef-Proteobacteria-Gammaproteobacteria-Methylococcales-Methylococcaceae-Methylomonas-undef-WP_036272976
tig00021616_g22920.t1	gi|738324438|ref|WP_036277335.1|	5.62e-115	350	oxidoreductase	Methylomonas		Bacteria-undef-Proteobacteria-Gammaproteobacteria-Methylococcales-Methylococcaceae-Methylomonas-Methylomonas_denitrificans-WP_036277335
tig00000523_g1876.t1	gi|634353498|gb|KDE08564.1|	2.7e-08	64.3	hypothetical protein	Microbotryum lychnidis-dioicae p1A1 Lamole		Eukaryota-Fungi-Basidiomycota-Microbotryomycetes-Microbotryales-Microbotryaceae-Microbotryum-Microbotryum_lychnidis-dioicae-KDE08564
tig00000760_g3943.t1	gi|490264151|ref|WP_004160816.1|	1.53e-18	101	enzyme	Microcystis aeruginosa		Bacteria-undef-Cyanobacteria-undef-Chroococcales-Microcystaceae-Microcystis-Microcystis_aeruginosa-WP_004160816
tig00000681_g3093.t1	gi|357542050|gb|AET84810.1|	1.77e-08	65.5	hypothetical protein	Micromonas pusilla virus SP1		Viruses-undef-undef-undef-undef-Phycodnaviridae-Prasinovirus-Micromonas_pusilla_virus_SP1-AET84810
tig00020614_g12188.t1	gi|913514214|ref|XP_013209299.1|	2.46e-11	73.6	probable E3 ubiquitin-protein ligase MID2 isoform X1	Microtus ochrogaster	Mid2	Eukaryota-Metazoa-Chordata-Mammalia-Rodentia-Cricetidae-Microtus-Microtus_ochrogaster-XP_013209299
tig00000310_g23993.t1	gi|443896790|dbj|GAC74133.1|	9.2e-43	180	vacuolar assembly/sorting protein PEP5/VPS11	Moesziomyces antarcticus T-34		Eukaryota-Fungi-Basidiomycota-Ustilaginomycetes-Ustilaginales-Ustilaginaceae-Moesziomyces-Moesziomyces_antarcticus-GAC74133
tig00000391_g24859.t1	gi|926788039|ref|XP_013902493.1|	4.76e-54	191	hypothetical protein	Monoraphidium neglectum		Eukaryota-Viridiplantae-Chlorophyta-Chlorophyceae-Sphaeropleales-Selenastraceae-Monoraphidium-Monoraphidium_neglectum-XP_013902493
tig00020563_g11375.t1	gi|167525986|ref|XP_001747327.1|	5.68e-58	210	hypothetical protein	Monosiga brevicollis MX1		Eukaryota-undef-undef-undef-Choanoflagellida-Salpingoecidae-Monosiga-Monosiga_brevicollis-XP_001747327
tig00001130_g7249.t1	gi|1032641389|gb|OAQ22785.1|	8.27e-13	80.5	hypothetical protein	Mortierella elongata AG-77		Eukaryota-Fungi-Mucoromycota-undef-Mortierellales-Mortierellaceae-Mortierella-Mortierella_elongata-OAQ22785
tig00001160_g7348.t1	gi|1032649079|gb|OAQ30368.1|	5.56e-52	176	fragile histidine triad protein	Mortierella elongata AG-77		Eukaryota-Fungi-Mucoromycota-undef-Mortierellales-Mortierellaceae-Mortierella-Mortierella_elongata-OAQ30368
tig00021127_g18740.t1	gi|1032649250|gb|OAQ30538.1|	1.95e-17	93.6	G-patch-domain-containing protein	Mortierella elongata AG-77		Eukaryota-Fungi-Mucoromycota-undef-Mortierellales-Mortierellaceae-Mortierella-Mortierella_elongata-OAQ30538
tig00021586_g22691.t1	gi|1032643505|gb|OAQ24846.1|	1.35e-14	82.4	glycosyltransferase family 23 protein	Mortierella elongata AG-77		Eukaryota-Fungi-Mucoromycota-undef-Mortierellales-Mortierellaceae-Mortierella-Mortierella_elongata-OAQ24846
tig00000101_g4443.t1	gi|672819838|gb|KFH64736.1|	5.3e-08	57	30S ribosomal protein S6	Mortierella verticillata NRRL 6337		Eukaryota-Fungi-Mucoromycota-undef-Mortierellales-Mortierellaceae-Mortierella-Mortierella_verticillata-KFH64736
tig00021127_g18684.t1	gi|672820270|gb|KFH65167.1|	6.98e-33	137	hypothetical protein	Mortierella verticillata NRRL 6337		Eukaryota-Fungi-Mucoromycota-undef-Mortierellales-Mortierellaceae-Mortierella-Mortierella_verticillata-KFH65167
tig00021587_g22702.t1	gi|672821565|gb|KFH66460.1|	5.91e-16	88.6	hypothetical protein	Mortierella verticillata NRRL 6337		Eukaryota-Fungi-Mucoromycota-undef-Mortierellales-Mortierellaceae-Mortierella-Mortierella_verticillata-KFH66460
tig00021763_g23513.t1	gi|672821565|gb|KFH66460.1|	6.53e-16	87.4	hypothetical protein	Mortierella verticillata NRRL 6337		Eukaryota-Fungi-Mucoromycota-undef-Mortierellales-Mortierellaceae-Mortierella-Mortierella_verticillata-KFH66460
tig00021036_g17289.t1	gi|703158631|ref|XP_010112040.1|	1.73e-18	84	hypothetical protein	Morus notabilis		Eukaryota-Viridiplantae-Streptophyta-undef-Rosales-Moraceae-Morus-Morus_notabilis-XP_010112040
tig00020697_g13088.t1	gi|371945012|gb|AEX62833.1|	1.51e-11	73.2	putative transcription factor	Moumouvirus Monve		Viruses-undef-undef-undef-undef-Mimiviridae-undef-Moumouvirus-AEX62833
tig00021108_g18358.t1	gi|371945012|gb|AEX62833.1|	1.51e-11	73.2	putative transcription factor	Moumouvirus Monve		Viruses-undef-undef-undef-undef-Mimiviridae-undef-Moumouvirus-AEX62833
tig00021248_g19622.t1	gi|371945012|gb|AEX62833.1|	5.95e-11	71.2	putative transcription factor	Moumouvirus Monve		Viruses-undef-undef-undef-undef-Mimiviridae-undef-Moumouvirus-AEX62833
tig00021745_g23351.t1	gi|371945012|gb|AEX62833.1|	1.51e-11	73.2	putative transcription factor	Moumouvirus Monve		Viruses-undef-undef-undef-undef-Mimiviridae-undef-Moumouvirus-AEX62833
tig00000692_g3222.t1	gi|1026265371|gb|OAC98533.1|	3.7e-131	404	hypothetical protein	Mucor circinelloides f. lusitanicus CBS 277.49		Eukaryota-Fungi-Mucoromycota-undef-Mucorales-Mucoraceae-Mucor-Mucor_circinelloides-OAC98533
tig00000367_g24458.t1	gi|1026268802|gb|OAD01900.1|	4.49e-52	183	hypothetical protein	Mucor circinelloides f. lusitanicus CBS 277.49		Eukaryota-Fungi-Mucoromycota-undef-Mucorales-Mucoraceae-Mucor-Mucor_circinelloides-OAD01900
tig00000828_g4619.t1	gi|26336198|dbj|BAC31784.1|	7.47e-07	56.6		Mus musculus		Eukaryota-Metazoa-Chordata-Mammalia-Rodentia-Muridae-Mus-Mus_musculus-BAC31784
tig00021070_g17889.t1	gi|148671083|gb|EDL03030.1|	2.9e-34	135	peptidase D, isoform CRA_b	Mus musculus	Pepd	Eukaryota-Metazoa-Chordata-Mammalia-Rodentia-Muridae-Mus-Mus_musculus-EDL03030
tig00000241_g20941.t1	gi|695004453|ref|XP_009388638.1|	9.62e-52	171	60S ribosomal protein L35-like	Musa acuminata subsp. malaccensis	LOC103975406	Eukaryota-Viridiplantae-Streptophyta-Liliopsida-Zingiberales-Musaceae-Musa-Musa_acuminata-XP_009388638
tig00000411_g504.t2	gi|557782864|ref|XP_005191042.1|	1.32e-07	60.5	actin cytoskeleton-regulatory complex protein PAN1-like	Musca domestica	LOC101896426	Eukaryota-Metazoa-Arthropoda-Insecta-Diptera-Muscidae-Musca-Musca_domestica-XP_005191042
tig00000658_g2897.t2	gi|557782864|ref|XP_005191042.1|	1.32e-07	60.5	actin cytoskeleton-regulatory complex protein PAN1-like	Musca domestica	LOC101896426	Eukaryota-Metazoa-Arthropoda-Insecta-Diptera-Muscidae-Musca-Musca_domestica-XP_005191042
tig00020603_g11811.t1	gi|973226397|ref|WP_059087724.1|	1.49e-08	64.3	protein kinase	Mycobacterium sp. GA-2829		Bacteria-undef-Actinobacteria-Actinobacteria-Corynebacteriales-Mycobacteriaceae-Mycobacterium-Mycobacterium_sp._GA-2829-WP_059087724
tig00001107_g7102.t1	gi|946806504|ref|XP_014387743.1|	3.17e-08	62.8	uncharacterized protein LOC106724530 isoform X1	Myotis brandtii	LOC106724530	Eukaryota-Metazoa-Chordata-Mammalia-Chiroptera-Vespertilionidae-Myotis-Myotis_brandtii-XP_014387743
tig00000157_g9649.t1	gi|946806504|ref|XP_014387743.1|	3.35e-09	67.4	uncharacterized protein LOC106724530 isoform X1	Myotis brandtii	LOC106724530	Eukaryota-Metazoa-Chordata-Mammalia-Chiroptera-Vespertilionidae-Myotis-Myotis_brandtii-XP_014387743
tig00000237_g20477.t1	gi|946806506|ref|XP_014387744.1|	9.41e-13	78.6	uncharacterized protein LOC106724530 isoform X2	Myotis brandtii	LOC106724530	Eukaryota-Metazoa-Chordata-Mammalia-Chiroptera-Vespertilionidae-Myotis-Myotis_brandtii-XP_014387744
tig00022075_g23605.t1	gi|521027346|gb|EPQ09134.1|	8.3e-24	103	Homeobox protein TGIF2	Myotis brandtii		Eukaryota-Metazoa-Chordata-Mammalia-Chiroptera-Vespertilionidae-Myotis-Myotis_brandtii-EPQ09134
tig00000145_g8835.t1	gi|290982189|ref|XP_002673813.1|	4.32e-17	93.2	hypothetical protein	Naegleria gruberi strain NEG-M		Eukaryota-undef-undef-Heterolobosea-Schizopyrenida-Vahlkampfiidae-Naegleria-Naegleria_gruberi-XP_002673813
tig00000145_g8841.t1	gi|290982189|ref|XP_002673813.1|	2.84e-17	93.2	hypothetical protein	Naegleria gruberi strain NEG-M		Eukaryota-undef-undef-Heterolobosea-Schizopyrenida-Vahlkampfiidae-Naegleria-Naegleria_gruberi-XP_002673813
tig00020961_g16620.t1	gi|290998071|ref|XP_002681604.1|	3.38e-41	150	hypothetical protein	Naegleria gruberi strain NEG-M		Eukaryota-undef-undef-Heterolobosea-Schizopyrenida-Vahlkampfiidae-Naegleria-Naegleria_gruberi-XP_002681604
tig00021222_g19359.t1	gi|1051034462|ref|XP_017655412.1|	3.34e-06	60.8	mucin-21	Nannospalax galili	Muc21	Eukaryota-Metazoa-Chordata-Mammalia-Rodentia-Spalacidae-Nannospalax-Nannospalax_galili-XP_017655412
tig00020927_g15948.t1	gi|302897513|ref|XP_003047635.1|	1.27e-15	80.9	hypothetical protein	Nectria haematococca mpVI 77-13-4		Eukaryota-Fungi-Ascomycota-Sordariomycetes-Hypocreales-Nectriaceae-Fusarium-Nectria_haematococca-XP_003047635
tig00000057_g65.t1	gi|719974503|ref|XP_010245113.1|	2.03e-21	96.3	DNA polymerase epsilon subunit 3	Nelumbo nucifera	LOC104588747	Eukaryota-Viridiplantae-Streptophyta-undef-Proteales-Nelumbonaceae-Nelumbo-Nelumbo_nucifera-XP_010245113
tig00000865_g5075.t1	gi|156391070|ref|XP_001635592.1|	9.06e-38	142	hypothetical protein	Nematostella vectensis		Eukaryota-Metazoa-Cnidaria-Anthozoa-Actiniaria-Edwardsiidae-Nematostella-Nematostella_vectensis-XP_001635592
tig00001362_g8353.t1	gi|156385238|ref|XP_001633538.1|	7.96e-20	105	hypothetical protein	Nematostella vectensis		Eukaryota-Metazoa-Cnidaria-Anthozoa-Actiniaria-Edwardsiidae-Nematostella-Nematostella_vectensis-XP_001633538
tig00020780_g13801.t1	gi|156383413|ref|XP_001632828.1|	2.14e-11	77.4	hypothetical protein	Nematostella vectensis		Eukaryota-Metazoa-Cnidaria-Anthozoa-Actiniaria-Edwardsiidae-Nematostella-Nematostella_vectensis-XP_001632828
tig00000215_g18664.t1	gi|156402800|ref|XP_001639778.1|	2.28e-19	102	hypothetical protein	Nematostella vectensis		Eukaryota-Metazoa-Cnidaria-Anthozoa-Actiniaria-Edwardsiidae-Nematostella-Nematostella_vectensis-XP_001639778
tig00000246_g21506.t1	gi|156359992|ref|XP_001625046.1|	2.89e-11	76.6	hypothetical protein	Nematostella vectensis		Eukaryota-Metazoa-Cnidaria-Anthozoa-Actiniaria-Edwardsiidae-Nematostella-Nematostella_vectensis-XP_001625046
tig00021464_g21731.t1	gi|156399895|ref|XP_001638736.1|	5.44e-25	110	hypothetical protein	Nematostella vectensis		Eukaryota-Metazoa-Cnidaria-Anthozoa-Actiniaria-Edwardsiidae-Nematostella-Nematostella_vectensis-XP_001638736
tig00020685_g12931.t1	gi|918221494|ref|WP_052354626.1|	2.69e-26	120	tRNA(Ile)-lysidine synthetase	Neochlamydia sp. S13		Bacteria-undef-Chlamydiae-Chlamydiia-Parachlamydiales-Parachlamydiaceae-Neochlamydia-Neochlamydia_sp._S13-WP_052354626
tig00020554_g10926.t1	gi|701305173|ref|XP_010013288.1|	2.56e-20	88.2	costars family protein ABRACL	Nestor notabilis	ABRACL	Eukaryota-Metazoa-Chordata-Aves-Psittaciformes-Psittacidae-Nestor-Nestor_notabilis-XP_010013288
tig00021038_g17512.t1	gi|1025372760|ref|XP_016515147.1|	9.51e-29	127	DNA polymerase zeta catalytic subunit-like isoform X2	Nicotiana tabacum	LOC107831863	Eukaryota-Viridiplantae-Streptophyta-undef-Solanales-Solanaceae-Nicotiana-Nicotiana_tabacum-XP_016515147
tig00020960_g16560.t1	gi|515870144|ref|WP_017300743.1|	1.68e-12	76.3	hypothetical protein	Nodosilinea nodulosa		Bacteria-undef-Cyanobacteria-undef-Synechococcales-Leptolyngbyaceae-Nodosilinea-Nodosilinea_nodulosa-WP_017300743
tig00001229_g7833.t1	gi|961137230|ref|XP_014788129.1|	6.22e-07	64.7	protein SFI1 homolog	Octopus bimaculoides	LOC106882085	Eukaryota-Metazoa-Mollusca-Cephalopoda-Octopoda-Octopodidae-Octopus-Octopus_bimaculoides-XP_014788129
tig00000144_g9175.t1	gi|961111583|ref|XP_014779106.1|	1.02e-33	130	N-acetylgalactosamine kinase-like isoform X3	Octopus bimaculoides	LOC106875465	Eukaryota-Metazoa-Mollusca-Cephalopoda-Octopoda-Octopodidae-Octopus-Octopus_bimaculoides-XP_014779106
tig00000764_g3990.t1	gi|914568199|gb|KOB72216.1|	3.86e-06	56.6	Uncharacterized protein	Operophtera brumata		Eukaryota-Metazoa-Arthropoda-Insecta-Lepidoptera-Geometridae-Operophtera-Operophtera_brumata-KOB72216
tig00020629_g12429.t1	gi|531863188|gb|EQL00548.1|	1.75e-06	60.1	Protein kinase-like domain protein	Ophiocordyceps sinensis CO18		Eukaryota-Fungi-Ascomycota-Sordariomycetes-Hypocreales-Ophiocordycipitaceae-Ophiocordyceps-Ophiocordyceps_sinensis-EQL00548
tig00020685_g12968.t1	gi|768722495|ref|WP_044891661.1|	1.19e-27	121	peptidase U32	Opitutus terrae		Bacteria-undef-Verrucomicrobia-Opitutae-Opitutales-Opitutaceae-Opitutus-Opitutus_terrae-WP_044891661
tig00000056_g24050.t1	gi|620958295|ref|XP_007664254.1|	3.15e-11	77	protein FAM35A	Ornithorhynchus anatinus	FAM35A	Eukaryota-Metazoa-Chordata-Mammalia-Monotremata-Ornithorhynchidae-Ornithorhynchus-Ornithorhynchus_anatinus-XP_007664254
tig00000056_g24050.t2	gi|620958295|ref|XP_007664254.1|	8.02e-14	85.1	protein FAM35A	Ornithorhynchus anatinus	FAM35A	Eukaryota-Metazoa-Chordata-Mammalia-Monotremata-Ornithorhynchidae-Ornithorhynchus-Ornithorhynchus_anatinus-XP_007664254
tig00020610_g11959.t1	gi|1002861593|ref|XP_015694558.1|	3.41e-06	58.2	uncharacterized protein LOC102721853	Oryza brachyantha	LOC102721853	Eukaryota-Viridiplantae-Streptophyta-Liliopsida-Poales-Poaceae-Oryza-Oryza_brachyantha-XP_015694558
tig00021037_g17486.t1	gi|1002244181|ref|XP_015626305.1|	9.83e-16	85.5	5'-adenylylsulfate reductase-like 3	Oryza sativa Japonica Group	LOC4330769	Eukaryota-Viridiplantae-Streptophyta-Liliopsida-Poales-Poaceae-Oryza-Oryza_sativa-XP_015626305
tig00000940_g5553.t1	gi|432866392|ref|XP_004070828.1|	1.58e-37	152	methyl-CpG-binding domain protein 4 isoform X1	Oryzias latipes	mbd4	Eukaryota-Metazoa-Chordata-Actinopteri-Beloniformes-Adrianichthyidae-Oryzias-Oryzias_latipes-XP_004070828
tig00000940_g5555.t1	gi|432866392|ref|XP_004070828.1|	2.39e-34	141	methyl-CpG-binding domain protein 4 isoform X1	Oryzias latipes	mbd4	Eukaryota-Metazoa-Chordata-Actinopteri-Beloniformes-Adrianichthyidae-Oryzias-Oryzias_latipes-XP_004070828
tig00001025_g6365.t1	gi|432866392|ref|XP_004070828.1|	3.47e-35	143	methyl-CpG-binding domain protein 4 isoform X1	Oryzias latipes	mbd4	Eukaryota-Metazoa-Chordata-Actinopteri-Beloniformes-Adrianichthyidae-Oryzias-Oryzias_latipes-XP_004070828
tig00001025_g6367.t1	gi|432866392|ref|XP_004070828.1|	2.32e-46	175	methyl-CpG-binding domain protein 4 isoform X1	Oryzias latipes	mbd4	Eukaryota-Metazoa-Chordata-Actinopteri-Beloniformes-Adrianichthyidae-Oryzias-Oryzias_latipes-XP_004070828
tig00001187_g7456.t1	gi|765131019|ref|XP_011477784.1|	2.5e-20	106	uncharacterized protein LOC101158533	Oryzias latipes	LOC101158533	Eukaryota-Metazoa-Chordata-Actinopteri-Beloniformes-Adrianichthyidae-Oryzias-Oryzias_latipes-XP_011477784
tig00021686_g22999.t1	gi|765151373|ref|XP_011486059.1|	1.14e-20	103	IgGFc-binding protein-like	Oryzias latipes	LOC101162078	Eukaryota-Metazoa-Chordata-Actinopteri-Beloniformes-Adrianichthyidae-Oryzias-Oryzias_latipes-XP_011486059
tig00001657_g9545.t1	gi|145348253|ref|XP_001418569.1|	6.04e-08	64.7	hypothetical protein	Ostreococcus lucimarinus CCE9901		Eukaryota-Viridiplantae-Chlorophyta-Mamiellophyceae-Mamiellales-Bathycoccaceae-Ostreococcus-Ostreococcus_'lucimarinus'-XP_001418569
tig00020824_g14251.t1	gi|313844083|ref|YP_004061746.1|	4.99e-07	58.9	hypothetical protein	Ostreococcus lucimarinus virus 1		Viruses-undef-undef-undef-undef-Phycodnaviridae-Prasinovirus-Ostreococcus_lucimarinus_virus_1-YP_004061746
tig00020941_g16206.t1	gi|357541883|gb|AET84645.1|	1.44e-06	57.8	hypothetical protein	Ostreococcus lucimarinus virus OlV4		Viruses-undef-undef-undef-undef-undef-undef-Ostreococcus_lucimarinus_virus_OlV4-AET84645
tig00020965_g16897.t1	gi|357541883|gb|AET84645.1|	6.59e-07	58.5	hypothetical protein	Ostreococcus lucimarinus virus OlV4		Viruses-undef-undef-undef-undef-undef-undef-Ostreococcus_lucimarinus_virus_OlV4-AET84645
tig00001206_g7505.t1	gi|403345847|gb|EJY72303.1|	3.89e-21	103	hypothetical protein	Oxytricha trifallax		Eukaryota-undef-undef-Spirotrichea-Sporadotrichida-Oxytrichidae-Oxytricha-Oxytricha_trifallax-EJY72303
tig00000367_g24480.t1	gi|403343492|gb|EJY71077.1|	7.53e-07	60.1	hypothetical protein	Oxytricha trifallax		Eukaryota-undef-undef-Spirotrichea-Sporadotrichida-Oxytrichidae-Oxytricha-Oxytricha_trifallax-EJY71077
tig00000718_g3747.t1	gi|943956879|ref|XP_014361263.1|	2.48e-10	72	spidroin-1-like	Papilio machaon	LOC106713070	Eukaryota-Metazoa-Arthropoda-Insecta-Lepidoptera-Papilionidae-Papilio-Papilio_machaon-XP_014361263
tig00000382_g24555.t1	gi|943947827|ref|XP_014357007.1|	3.22e-64	234	LOW QUALITY PROTEIN: uncharacterized protein LOC106709673	Papilio machaon	LOC106709673	Eukaryota-Metazoa-Arthropoda-Insecta-Lepidoptera-Papilionidae-Papilio-Papilio_machaon-XP_014357007
tig00000489_g1379.t1	gi|145490134|ref|XP_001431068.1|	1.82e-13	74.3	hypothetical protein	Paramecium tetraurelia strain d4-2		Eukaryota-undef-undef-Oligohymenophorea-Peniculida-Parameciidae-Paramecium-Paramecium_tetraurelia-XP_001431068
tig00020952_g16498.t1	gi|145544633|ref|XP_001458001.1|	1.67e-15	80.1	hypothetical protein	Paramecium tetraurelia strain d4-2		Eukaryota-undef-undef-Oligohymenophorea-Peniculida-Parameciidae-Paramecium-Paramecium_tetraurelia-XP_001458001
tig00021244_g19597.t1	gi|242011150|ref|XP_002426318.1|	8.43e-10	71.6	hypothetical protein	Pediculus humanus corporis		Eukaryota-Metazoa-Arthropoda-Insecta-Phthiraptera-Pediculidae-Pediculus-Pediculus_humanus-XP_002426318
tig00000403_g314.t1	gi|946626415|ref|XP_014425572.1|	1.37e-15	89	LOW QUALITY PROTEIN: repressor of RNA polymerase III transcription MAF1 homolog	Pelodiscus sinensis	MAF1	Eukaryota-Metazoa-Chordata-undef-Testudines-Trionychidae-Pelodiscus-Pelodiscus_sinensis-XP_014425572
tig00000806_g4344.t1	gi|946652434|ref|XP_014429431.1|	8.54e-23	112	vacuolar protein sorting-associated protein 11 homolog isoform X2	Pelodiscus sinensis	VPS11	Eukaryota-Metazoa-Chordata-undef-Testudines-Trionychidae-Pelodiscus-Pelodiscus_sinensis-XP_014429431
tig00000829_g4669.t1	gi|946626415|ref|XP_014425572.1|	1.08e-10	76.6	LOW QUALITY PROTEIN: repressor of RNA polymerase III transcription MAF1 homolog	Pelodiscus sinensis	MAF1	Eukaryota-Metazoa-Chordata-undef-Testudines-Trionychidae-Pelodiscus-Pelodiscus_sinensis-XP_014425572
tig00020675_g12657.t1	gi|995936812|gb|KXG49492.1|	2.75e-06	55.8	Major facilitator superfamily domain, general substrate transporter	Penicillium griseofulvum		Eukaryota-Fungi-Ascomycota-Eurotiomycetes-Eurotiales-Aspergillaceae-Penicillium-Penicillium_griseofulvum-KXG49492
tig00000093_g3523.t1	gi|255950202|ref|XP_002565868.1|	5.26e-18	96.7	hypothetical protein	Penicillium rubens Wisconsin 54-1255		Eukaryota-Fungi-Ascomycota-Eurotiomycetes-Eurotiales-Aspergillaceae-Penicillium-Penicillium_rubens-XP_002565868
tig00001094_g6999.t1	gi|738877743|ref|WP_036765730.1|	6.82e-12	77	protease	Peptostreptococcus sp. MV1		Bacteria-undef-Firmicutes-Clostridia-Clostridiales-Peptostreptococcaceae-Peptostreptococcus-Peptostreptococcus_sp._MV1-WP_036765730
tig00000455_g1030.t1	gi|763370919|ref|WP_044228349.1|	6.11e-13	76.6	CIA30 family protein	Phaeodactylibacter xiamenensis		Bacteria-undef-Bacteroidetes-Saprospiria-Saprospirales-Haliscomenobacteraceae-Phaeodactylibacter-Phaeodactylibacter_xiamenensis-WP_044228349
tig00000704_g3289.t1	gi|219111611|ref|XP_002177557.1|	3.85e-06	53.9	hypothetical protein	Phaeodactylum tricornutum CCAP 1055/1		Eukaryota-undef-Bacillariophyta-Bacillariophyceae-Naviculales-Phaeodactylaceae-Phaeodactylum-Phaeodactylum_tricornutum-XP_002177557
tig00021127_g18786.t1	gi|488814866|ref|WP_002727272.1|	5.26e-28	117	23S rRNA methyltransferase	Phaeospirillum molischianum		Bacteria-undef-Proteobacteria-Alphaproteobacteria-Rhodospirillales-Rhodospirillaceae-Phaeospirillum-Phaeospirillum_molischianum-WP_002727272
tig00000241_g20923.t1	gi|599394234|ref|XP_007399661.1|	1.5e-18	94.7	hypothetical protein	Phanerochaete carnosa HHB-10118-sp		Eukaryota-Fungi-Basidiomycota-Agaricomycetes-Polyporales-Phanerochaetaceae-Phanerochaete-Phanerochaete_carnosa-XP_007399661
tig00000760_g3929.t1	gi|1026594174|gb|OAD78577.1|	1.72e-126	393	hypothetical protein	Phycomyces blakesleeanus NRRL 1555(-)		Eukaryota-Fungi-Mucoromycota-undef-Mucorales-Phycomycetaceae-Phycomyces-Phycomyces_blakesleeanus-OAD78577
tig00000076_g2454.t1	gi|168032306|ref|XP_001768660.1|	2.34e-18	89.7	hypothetical protein	Physcomitrella patens		Eukaryota-Viridiplantae-Streptophyta-Bryopsida-Funariales-Funariaceae-Physcomitrella-Physcomitrella_patens-XP_001768660
tig00021116_g18407.t1	gi|168042101|ref|XP_001773528.1|	1.18e-21	96.7	hypothetical protein	Physcomitrella patens		Eukaryota-Viridiplantae-Streptophyta-Bryopsida-Funariales-Funariaceae-Physcomitrella-Physcomitrella_patens-XP_001773528
tig00000254_g22503.t1	gi|168005656|ref|XP_001755526.1|	1.76e-09	67	hypothetical protein	Physcomitrella patens		Eukaryota-Viridiplantae-Streptophyta-Bryopsida-Funariales-Funariaceae-Physcomitrella-Physcomitrella_patens-XP_001755526
tig00001077_g6832.t1	gi|301121532|ref|XP_002908493.1|	6.79e-17	86.7	hypothetical protein	Phytophthora infestans T30-4		Eukaryota-undef-undef-Oomycetes-Peronosporales-undef-Phytophthora-Phytophthora_infestans-XP_002908493
tig00021525_g22145.t1	gi|568011815|gb|ETL85993.1|	5.68e-72	251	hypothetical protein	Phytophthora parasitica		Eukaryota-undef-undef-Oomycetes-Peronosporales-undef-Phytophthora-Phytophthora_parasitica-ETL85993
tig00000404_g403.t1	gi|675184043|ref|XP_008900906.1|	4.55e-20	98.2	hypothetical protein	Phytophthora parasitica INRA-310		Eukaryota-undef-undef-Oomycetes-Peronosporales-undef-Phytophthora-Phytophthora_parasitica-XP_008900906
tig00001623_g9418.t1	gi|566019935|gb|ETI42846.1|	1.94e-28	124	hypothetical protein	Phytophthora parasitica P1569		Eukaryota-undef-undef-Oomycetes-Peronosporales-undef-Phytophthora-Phytophthora_parasitica-ETI42846
tig00021569_g22332.t1	gi|695396877|ref|XP_009521598.1|	6.05e-11	70.1	hypothetical protein	Phytophthora sojae		Eukaryota-undef-undef-Oomycetes-Peronosporales-undef-Phytophthora-Phytophthora_sojae-XP_009521598
tig00001373_g8442.t1	gi|224284901|gb|ACN40180.1|	6.47e-71	236	unknown	Picea sitchensis		Eukaryota-Viridiplantae-Streptophyta-undef-Pinales-Pinaceae-Picea-Picea_sitchensis-ACN40180
tig00021348_g20591.t1	gi|148910246|gb|ABR18204.1|	3.22e-87	282	unknown	Picea sitchensis		Eukaryota-Viridiplantae-Streptophyta-undef-Pinales-Pinaceae-Picea-Picea_sitchensis-ABR18204
tig00000147_g9445.t1	gi|699629909|ref|XP_009903877.1|	4.4e-07	61.2	collagen alpha-2(IV) chain-like	Picoides pubescens	LOC104304795	Eukaryota-Metazoa-Chordata-Aves-Piciformes-Picidae-Picoides-Picoides_pubescens-XP_009903877
tig00020703_g13127.t1	gi|857972383|emb|CEP01420.1|	2.59e-19	104	hypothetical protein	Plasmodiophora brassicae		Eukaryota-undef-undef-undef-undef-Plasmodiophoridae-Plasmodiophora-Plasmodiophora_brassicae-CEP01420
tig00021133_g18903.t1	gi|749760784|gb|KII85713.1|	5.73e-06	55.1	hypothetical protein	Plicaturopsis crispa FD-325 SS-3		Eukaryota-Fungi-Basidiomycota-Agaricomycetes-Amylocorticiales-Amylocorticiaceae-Plicaturopsis-Plicaturopsis_crispa-KII85713
tig00021434_g21366.t1	gi|281205222|gb|EFA79415.1|	5.1e-17	89.4	AB-hydrolase associated lipase region containing protein	Polysphondylium pallidum PN500		Eukaryota-undef-undef-undef-Dictyosteliida-undef-Polysphondylium-Polysphondylium_pallidum-EFA79415
tig00020892_g14918.t1	gi|224107285|ref|XP_002314433.1|	3.18e-06	59.3	hypothetical protein	Populus trichocarpa		Eukaryota-Viridiplantae-Streptophyta-undef-Malpighiales-Salicaceae-Populus-Populus_trichocarpa-XP_002314433
tig00000806_g4346.t1	gi|957850198|ref|XP_014675553.1|	1e-46	186	vacuolar protein sorting-associated protein 11 homolog	Priapulus caudatus	LOC106815589	Eukaryota-Metazoa-Priapulida-undef-undef-Priapulidae-Priapulus-Priapulus_caudatus-XP_014675553
tig00000806_g4350.t1	gi|957850198|ref|XP_014675553.1|	3.59e-50	196	vacuolar protein sorting-associated protein 11 homolog	Priapulus caudatus	LOC106815589	Eukaryota-Metazoa-Priapulida-undef-undef-Priapulidae-Priapulus-Priapulus_caudatus-XP_014675553
tig00000025_g7921.t1	gi|957827827|ref|XP_014663773.1|	3.89e-07	61.6	RING finger protein 166-like	Priapulus caudatus	LOC106806369	Eukaryota-Metazoa-Priapulida-undef-undef-Priapulidae-Priapulus-Priapulus_caudatus-XP_014663773
tig00020685_g12918.t1	gi|957827635|ref|XP_014663671.1|	8.72e-40	157	ribonuclease P protein subunit p40-like	Priapulus caudatus	LOC106806297	Eukaryota-Metazoa-Priapulida-undef-undef-Priapulidae-Priapulus-Priapulus_caudatus-XP_014663671
tig00000310_g23991.t1	gi|957850198|ref|XP_014675553.1|	6.01e-42	172	vacuolar protein sorting-associated protein 11 homolog	Priapulus caudatus	LOC106815589	Eukaryota-Metazoa-Priapulida-undef-undef-Priapulidae-Priapulus-Priapulus_caudatus-XP_014675553
tig00021221_g19346.t1	gi|826291221|ref|XP_012498884.1|	3.88e-10	70.5	LOW QUALITY PROTEIN: DNA-directed RNA polymerase III subunit RPC3	Propithecus coquereli	POLR3C	Eukaryota-Metazoa-Chordata-Mammalia-Primates-Indriidae-Propithecus-Propithecus_coquereli-XP_012498884
tig00020629_g12436.t1	gi|857777357|emb|CRL61594.1|	1.93e-11	73.9	Autotransporter beta-domain protein	Proteus vulgaris		Bacteria-undef-Proteobacteria-Gammaproteobacteria-Enterobacterales-Morganellaceae-Proteus-Proteus_vulgaris-CRL61594
tig00000903_g5504.t1	gi|972497538|ref|WP_059061776.1|	5.44e-105	330	SAM-dependent methyltransferase	Protochlamydia naegleriophila		Bacteria-undef-Chlamydiae-Chlamydiia-Parachlamydiales-Parachlamydiaceae-Candidatus Protochlamydia-Protochlamydia_naegleriophila-WP_059061776
tig00001229_g7851.t1	gi|645227148|ref|XP_008220375.1|	2.79e-26	108	NADH dehydrogenase [ubiquinone] iron-sulfur protein 4, mitochondrial-like	Prunus mume	LOC103320475	Eukaryota-Viridiplantae-Streptophyta-undef-Rosales-Rosaceae-Prunus-Prunus_mume-XP_008220375
tig00020675_g12577.t1	gi|518329782|ref|WP_019499989.1|	7.67e-11	67.4	methionine--tRNA ligase	Pseudanabaena sp. PCC 6802		Bacteria-undef-Cyanobacteria-undef-Synechococcales-Pseudanabaenaceae-Pseudanabaena-Pseudanabaena_sp._PCC_6802-WP_019499989
tig00000980_g6157.t1	gi|755679649|ref|WP_042552660.1|	2.51e-87	284	glycosyl transferase	Pseudomonas fulva		Bacteria-undef-Proteobacteria-Gammaproteobacteria-Pseudomonadales-Pseudomonadaceae-Pseudomonas-Pseudomonas_fulva-WP_042552660
tig00021098_g18196.t1	gi|1011460073|ref|WP_062356826.1|	1.48e-17	90.9	alpha/beta hydrolase	Pseudoxanthomonas mexicana		Bacteria-undef-Proteobacteria-Gammaproteobacteria-Xanthomonadales-Xanthomonadaceae-Pseudoxanthomonas-Pseudoxanthomonas_mexicana-WP_062356826
tig00021276_g19892.t1	gi|1034734244|gb|OAV88405.1|	6.74e-12	70.1	hypothetical protein	Puccinia triticina 1-1 BBBD Race 1		Eukaryota-Fungi-Basidiomycota-Pucciniomycetes-Pucciniales-Pucciniaceae-Puccinia-Puccinia_triticina-OAV88405
tig00000526_g1903.t1	gi|1043437293|gb|OCA49919.1|	6.99e-07	56.6	ferric reduction oxidase 4-like isoform X4	Pyrus x bretschneideri	LOC103964314	Eukaryota-Metazoa-Chordata-Amphibia-Anura-Pipidae-Xenopus-Xenopus_tropicalis-OCA49919
tig00001493_g8985.t1	gi|1048032113|ref|XP_017490015.1|	3.32e-26	116	DTW domain-containing protein 2-like	Rhagoletis zephyria	LOC108378238	Eukaryota-Metazoa-Arthropoda-Insecta-Diptera-Tephritidae-Rhagoletis-Rhagoletis_zephyria-XP_017490015
tig00001493_g8987.t1	gi|1048032113|ref|XP_017490015.1|	5.07e-27	116	DTW domain-containing protein 2-like	Rhagoletis zephyria	LOC108378238	Eukaryota-Metazoa-Arthropoda-Insecta-Diptera-Tephritidae-Rhagoletis-Rhagoletis_zephyria-XP_017490015
tig00020704_g13195.t1	gi|1059152471|ref|XP_017733009.1|	3.01e-13	84.3	protein FAM35A isoform X4	Rhinopithecus bieti	FAM35A	Eukaryota-Metazoa-Chordata-Mammalia-Primates-Cercopithecidae-Rhinopithecus-Rhinopithecus_bieti-XP_017733009
tig00000056_g24065.t1	gi|1059152463|ref|XP_017733005.1|	3.86e-16	93.6	protein FAM35A isoform X2	Rhinopithecus bieti	FAM35A	Eukaryota-Metazoa-Chordata-Mammalia-Primates-Cercopithecidae-Rhinopithecus-Rhinopithecus_bieti-XP_017733005
tig00001003_g6259.t1	gi|552914601|gb|ERZ99881.1|	7.42e-35	146	hypothetical protein	Rhizophagus irregularis DAOM 181602		Eukaryota-Fungi-Mucoromycota-Glomeromycetes-Glomerales-Glomeraceae-Rhizophagus-Rhizophagus_irregularis-ERZ99881
tig00000076_g2340.t1	gi|595486011|gb|EXX72387.1|	6.43e-07	57	hypothetical protein	Rhizophagus irregularis DAOM 197198w		Eukaryota-Fungi-Mucoromycota-Glomeromycetes-Glomerales-Glomeraceae-Rhizophagus-Rhizophagus_irregularis-EXX72387
tig00001365_g8357.t1	gi|595494453|gb|EXX77079.1|	1.36e-25	115	hypothetical protein	Rhizophagus irregularis DAOM 197198w		Eukaryota-Fungi-Mucoromycota-Glomeromycetes-Glomerales-Glomeraceae-Rhizophagus-Rhizophagus_irregularis-EXX77079
tig00020554_g10873.t1	gi|595498070|gb|EXX78290.1|	1.1e-14	78.2	hypothetical protein	Rhizophagus irregularis DAOM 197198w		Eukaryota-Fungi-Mucoromycota-Glomeromycetes-Glomerales-Glomeraceae-Rhizophagus-Rhizophagus_irregularis-EXX78290
tig00001537_g9296.t1	gi|503834163|ref|WP_014068157.1|	1.65e-65	218	16S rRNA (cytosine(1402)-N(4))-methyltransferase	Rhodothermus marinus		Bacteria-undef-Bacteroidetes-undef-Bacteroidetes Order II. Incertae sedis-Rhodothermaceae-Rhodothermus-Rhodothermus_marinus-WP_014068157
tig00021534_g22245.t1	gi|1000966334|ref|XP_015574708.1|	3.43e-15	76.6	ER membrane protein complex subunit 6	Ricinus communis	LOC8261291	Eukaryota-Viridiplantae-Streptophyta-undef-Malpighiales-Euphorbiaceae-Ricinus-Ricinus_communis-XP_015574708
tig00020675_g12681.t1	gi|504934540|ref|WP_015121642.1|	6.74e-14	79.3	hypothetical protein	Rivularia sp. PCC 7116		Bacteria-undef-Cyanobacteria-undef-Nostocales-Rivulariaceae-Rivularia-Rivularia_sp._PCC_7116-WP_015121642
tig00000940_g5552.t1	gi|1056709462|ref|WP_068134369.1|	2.7e-13	77	NAD(P)-dependent oxidoreductase	Roseimaritima ulvae		Bacteria-undef-Planctomycetes-Planctomycetia-Planctomycetales-Planctomycetaceae-Roseimaritima-Roseimaritima_ulvae-WP_068134369
tig00000551_g2038.t1	gi|585695785|ref|XP_006822086.1|	8.46e-11	65.1	uncharacterized protein LOC102804103	Saccoglossus kowalevskii	LOC102804103	Eukaryota-Metazoa-Hemichordata-Enteropneusta-undef-Harrimaniidae-Saccoglossus-Saccoglossus_kowalevskii-XP_006822086
tig00020816_g14098.t1	gi|585705954|ref|XP_006823735.1|	2.06e-80	282	leukocyte receptor cluster member 8 homolog	Saccoglossus kowalevskii	LOC100378637	Eukaryota-Metazoa-Hemichordata-Enteropneusta-undef-Harrimaniidae-Saccoglossus-Saccoglossus_kowalevskii-XP_006823735
tig00000498_g1612.t1	gi|929247094|ref|XP_013999648.1|	7.98e-16	92.4	zinc finger protein 292-like	Salmo salar	LOC106571280	Eukaryota-Metazoa-Chordata-Actinopteri-Salmoniformes-Salmonidae-Salmo-Salmo_salar-XP_013999648
tig00000622_g2636.t1	gi|929111651|ref|XP_014067145.1|	2.95e-07	64.3	ninein-like isoform X2	Salmo salar	LOC106611458	Eukaryota-Metazoa-Chordata-Actinopteri-Salmoniformes-Salmonidae-Salmo-Salmo_salar-XP_014067145
tig00000806_g4368.t1	gi|929056276|ref|XP_014063127.1|	1.18e-09	68.2	ADP-ribosylation factor 4-like	Salmo salar	LOC106609168	Eukaryota-Metazoa-Chordata-Actinopteri-Salmoniformes-Salmonidae-Salmo-Salmo_salar-XP_014063127
tig00000939_g5494.t1	gi|929090632|ref|XP_014056060.1|	1.12e-19	91.7	uncharacterized protein DDB_G0290685-like	Salmo salar	LOC106605195	Eukaryota-Metazoa-Chordata-Actinopteri-Salmoniformes-Salmonidae-Salmo-Salmo_salar-XP_014056060
tig00001128_g7193.t1	gi|929090632|ref|XP_014056060.1|	4.11e-21	95.9	uncharacterized protein DDB_G0290685-like	Salmo salar	LOC106605195	Eukaryota-Metazoa-Chordata-Actinopteri-Salmoniformes-Salmonidae-Salmo-Salmo_salar-XP_014056060
tig00001307_g8116.t1	gi|929090632|ref|XP_014056060.1|	1.12e-19	91.7	uncharacterized protein DDB_G0290685-like	Salmo salar	LOC106605195	Eukaryota-Metazoa-Chordata-Actinopteri-Salmoniformes-Salmonidae-Salmo-Salmo_salar-XP_014056060
tig00000147_g9503.t1	gi|929274012|ref|XP_014013703.1|	3.93e-08	66.2	metastasis-associated protein MTA3-like	Salmo salar	LOC106578940	Eukaryota-Metazoa-Chordata-Actinopteri-Salmoniformes-Salmonidae-Salmo-Salmo_salar-XP_014013703
tig00020876_g14841.t1	gi|929333782|ref|XP_014039577.1|	3.25e-23	103	glutamine-rich protein 2-like	Salmo salar	LOC106592775	Eukaryota-Metazoa-Chordata-Actinopteri-Salmoniformes-Salmonidae-Salmo-Salmo_salar-XP_014039577
tig00020848_g14597.t1	gi|514701431|ref|XP_004998283.1|	1.88e-27	105	phosphatase 2C	Salpingoeca rosetta		Eukaryota-undef-undef-undef-Choanoflagellida-Salpingoecidae-Salpingoeca-Salpingoeca_rosetta-XP_004998283
tig00020961_g16752.t1	gi|514689867|ref|XP_004992508.1|	4.76e-17	89.4	hypothetical protein	Salpingoeca rosetta		Eukaryota-undef-undef-undef-Choanoflagellida-Salpingoecidae-Salpingoeca-Salpingoeca_rosetta-XP_004992508
tig00000404_g386.t1	gi|813102597|ref|XP_012193869.1|	9.61e-37	147	hypothetical protein	Saprolegnia parasitica CBS 223.65		Eukaryota-undef-undef-Oomycetes-Saprolegniales-Saprolegniaceae-Saprolegnia-Saprolegnia_parasitica-XP_012193869
tig00000792_g4195.t1	gi|813180879|ref|XP_012206108.1|	2.25e-122	378	hypothetical protein	Saprolegnia parasitica CBS 223.65		Eukaryota-undef-undef-Oomycetes-Saprolegniales-Saprolegniaceae-Saprolegnia-Saprolegnia_parasitica-XP_012206108
tig00000829_g4657.t1	gi|813157961|ref|XP_012202329.1|	5.39e-29	120	hypothetical protein	Saprolegnia parasitica CBS 223.65		Eukaryota-undef-undef-Oomycetes-Saprolegniales-Saprolegniaceae-Saprolegnia-Saprolegnia_parasitica-XP_012202329
tig00020675_g12659.t1	gi|813117663|ref|XP_012195712.1|	4.55e-34	139	hypothetical protein	Saprolegnia parasitica CBS 223.65		Eukaryota-undef-undef-Oomycetes-Saprolegniales-Saprolegniaceae-Saprolegnia-Saprolegnia_parasitica-XP_012195712
tig00000219_g19436.t1	gi|813176813|ref|XP_012205058.1|	1.59e-24	105	hypothetical protein	Saprolegnia parasitica CBS 223.65		Eukaryota-undef-undef-Oomycetes-Saprolegniales-Saprolegniaceae-Saprolegnia-Saprolegnia_parasitica-XP_012205058
tig00000473_g1201.t1	gi|844870983|ref|XP_012800395.1|	1.03e-06	62.4	PHD and RING finger domain-containing protein 1	Schistosoma haematobium		Eukaryota-Metazoa-Platyhelminthes-Trematoda-Strigeidida-Schistosomatidae-Schistosoma-Schistosoma_haematobium-XP_012800395
tig00000498_g1680.t1	gi|516356328|ref|WP_017746361.1|	1.66e-36	137	indole-3-glycerol-phosphate synthase	Scytonema hofmannii		Bacteria-undef-Cyanobacteria-undef-Nostocales-Scytonemataceae-Scytonema-Scytonema_hofmannii-WP_017746361
tig00000382_g24570.t1	gi|302814686|ref|XP_002989026.1|	4.93e-22	101	hypothetical protein	Selaginella moellendorffii		Eukaryota-Viridiplantae-Streptophyta-Lycopodiopsida-Selaginellales-Selaginellaceae-Selaginella-Selaginella_moellendorffii-XP_002989026
tig00001024_g6323.t1	gi|747074977|ref|XP_011084504.1|	6.07e-08	62.4	uncharacterized protein LOC105166742 isoform X1	Sesamum indicum	LOC105166742	Eukaryota-Viridiplantae-Streptophyta-undef-Lamiales-Pedaliaceae-Sesamum-Sesamum_indicum-XP_011084504
tig00000367_g24484.t1	gi|747096662|ref|XP_011096263.1|	6.52e-17	95.9	uncharacterized protein LOC105175508	Sesamum indicum	LOC105175508	Eukaryota-Viridiplantae-Streptophyta-undef-Lamiales-Pedaliaceae-Sesamum-Sesamum_indicum-XP_011096263
tig00000382_g24564.t1	gi|1020470607|ref|XP_016140407.1|	8.24e-53	192	LOW QUALITY PROTEIN: elongator complex protein 4	Sinocyclocheilus grahami	elp4	Eukaryota-Metazoa-Chordata-Actinopteri-Cypriniformes-Cyprinidae-Sinocyclocheilus-Sinocyclocheilus_grahami-XP_016140407
tig00000237_g20457.t1	gi|723708701|ref|XP_010322583.1|	1.4e-16	78.2	subtilisin inhibitor-like	Solanum lycopersicum	LOC101263036	#NAME?
tig00000692_g3256.t1	gi|971562192|ref|XP_015167134.1|	5.51e-113	350	LOW QUALITY PROTEIN: IAA-amino acid hydrolase ILR1-like 3	Solanum tuberosum	LOC102588705	Eukaryota-Viridiplantae-Streptophyta-undef-Solanales-Solanaceae-Solanum-Solanum_tuberosum-XP_015167134
tig00021037_g17468.t1	gi|501190191|ref|WP_012233209.1|	1.01e-10	75.1	adenylate cyclase	Sorangium cellulosum		Bacteria-undef-Proteobacteria-Deltaproteobacteria-Myxococcales-Polyangiaceae-Sorangium-Sorangium_cellulosum-WP_012233209
tig00000448_g846.t1	gi|749849024|gb|KIJ22564.1|	4.53e-07	60.8	hypothetical protein	Sphaerobolus stellatus SS14		Eukaryota-Fungi-Basidiomycota-Agaricomycetes-Geastrales-Sphaerobolaceae-Sphaerobolus-Sphaerobolus_stellatus-KIJ22564
tig00001467_g8757.t1	gi|1054945851|ref|WP_066700842.1|	3.8e-70	256	hypothetical protein	Sphingobium amiense		Bacteria-undef-Proteobacteria-Alphaproteobacteria-Sphingomonadales-Sphingomonadaceae-Sphingobium-Sphingobium_amiense-WP_066700842
tig00001467_g8753.t1	gi|1055111167|ref|WP_066859340.1|	8.21e-17	87.4	DNA polymerase III subunit alpha	Sphingobium sp. TCM1		Bacteria-undef-Proteobacteria-Alphaproteobacteria-Sphingomonadales-Sphingomonadaceae-Sphingobium-Sphingobium_sp._TCM1-WP_066859340
tig00001467_g8773.t1	gi|648228064|ref|WP_026009213.1|	1.48e-48	167	dioxygenase	Sphingomonas		Bacteria-undef-Proteobacteria-Alphaproteobacteria-Sphingomonadales-Sphingomonadaceae-Sphingomonas-undef-WP_026009213
tig00001467_g8766.t1	gi|810849466|ref|WP_046347731.1|	1.1e-87	271	creatininase	Sphingomonas changbaiensis		Bacteria-undef-Proteobacteria-Alphaproteobacteria-Sphingomonadales-Sphingomonadaceae-Sphingomonas-Sphingomonas_changbaiensis-WP_046347731
tig00001467_g8776.t1	gi|764353535|ref|WP_044331297.1|	1.27e-53	181	4-hydroxy-tetrahydrodipicolinate synthase	Sphingomonas hengshuiensis		Bacteria-undef-Proteobacteria-Alphaproteobacteria-Sphingomonadales-Sphingomonadaceae-Sphingomonas-Sphingomonas_hengshuiensis-WP_044331297
tig00001467_g8771.t1	gi|1054817952|ref|WP_066580586.1|	3.06e-95	305	methylmalonyl-CoA carboxyltransferase	Sphingomonas koreensis		Bacteria-undef-Proteobacteria-Alphaproteobacteria-Sphingomonadales-Sphingomonadaceae-Sphingomonas-Sphingomonas_koreensis-WP_066580586
tig00001467_g8758.t1	gi|550937346|ref|WP_022685751.1|	1.79e-31	121	hypothetical protein	Sphingomonas phyllosphaerae		Bacteria-undef-Proteobacteria-Alphaproteobacteria-Sphingomonadales-Sphingomonadaceae-Sphingomonas-Sphingomonas_phyllosphaerae-WP_022685751
tig00001467_g8756.t1	gi|1055044627|ref|WP_066794595.1|	4.15e-34	129	hypothetical protein	Sphingomonas soli		Bacteria-undef-Proteobacteria-Alphaproteobacteria-Sphingomonadales-Sphingomonadaceae-Sphingomonas-Sphingomonas_soli-WP_066794595
tig00001467_g8772.t1	gi|1055044589|ref|WP_066794557.1|	1.09e-142	428	XRE family transcriptional regulator	Sphingomonas soli		Bacteria-undef-Proteobacteria-Alphaproteobacteria-Sphingomonadales-Sphingomonadaceae-Sphingomonas-Sphingomonas_soli-WP_066794557
tig00001467_g8774.t1	gi|1055044580|ref|WP_066794548.1|	3.71e-38	140	isoquinoline 1-oxidoreductase	Sphingomonas soli		Bacteria-undef-Proteobacteria-Alphaproteobacteria-Sphingomonadales-Sphingomonadaceae-Sphingomonas-Sphingomonas_soli-WP_066794548
tig00001467_g8775.t1	gi|1055044569|ref|WP_066794537.1|	4.47e-60	203	oxygenase	Sphingomonas soli		Bacteria-undef-Proteobacteria-Alphaproteobacteria-Sphingomonadales-Sphingomonadaceae-Sphingomonas-Sphingomonas_soli-WP_066794537
tig00001467_g8755.t1	gi|728819118|ref|WP_033923392.1|	1.42e-11	70.1	hypothetical protein	Sphingomonas sp. 37zxx		Bacteria-undef-Proteobacteria-Alphaproteobacteria-Sphingomonadales-Sphingomonadaceae-Sphingomonas-Sphingomonas_sp._37zxx-WP_033923392
tig00001467_g8752.t1	gi|947952670|ref|WP_056612623.1|	1.04e-36	145	DNA polymerase III subunit alpha	Sphingomonas sp. Root241		Bacteria-undef-Proteobacteria-Alphaproteobacteria-Sphingomonadales-Sphingomonadaceae-Sphingomonas-Sphingomonas_sp._Root241-WP_056612623
tig00001467_g8760.t1	gi|917328007|ref|WP_051934719.1|	5.64e-179	541	multidrug transporter	Sphingomonas wittichii		Bacteria-undef-Proteobacteria-Alphaproteobacteria-Sphingomonadales-Sphingomonadaceae-Sphingomonas-Sphingomonas_wittichii-WP_051934719
tig00001467_g8761.t1	gi|739669226|ref|WP_037524419.1|	0	636	nodulation protein	Sphingomonas wittichii		Bacteria-undef-Proteobacteria-Alphaproteobacteria-Sphingomonadales-Sphingomonadaceae-Sphingomonas-Sphingomonas_wittichii-WP_037524419
tig00001467_g8762.t1	gi|739669226|ref|WP_037524419.1|	2.1e-30	125	nodulation protein	Sphingomonas wittichii		Bacteria-undef-Proteobacteria-Alphaproteobacteria-Sphingomonadales-Sphingomonadaceae-Sphingomonas-Sphingomonas_wittichii-WP_037524419
tig00001467_g8763.t1	gi|739669226|ref|WP_037524419.1|	7.69e-163	501	nodulation protein	Sphingomonas wittichii		Bacteria-undef-Proteobacteria-Alphaproteobacteria-Sphingomonadales-Sphingomonadaceae-Sphingomonas-Sphingomonas_wittichii-WP_037524419
tig00001154_g7283.t1	gi|902196674|gb|KNA13169.1|	1.49e-59	209	hypothetical protein	Spinacia oleracea		Eukaryota-Viridiplantae-Streptophyta-undef-Caryophyllales-Chenopodiaceae-Spinacia-Spinacia_oleracea-KNA13169
tig00021312_g20100.t1	gi|902172696|gb|KNA08155.1|	8.01e-11	72.4	hypothetical protein	Spinacia oleracea		Eukaryota-Viridiplantae-Streptophyta-undef-Caryophyllales-Chenopodiaceae-Spinacia-Spinacia_oleracea-KNA08155
tig00000478_g1255.t1	gi|1026953239|ref|XP_016611951.1|	3.76e-14	77.8	hypothetical protein	Spizellomyces punctatus DAOM BR117		Eukaryota-Fungi-Chytridiomycota-Chytridiomycetes-Spizellomycetales-Spizellomycetaceae-Spizellomyces-Spizellomyces_punctatus-XP_016611951
tig00000553_g2092.t1	gi|1026957047|ref|XP_016610940.1|	4.52e-09	65.5	hypothetical protein	Spizellomyces punctatus DAOM BR117		Eukaryota-Fungi-Chytridiomycota-Chytridiomycetes-Spizellomycetales-Spizellomycetaceae-Spizellomyces-Spizellomyces_punctatus-XP_016610940
tig00020553_g10758.t1	gi|1027028484|ref|XP_016603969.1|	6.5e-22	97.4	glutamate-5-semialdehyde dehydrogenase	Spizellomyces punctatus DAOM BR117		Eukaryota-Fungi-Chytridiomycota-Chytridiomycetes-Spizellomycetales-Spizellomycetaceae-Spizellomyces-Spizellomyces_punctatus-XP_016603969
tig00001024_g6311.t1	gi|1025680889|gb|OAA68195.1|	1.93e-09	65.1	ABC bile acid transporter	Sporothrix insectorum RCEF 264		Eukaryota-Fungi-Ascomycota-Sordariomycetes-Ophiostomatales-Ophiostomataceae-Sporothrix-Sporothrix_insectorum-OAA68195
tig00001416_g8955.t1	gi|907752364|ref|XP_013118181.1|	4.23e-06	58.2	uncharacterized protein LOC106095490	Stomoxys calcitrans	LOC106095490	Eukaryota-Metazoa-Arthropoda-Insecta-Diptera-Muscidae-Stomoxys-Stomoxys_calcitrans-XP_013118181
tig00000632_g2749.t1	gi|115671690|ref|XP_790725.2|	6.52e-24	113	uncharacterized protein KIAA0195	Strongylocentrotus purpuratus	LOC585822	Eukaryota-Metazoa-Echinodermata-Echinoidea-Echinoida-Strongylocentrotidae-Strongylocentrotus-Strongylocentrotus_purpuratus-XP_790725
tig00000145_g8809.t1	gi|780151478|ref|XP_011681820.1|	4.05e-24	114	exocyst complex component 7	Strongylocentrotus purpuratus	LOC574569	Eukaryota-Metazoa-Echinodermata-Echinoidea-Echinoida-Strongylocentrotidae-Strongylocentrotus-Strongylocentrotus_purpuratus-XP_011681820
tig00000215_g18571.t1	gi|780009966|ref|XP_011663631.1|	7.7e-21	101	probable ATP-dependent RNA helicase DHX34	Strongylocentrotus purpuratus	LOC586878	Eukaryota-Metazoa-Echinodermata-Echinoidea-Echinoida-Strongylocentrotidae-Strongylocentrotus-Strongylocentrotus_purpuratus-XP_011663631
tig00001056_g6632.t1	gi|228013288|gb|ACP49049.1|	6.59e-17	87.8	Ankyrin	Sulfolobus islandicus Y.N.15.51		Archaea-undef-Crenarchaeota-Thermoprotei-Sulfolobales-Sulfolobaceae-Sulfolobus-Sulfolobus_islandicus-ACP49049
tig00000828_g4631.t1	gi|11527789|dbj|BAB18720.1|	7.28e-81	254	tryptophanyl-tRNA synthetase	Synechococcus elongatus PCC 7942	trpS	Bacteria-undef-Cyanobacteria-undef-Synechococcales-Synechococcaceae-Synechococcus-Synechococcus_elongatus-BAB18720
tig00021116_g18411.t1	gi|515893705|ref|WP_017324288.1|	9.83e-22	96.3	hypothetical protein	Synechococcus sp. PCC 7336		Bacteria-undef-Cyanobacteria-undef-Synechococcales-Synechococcaceae-Synechococcus-Synechococcus_sp._PCC_7336-WP_017324288
tig00000480_g1339.t1	gi|729443159|ref|XP_010521651.1|	3.88e-13	73.9	ferredoxin, root R-B2	Tarenaya hassleriana	LOC104800529	Eukaryota-Viridiplantae-Streptophyta-undef-Brassicales-Cleomaceae-Tarenaya-Tarenaya_hassleriana-XP_010521651
tig00021357_g20751.t1	gi|829143035|ref|XP_001009853.3|	7.29e-12	74.7	zinc finger CCCH type domain protein	Tetrahymena thermophila SB210		Eukaryota-undef-undef-Oligohymenophorea-Hymenostomatida-Tetrahymenidae-Tetrahymena-Tetrahymena_thermophila-XP_001009853
tig00021373_g21075.t1	gi|829163812|ref|XP_001013800.2|	9.55e-07	58.2	tyrosine kinase domain protein	Tetrahymena thermophila SB210		Eukaryota-undef-undef-Oligohymenophorea-Hymenostomatida-Tetrahymenidae-Tetrahymena-Tetrahymena_thermophila-XP_001013800
tig00000836_g4719.t1	gi|923129609|ref|XP_013758270.1|	2.73e-09	74.7	hypothetical protein	Thecamonas trahens ATCC 50062		Eukaryota-undef-undef-undef-undef-Apusomonadidae-Thecamonas-Thecamonas_trahens-XP_013758270
tig00000949_g5735.t1	gi|923123749|ref|XP_013755343.1|	5.79e-70	220	deoxyuridine 5'-triphosphate nucleotidohydrolase	Thecamonas trahens ATCC 50062		Eukaryota-undef-undef-undef-undef-Apusomonadidae-Thecamonas-Thecamonas_trahens-XP_013755343
tig00000147_g9452.t1	gi|923125652|ref|XP_013756294.1|	6.01e-12	76.3	hypothetical protein	Thecamonas trahens ATCC 50062		Eukaryota-undef-undef-undef-undef-Apusomonadidae-Thecamonas-Thecamonas_trahens-XP_013756294
tig00020544_g10491.t1	gi|923131911|ref|XP_013759421.1|	6.29e-06	59.3	hypothetical protein	Thecamonas trahens ATCC 50062		Eukaryota-undef-undef-undef-undef-Apusomonadidae-Thecamonas-Thecamonas_trahens-XP_013759421
tig00000241_g20995.t1	gi|923120340|ref|XP_013753642.1|	4.23e-10	74.7	hypothetical protein	Thecamonas trahens ATCC 50062		Eukaryota-undef-undef-undef-undef-Apusomonadidae-Thecamonas-Thecamonas_trahens-XP_013753642
tig00020961_g16671.t1	gi|504323597|ref|WP_014510699.1|	1.06e-08	67.8	exoribonuclease II	Thermus thermophilus		Bacteria-undef-Deinococcus-Thermus-Deinococci-Thermales-Thermaceae-Thermus-Thermus_thermophilus-WP_014510699
tig00021742_g23326.t1	gi|802103502|gb|KKA29632.1|	6.44e-11	69.7	hypothetical protein	Thielaviopsis punctulata		Eukaryota-Fungi-Ascomycota-Sordariomycetes-Microascales-Ceratocystidaceae-Thielaviopsis-Thielaviopsis_punctulata-KKA29632
tig00000022_g4809.t1	gi|910241006|ref|WP_050045997.1|	2.77e-75	257	peptidase U32	Tolypothrix bouteillei		Bacteria-undef-Cyanobacteria-undef-Nostocales-Tolypothrichaceae-Tolypothrix-Tolypothrix_bouteillei-WP_050045997
tig00021070_g17933.t1	gi|1008946631|gb|KYK64871.1|	1.08e-08	63.2	microneme protein MIC12	Toxoplasma gondii TgCatPRC2		Eukaryota-undef-Apicomplexa-Coccidia-Eucoccidiorida-Sarcocystidae-Toxoplasma-Toxoplasma_gondii-KYK64871
tig00021318_g20132.t1	gi|1004401284|gb|KYB28281.1|	2.27e-13	86.7	hypothetical protein	Tribolium castaneum		Eukaryota-Metazoa-Arthropoda-Insecta-Coleoptera-Tenebrionidae-Tribolium-Tribolium_castaneum-KYB28281
tig00000828_g4623.t1	gi|954268709|gb|KRX61115.1|	7.63e-08	65.5	Sterile alpha and TIR motif-containing protein tir-1	Trichinella sp. T9	tir-1	Eukaryota-Metazoa-Nematoda-Enoplea-Trichocephalida-Trichinellidae-Trichinella-Trichinella_sp._T9-KRX61115
tig00021582_g22633.t1	gi|196006115|ref|XP_002112924.1|	5.33e-94	324	hypothetical protein	Trichoplax adhaerens		Eukaryota-Metazoa-Placozoa-undef-undef-undef-Trichoplax-Trichoplax_adhaerens-XP_002112924
tig00000449_g928.t1	gi|71648919|ref|XP_813237.1|	3.55e-63	241	trans-sialidase	Trypanosoma cruzi strain CL Brener		Eukaryota-undef-undef-undef-Kinetoplastida-Trypanosomatidae-Trypanosoma-Trypanosoma_cruzi-XP_813237
tig00001327_g8243.t1	gi|71648919|ref|XP_813237.1|	7.53e-23	112	trans-sialidase	Trypanosoma cruzi strain CL Brener		Eukaryota-undef-undef-undef-Kinetoplastida-Trypanosomatidae-Trypanosoma-Trypanosoma_cruzi-XP_813237
tig00020904_g15285.t1	gi|71649745|ref|XP_813586.1|	2.55e-07	61.2	trans-sialidase	Trypanosoma cruzi strain CL Brener		Eukaryota-undef-undef-undef-Kinetoplastida-Trypanosomatidae-Trypanosoma-Trypanosoma_cruzi-XP_813586
tig00021038_g17561.t1	gi|71648919|ref|XP_813237.1|	7.14e-06	59.3	trans-sialidase	Trypanosoma cruzi strain CL Brener		Eukaryota-undef-undef-undef-Kinetoplastida-Trypanosomatidae-Trypanosoma-Trypanosoma_cruzi-XP_813237
tig00021127_g18863.t1	gi|156838541|ref|XP_001642974.1|	5.8e-07	61.2	hypothetical protein	Vanderwaltozyma polyspora DSM 70294		Eukaryota-Fungi-Ascomycota-Saccharomycetes-Saccharomycetales-Saccharomycetaceae-Vanderwaltozyma-Vanderwaltozyma_polyspora-XP_001642974
tig00000492_g1541.t1	gi|809022475|ref|WP_046299113.1|	6.52e-09	63.5	hypothetical protein	Verrucomicrobia bacterium IMCC26134		Bacteria-undef-Verrucomicrobia-undef-undef-undef-undef-Verrucomicrobia_bacterium_IMCC26134-WP_046299113
tig00020528_g9987.t1	gi|560990610|ref|XP_006217459.1|	9.9e-09	67.8	protein FAM35A	Vicugna pacos	FAM35A	Eukaryota-Metazoa-Chordata-Mammalia-undef-Camelidae-Vicugna-Vicugna_pacos-XP_006217459
tig00020528_g9987.t2	gi|560990610|ref|XP_006217459.1|	9.02e-09	67.8	protein FAM35A	Vicugna pacos	FAM35A	Eukaryota-Metazoa-Chordata-Mammalia-undef-Camelidae-Vicugna-Vicugna_pacos-XP_006217459
tig00000158_g10152.t1	gi|1044561278|ref|XP_017416870.1|	1.39e-19	103	auxin transport protein BIG	Vigna angularis	LOC108327694	Eukaryota-Viridiplantae-Streptophyta-undef-Fabales-Fabaceae-Vigna-Vigna_angularis-XP_017416870
tig00000339_g24178.t1	gi|873240096|emb|CEL93788.1|	1.61e-07	58.9		Vitrella brassicaformis CCMP3155		Eukaryota-undef-Chromerida-undef-undef-undef-Vitrella-Vitrella_brassicaformis-CEL93788
tig00000492_g1568.t1	gi|302855582|ref|XP_002959280.1|	2.05e-16	85.9	hypothetical protein	Volvox carteri f. nagariensis		Eukaryota-Viridiplantae-Chlorophyta-Chlorophyceae-Chlamydomonadales-Volvocaceae-Volvox-Volvox_carteri-XP_002959280
tig00000073_g1733.t1	gi|302855582|ref|XP_002959280.1|	7.47e-18	90.1	hypothetical protein	Volvox carteri f. nagariensis		Eukaryota-Viridiplantae-Chlorophyta-Chlorophyceae-Chlamydomonadales-Volvocaceae-Volvox-Volvox_carteri-XP_002959280
tig00000984_g5988.t1	gi|302855582|ref|XP_002959280.1|	2.05e-16	85.9	hypothetical protein	Volvox carteri f. nagariensis		Eukaryota-Viridiplantae-Chlorophyta-Chlorophyceae-Chlamydomonadales-Volvocaceae-Volvox-Volvox_carteri-XP_002959280
tig00000147_g9472.t1	gi|302855582|ref|XP_002959280.1|	5.58e-16	84.3	hypothetical protein	Volvox carteri f. nagariensis		Eukaryota-Viridiplantae-Chlorophyta-Chlorophyceae-Chlamydomonadales-Volvocaceae-Volvox-Volvox_carteri-XP_002959280
tig00000249_g22150.t1	gi|302852577|ref|XP_002957808.1|	1.56e-06	60.5	hypothetical protein	Volvox carteri f. nagariensis		Eukaryota-Viridiplantae-Chlorophyta-Chlorophyceae-Chlamydomonadales-Volvocaceae-Volvox-Volvox_carteri-XP_002957808
tig00021036_g17296.t1	gi|402591080|gb|EJW85010.1|	1.55e-08	61.6	RNA pol II accessory factor	Wuchereria bancrofti		Eukaryota-Metazoa-Nematoda-Chromadorea-Spirurida-Onchocercidae-Wuchereria-Wuchereria_bancrofti-EJW85010
tig00001065_g6721.t1	gi|493553852|ref|WP_006507417.1|	9.43e-17	80.9	hypothetical protein	Xenococcus sp. PCC 7305		Bacteria-undef-Cyanobacteria-undef-Pleurocapsales-Xenococcaceae-Xenococcus-Xenococcus_sp._PCC_7305-WP_006507417
tig00020603_g11832.t1	gi|1050381334|gb|OCT83529.1|	2.42e-41	165	hypothetical protein	Xenopus laevis		Eukaryota-Metazoa-Chordata-Amphibia-Anura-Pipidae-Xenopus-Xenopus_laevis-OCT83529
tig00001284_g8015.t1	gi|1043405919|gb|OCA18606.1|	3.28e-08	66.2	hypothetical protein	Xenopus tropicalis		Eukaryota-Metazoa-Chordata-Amphibia-Anura-Pipidae-Xenopus-Xenopus_tropicalis-OCA18606
tig00001668_g9552.t1	gi|226505256|ref|NP_001142551.1|	1.79e-07	63.2	putative RING zinc finger domain superfamily protein	Zea mays	LOC100274803	Eukaryota-Viridiplantae-Streptophyta-Liliopsida-Poales-Poaceae-Zea-Zea_mays-NP_001142551
tig00021491_g21766.t1	gi|414585127|tpg|DAA35698.1|	4.22e-10	65.5	putative RING zinc finger domain superfamily protein	Zea mays		Eukaryota-Viridiplantae-Streptophyta-Liliopsida-Poales-Poaceae-Zea-Zea_mays-DAA35698
tig00020629_g12372.t1	gi|646710866|gb|KDR16271.1|	5.05e-09	66.2	putative PPE family protein PPE16	Zootermopsis nevadensis		Eukaryota-Metazoa-Arthropoda-Insecta-Blattodea-Termopsidae-Zootermopsis-Zootermopsis_nevadensis-KDR16271
tig00000204_g17683.t1	gi|646710866|gb|KDR16271.1|	1.31e-09	67.8	putative PPE family protein PPE16	Zootermopsis nevadensis		Eukaryota-Metazoa-Arthropoda-Insecta-Blattodea-Termopsidae-Zootermopsis-Zootermopsis_nevadensis-KDR16271
tig00000017_g10.t1	NULL
tig00000057_g57.t1	NULL
tig00000057_g71.t1	NULL
tig00000057_g75.t1	NULL
tig00000057_g81.t1	NULL
tig00000057_g93.t1	NULL
tig00000057_g95.t1	NULL
tig00000057_g103.t1	NULL
tig00000057_g127.t1	NULL
tig00000057_g134.t1	NULL
tig00000057_g135.t1	NULL
tig00000057_g142.t1	NULL
tig00000402_g232.t1	NULL
tig00000402_g234.t1	NULL
tig00000402_g235.t1	NULL
tig00000402_g236.t1	NULL
tig00000402_g236.t2	NULL
tig00000402_g238.t1	NULL
tig00000402_g239.t1	NULL
tig00000402_g241.t1	NULL
tig00000402_g243.t1	NULL
tig00000402_g245.t1	NULL
tig00000402_g253.t1	NULL
tig00000403_g269.t1	NULL
tig00000403_g270.t1	NULL
tig00000403_g273.t1	NULL
tig00000403_g278.t1	NULL
tig00000403_g279.t1	NULL
tig00000403_g281.t1	NULL
tig00000403_g299.t1	NULL
tig00000403_g307.t1	NULL
tig00000403_g315.t1	NULL
tig00000403_g318.t1	NULL
tig00000403_g319.t1	NULL
tig00000403_g340.t1	NULL
tig00000403_g344.t1	NULL
tig00000403_g361.t1	NULL
tig00000404_g372.t1	NULL
tig00000404_g391.t1	NULL
tig00000404_g408.t1	NULL
tig00000404_g409.t1	NULL
tig00000404_g425.t1	NULL
tig00000405_g430.t1	NULL
tig00000405_g432.t1	NULL
tig00000405_g433.t1	NULL
tig00000405_g434.t1	NULL
tig00000405_g435.t1	NULL
tig00000405_g436.t1	NULL
tig00000405_g437.t1	NULL
tig00000405_g440.t1	NULL
tig00000405_g447.t1	NULL
tig00000405_g463.t1	NULL
tig00000405_g465.t1	NULL
tig00000405_g486.t1	NULL
tig00000411_g503.t1	NULL
tig00000411_g508.t1	NULL
tig00000411_g514.t1	NULL
tig00000411_g515.t1	NULL
tig00000411_g516.t1	NULL
tig00000411_g516.t2	NULL
tig00000411_g531.t1	NULL
tig00000411_g547.t1	NULL
tig00000411_g548.t1	NULL
tig00000411_g551.t1	NULL
tig00000411_g553.t1	NULL
tig00000411_g578.t1	NULL
tig00000411_g579.t1	NULL
tig00000411_g581.t1	NULL
tig00000430_g589.t1	NULL
tig00000430_g590.t1	NULL
tig00000430_g621.t1	NULL
tig00000430_g626.t1	NULL
tig00000430_g629.t1	NULL
tig00000430_g632.t1	NULL
tig00000430_g651.t1	NULL
tig00000430_g658.t1	NULL
tig00000430_g660.t1	NULL
tig00000430_g662.t1	NULL
tig00000431_g670.t1	NULL
tig00000431_g672.t1	NULL
tig00000431_g681.t1	NULL
tig00000431_g682.t1	NULL
tig00000431_g683.t1	NULL
tig00000431_g684.t1	NULL
tig00000431_g684.t2	NULL
tig00000432_g695.t1	NULL
tig00000441_g702.t1	NULL
tig00000441_g728.t1	NULL
tig00000441_g729.t1	NULL
tig00000441_g731.t1	NULL
tig00000058_g751.t1	NULL
tig00000443_g754.t1	NULL
tig00000443_g770.t1	NULL
tig00000443_g775.t1	NULL
tig00000443_g777.t1	NULL
tig00000444_g798.t1	NULL
tig00000444_g800.t1	NULL
tig00000444_g811.t1	NULL
tig00000444_g812.t1	NULL
tig00000444_g813.t1	NULL
tig00000444_g823.t1	NULL
tig00000444_g824.t1	NULL
tig00000444_g826.t1	NULL
tig00000448_g837.t1	NULL
tig00000448_g847.t1	NULL
tig00000448_g848.t1	NULL
tig00000448_g850.t1	NULL
tig00000448_g869.t1	NULL
tig00000448_g874.t1	NULL
tig00000448_g877.t1	NULL
tig00000448_g878.t1	NULL
tig00000448_g884.t1	NULL
tig00000448_g886.t1	NULL
tig00000448_g888.t1	NULL
tig00000448_g892.t1	NULL
tig00000448_g893.t1	NULL
tig00000448_g896.t1	NULL
tig00000448_g911.t1	NULL
tig00000448_g923.t1	NULL
tig00000449_g927.t1	NULL
tig00000449_g935.t1	NULL
tig00000449_g937.t1	NULL
tig00000449_g939.t1	NULL
tig00000449_g940.t1	NULL
tig00000449_g943.t1	NULL
tig00000449_g947.t1	NULL
tig00000449_g951.t1	NULL
tig00000449_g952.t1	NULL
tig00000449_g960.t1	NULL
tig00000449_g962.t1	NULL
tig00000449_g962.t2	NULL
tig00000449_g963.t1	NULL
tig00000449_g963.t2	NULL
tig00000451_g977.t1	NULL
tig00000455_g986.t1	NULL
tig00000455_g987.t1	NULL
tig00000455_g988.t1	NULL
tig00000455_g990.t1	NULL
tig00000455_g992.t1	NULL
tig00000455_g999.t1	NULL
tig00000455_g1001.t1	NULL
tig00000455_g1011.t1	NULL
tig00000455_g1043.t1	NULL
tig00000455_g1050.t1	NULL
tig00000459_g1059.t1	NULL
tig00000459_g1099.t1	NULL
tig00000459_g1105.t1	NULL
tig00000459_g1109.t1	NULL
tig00000459_g1111.t1	NULL
tig00000459_g1122.t1	NULL
tig00000470_g1169.t1	NULL
tig00000471_g1189.t1	NULL
tig00000074_g1197.t1	NULL
tig00000473_g1213.t1	NULL
tig00000475_g1226.t1	NULL
tig00000475_g1253.t1	NULL
tig00000475_g1253.t2	NULL
tig00000480_g1290.t1	NULL
tig00000480_g1295.t1	NULL
tig00000480_g1341.t1	NULL
tig00000488_g1348.t1	NULL
tig00000488_g1349.t1	NULL
tig00000489_g1358.t1	NULL
tig00000489_g1358.t2	NULL
tig00000489_g1359.t1	NULL
tig00000489_g1360.t1	NULL
tig00000489_g1361.t1	NULL
tig00000489_g1362.t1	NULL
tig00000489_g1363.t1	NULL
tig00000489_g1364.t1	NULL
tig00000489_g1364.t2	NULL
tig00000489_g1365.t1	NULL
tig00000489_g1366.t1	NULL
tig00000489_g1369.t1	NULL
tig00000492_g1388.t1	NULL
tig00000492_g1394.t1	NULL
tig00000492_g1396.t1	NULL
tig00000492_g1400.t1	NULL
tig00000492_g1407.t1	NULL
tig00000492_g1414.t1	NULL
tig00000492_g1415.t1	NULL
tig00000492_g1421.t1	NULL
tig00000492_g1422.t1	NULL
tig00000492_g1428.t1	NULL
tig00000492_g1438.t1	NULL
tig00000492_g1439.t1	NULL
tig00000492_g1440.t1	NULL
tig00000492_g1441.t1	NULL
tig00000492_g1446.t1	NULL
tig00000492_g1448.t1	NULL
tig00000492_g1450.t1	NULL
tig00000492_g1475.t1	NULL
tig00000492_g1502.t1	NULL
tig00000492_g1509.t1	NULL
tig00000492_g1520.t1	NULL
tig00000492_g1524.t1	NULL
tig00000492_g1528.t1	NULL
tig00000492_g1538.t1	NULL
tig00000492_g1544.t1	NULL
tig00000492_g1548.t1	NULL
tig00000492_g1550.t1	NULL
tig00000492_g1553.t1	NULL
tig00000492_g1556.t1	NULL
tig00000492_g1559.t1	NULL
tig00000492_g1564.t1	NULL
tig00000492_g1566.t1	NULL
tig00000492_g1569.t1	NULL
tig00000498_g1581.t1	NULL
tig00000498_g1609.t1	NULL
tig00000498_g1623.t1	NULL
tig00000498_g1662.t1	NULL
tig00000073_g1704.t1	NULL
tig00000073_g1732.t1	NULL
tig00000073_g1735.t1	NULL
tig00000073_g1737.t1	NULL
tig00000073_g1742.t1	NULL
tig00000073_g1746.t1	NULL
tig00000507_g1758.t1	NULL
tig00000507_g1771.t1	NULL
tig00000507_g1772.t1	NULL
tig00000514_g1791.t1	NULL
tig00000514_g1796.t1	NULL
tig00000520_g1806.t1	NULL
tig00000520_g1809.t1	NULL
tig00000523_g1842.t1	NULL
tig00000523_g1853.t1	NULL
tig00000523_g1868.t1	NULL
tig00000523_g1871.t1	NULL
tig00000523_g1872.t1	NULL
tig00000532_g1880.t1	NULL
tig00000532_g1881.t1	NULL
tig00000532_g1889.t1	NULL
tig00000532_g1891.t1	NULL
tig00000526_g1896.t1	NULL
tig00000526_g1899.t1	NULL
tig00000526_g1901.t1	NULL
tig00000526_g1905.t1	NULL
tig00000526_g1910.t1	NULL
tig00000526_g1913.t1	NULL
tig00000540_g1917.t1	NULL
tig00000540_g1918.t1	NULL
tig00000540_g1919.t1	NULL
tig00000525_g1947.t1	NULL
tig00000525_g1959.t1	NULL
tig00000545_g1986.t1	NULL
tig00000545_g2008.t1	NULL
tig00000545_g2013.t1	NULL
tig00000545_g2014.t1	NULL
tig00000545_g2020.t1	NULL
tig00000551_g2033.t1	NULL
tig00000552_g2057.t1	NULL
tig00000552_g2068.t1	NULL
tig00000552_g2069.t1	NULL
tig00000553_g2082.t1	NULL
tig00000553_g2084.t1	NULL
tig00000553_g2102.t1	NULL
tig00000555_g2129.t1	NULL
tig00000555_g2146.t1	NULL
tig00000555_g2147.t1	NULL
tig00000555_g2150.t1	NULL
tig00000571_g2162.t1	NULL
tig00000571_g2182.t1	NULL
tig00000571_g2187.t1	NULL
tig00000572_g2209.t1	NULL
tig00000572_g2211.t1	NULL
tig00000581_g2218.t1	NULL
tig00000581_g2221.t1	NULL
tig00000581_g2227.t1	NULL
tig00000581_g2238.t1	NULL
tig00000581_g2241.t1	NULL
tig00000586_g2252.t1	NULL
tig00000595_g2257.t1	NULL
tig00000595_g2260.t1	NULL
tig00000600_g2264.t1	NULL
tig00000600_g2273.t1	NULL
tig00000600_g2279.t1	NULL
tig00000600_g2284.t1	NULL
tig00000601_g2289.t1	NULL
tig00000601_g2289.t2	NULL
tig00000601_g2289.t3	NULL
tig00000601_g2289.t4	NULL
tig00000076_g2309.t1	NULL
tig00000076_g2319.t1	NULL
tig00000076_g2326.t1	NULL
tig00000076_g2327.t1	NULL
tig00000076_g2418.t1	NULL
tig00000076_g2419.t1	NULL
tig00000076_g2430.t1	NULL
tig00000076_g2432.t1	NULL
tig00000076_g2446.t1	NULL
tig00000076_g2464.t1	NULL
tig00000605_g2481.t1	NULL
tig00000605_g2502.t1	NULL
tig00000605_g2507.t1	NULL
tig00000607_g2517.t1	NULL
tig00000607_g2524.t1	NULL
tig00000615_g2528.t1	NULL
tig00000615_g2542.t1	NULL
tig00000622_g2637.t1	NULL
tig00000622_g2638.t1	NULL
tig00000624_g2646.t1	NULL
tig00000624_g2647.t1	NULL
tig00000624_g2657.t1	NULL
tig00000629_g2668.t1	NULL
tig00000629_g2671.t1	NULL
tig00000629_g2674.t1	NULL
tig00000630_g2699.t1	NULL
tig00000630_g2704.t1	NULL
tig00000630_g2705.t1	NULL
tig00000630_g2708.t1	NULL
tig00000630_g2715.t1	NULL
tig00000630_g2717.t1	NULL
tig00000630_g2718.t1	NULL
tig00000630_g2719.t1	NULL
tig00000630_g2721.t1	NULL
tig00000632_g2750.t1	NULL
tig00000632_g2751.t1	NULL
tig00000632_g2752.t1	NULL
tig00000632_g2753.t1	NULL
tig00000632_g2754.t1	NULL
tig00000079_g2796.t1	NULL
tig00000654_g2801.t1	NULL
tig00000654_g2827.t1	NULL
tig00000654_g2828.t1	NULL
tig00000655_g2837.t1	NULL
tig00000655_g2846.t1	NULL
tig00000655_g2855.t1	NULL
tig00000655_g2855.t2	NULL
tig00000655_g2873.t1	NULL
tig00000655_g2892.t1	NULL
tig00000658_g2898.t1	NULL
tig00000658_g2899.t1	NULL
tig00000658_g2928.t1	NULL
tig00000658_g2931.t1	NULL
tig00000663_g2962.t1	NULL
tig00000663_g2978.t1	NULL
tig00000663_g2978.t2	NULL
tig00000663_g2979.t1	NULL
tig00000663_g2981.t1	NULL
tig00000663_g2981.t2	NULL
tig00000663_g2985.t1	NULL
tig00000663_g3009.t1	NULL
tig00000670_g3010.t1	NULL
tig00000670_g3011.t1	NULL
tig00000670_g3019.t1	NULL
tig00000670_g3036.t1	NULL
tig00000670_g3041.t1	NULL
tig00000670_g3046.t1	NULL
tig00000681_g3066.t1	NULL
tig00000681_g3075.t1	NULL
tig00000681_g3081.t1	NULL
tig00000681_g3083.t1	NULL
tig00000681_g3086.t1	NULL
tig00000681_g3088.t1	NULL
tig00000681_g3090.t1	NULL
tig00000681_g3097.t1	NULL
tig00000681_g3103.t1	NULL
tig00000681_g3106.t1	NULL
tig00000681_g3111.t1	NULL
tig00000681_g3118.t1	NULL
tig00000681_g3119.t1	NULL
tig00000681_g3121.t1	NULL
tig00000681_g3122.t1	NULL
tig00000681_g3124.t1	NULL
tig00000681_g3129.t1	NULL
tig00000681_g3130.t1	NULL
tig00000681_g3131.t1	NULL
tig00000681_g3133.t1	NULL
tig00000681_g3135.t1	NULL
tig00000681_g3139.t1	NULL
tig00000681_g3142.t1	NULL
tig00000681_g3143.t1	NULL
tig00000681_g3147.t1	NULL
tig00000681_g3149.t1	NULL
tig00000681_g3150.t1	NULL
tig00000691_g3167.t1	NULL
tig00000691_g3186.t1	NULL
tig00000692_g3195.t1	NULL
tig00000692_g3202.t1	NULL
tig00000692_g3203.t1	NULL
tig00000692_g3204.t1	NULL
tig00000692_g3214.t1	NULL
tig00000692_g3216.t1	NULL
tig00000692_g3216.t2	NULL
tig00000692_g3219.t1	NULL
tig00000692_g3220.t1	NULL
tig00000692_g3239.t1	NULL
tig00000692_g3244.t1	NULL
tig00000692_g3245.t1	NULL
tig00000704_g3284.t1	NULL
tig00000704_g3285.t1	NULL
tig00000704_g3286.t1	NULL
tig00000704_g3287.t1	NULL
tig00000704_g3290.t1	NULL
tig00000704_g3292.t1	NULL
tig00000704_g3296.t1	NULL
tig00000704_g3296.t2	NULL
tig00000704_g3301.t1	NULL
tig00000711_g3391.t1	NULL
tig00000711_g3392.t1	NULL
tig00000711_g3424.t1	NULL
tig00000711_g3437.t1	NULL
tig00000093_g3439.t1	NULL
tig00000093_g3440.t1	NULL
tig00000093_g3444.t1	NULL
tig00000093_g3458.t1	NULL
tig00000093_g3525.t1	NULL
tig00000093_g3529.t1	NULL
tig00000093_g3588.t1	NULL
tig00000093_g3590.t1	NULL
tig00000093_g3590.t2	NULL
tig00000093_g3605.t1	NULL
tig00000093_g3608.t1	NULL
tig00000093_g3616.t1	NULL
tig00000093_g3630.t1	NULL
tig00000093_g3644.t1	NULL
tig00000093_g3652.t1	NULL
tig00000093_g3660.t1	NULL
tig00000718_g3686.t1	NULL
tig00000718_g3712.t1	NULL
tig00000718_g3716.t1	NULL
tig00000718_g3746.t1	NULL
tig00000718_g3755.t1	NULL
tig00000737_g3787.t1	NULL
tig00000737_g3788.t1	NULL
tig00000737_g3805.t1	NULL
tig00000741_g3830.t2	NULL
tig00000741_g3845.t1	NULL
tig00000741_g3846.t1	NULL
tig00000743_g3852.t1	NULL
tig00000743_g3852.t2	NULL
tig00000743_g3852.t3	NULL
tig00000743_g3852.t4	NULL
tig00000743_g3852.t5	NULL
tig00000743_g3852.t6	NULL
tig00000743_g3854.t1	NULL
tig00000743_g3855.t1	NULL
tig00000743_g3859.t1	NULL
tig00000754_g3888.t1	NULL
tig00000754_g3894.t1	NULL
tig00000754_g3896.t1	NULL
tig00000754_g3898.t1	NULL
tig00000754_g3901.t1	NULL
tig00000754_g3907.t1	NULL
tig00000754_g3908.t1	NULL
tig00000760_g3939.t1	NULL
tig00000767_g3965.t1	NULL
tig00000767_g3971.t1	NULL
tig00000767_g3979.t1	NULL
tig00000767_g3980.t1	NULL
tig00000764_g3982.t1	NULL
tig00000764_g3983.t1	NULL
tig00000764_g3989.t1	NULL
tig00000769_g4001.t1	NULL
tig00000769_g4026.t1	NULL
tig00000769_g4028.t1	NULL
tig00000788_g4066.t1	NULL
tig00000788_g4074.t1	NULL
tig00000788_g4077.t1	NULL
tig00000788_g4079.t1	NULL
tig00000789_g4097.t1	NULL
tig00000789_g4107.t1	NULL
tig00000789_g4111.t1	NULL
tig00000789_g4143.t1	NULL
tig00000789_g4148.t1	NULL
tig00000792_g4150.t1	NULL
tig00000792_g4157.t1	NULL
tig00000792_g4171.t1	NULL
tig00000792_g4198.t1	NULL
tig00000796_g4227.t1	NULL
tig00000796_g4227.t2	NULL
tig00000796_g4235.t1	NULL
tig00000802_g4263.t1	NULL
tig00000803_g4323.t1	NULL
tig00000803_g4324.t1	NULL
tig00000806_g4336.t1	NULL
tig00000806_g4353.t1	NULL
tig00000806_g4355.t1	NULL
tig00000808_g4387.t1	NULL
tig00000808_g4396.t1	NULL
tig00000808_g4397.t1	NULL
tig00000808_g4398.t1	NULL
tig00000808_g4408.t1	NULL
tig00000808_g4409.t1	NULL
tig00000808_g4415.t1	NULL
tig00000808_g4418.t1	NULL
tig00000808_g4427.t1	NULL
tig00000808_g4428.t1	NULL
tig00000808_g4436.t1	NULL
tig00000101_g4440.t1	NULL
tig00000101_g4444.t1	NULL
tig00000101_g4447.t1	NULL
tig00000101_g4451.t1	NULL
tig00000101_g4451.t2	NULL
tig00000101_g4451.t3	NULL
tig00000821_g4461.t1	NULL
tig00000821_g4462.t1	NULL
tig00000821_g4477.t1	NULL
tig00000821_g4478.t1	NULL
tig00000821_g4479.t1	NULL
tig00000821_g4506.t1	NULL
tig00000821_g4510.t1	NULL
tig00000821_g4516.t1	NULL
tig00000821_g4520.t1	NULL
tig00000823_g4531.t1	NULL
tig00000823_g4533.t1	NULL
tig00000823_g4539.t1	NULL
tig00000823_g4547.t1	NULL
tig00000823_g4559.t1	NULL
tig00000823_g4563.t1	NULL
tig00000826_g4568.t1	NULL
tig00000826_g4582.t1	NULL
tig00000826_g4592.t1	NULL
tig00000828_g4625.t1	NULL
tig00000828_g4627.t1	NULL
tig00000836_g4691.t1	NULL
tig00000836_g4701.t1	NULL
tig00000841_g4720.t1	NULL
tig00000841_g4722.t1	NULL
tig00000841_g4724.t1	NULL
tig00000841_g4737.t1	NULL
tig00000849_g4741.t1	NULL
tig00000849_g4748.t1	NULL
tig00000849_g4751.t1	NULL
tig00000849_g4764.t1	NULL
tig00000850_g4798.t1	NULL
tig00000850_g4798.t2	NULL
tig00000850_g4798.t3	NULL
tig00000104_g4811.t1	NULL
tig00000104_g4814.t1	NULL
tig00000104_g4816.t1	NULL
tig00000842_g4829.t1	NULL
tig00000842_g4838.t1	NULL
tig00000842_g4861.t1	NULL
tig00000842_g4862.t1	NULL
tig00000842_g4863.t1	NULL
tig00000842_g4864.t1	NULL
tig00000842_g4867.t1	NULL
tig00000842_g4868.t1	NULL
tig00000842_g4882.t1	NULL
tig00000851_g4902.t1	NULL
tig00000863_g4971.t1	NULL
tig00000863_g5006.t1	NULL
tig00000852_g5013.t1	NULL
tig00000852_g5016.t1	NULL
tig00000852_g5025.t1	NULL
tig00000852_g5037.t1	NULL
tig00000852_g5041.t1	NULL
tig00000865_g5070.t1	NULL
tig00000865_g5093.t1	NULL
tig00000865_g5103.t1	NULL
tig00000870_g5118.t1	NULL
tig00000870_g5145.t1	NULL
tig00000880_g5160.t1	NULL
tig00000880_g5168.t1	NULL
tig00000880_g5184.t1	NULL
tig00000880_g5185.t1	NULL
tig00000880_g5206.t1	NULL
tig00000881_g5224.t1	NULL
tig00000881_g5224.t2	NULL
tig00000881_g5228.t1	NULL
tig00000881_g5230.t1	NULL
tig00000881_g5241.t1	NULL
tig00000881_g5248.t1	NULL
tig00000882_g5251.t1	NULL
tig00000106_g5282.t1	NULL
tig00000106_g5284.t1	NULL
tig00000889_g5287.t1	NULL
tig00000889_g5307.t1	NULL
tig00000889_g5308.t1	NULL
tig00000893_g5347.t1	NULL
tig00000900_g5354.t1	NULL
tig00000900_g5363.t1	NULL
tig00000900_g5364.t1	NULL
tig00000900_g5366.t1	NULL
tig00000900_g5368.t1	NULL
tig00000900_g5373.t1	NULL
tig00000900_g5380.t1	NULL
tig00000911_g5407.t1	NULL
tig00000912_g5445.t1	NULL
tig00000912_g5448.t1	NULL
tig00000912_g5451.t1	NULL
tig00000912_g5453.t1	NULL
tig00000912_g5453.t2	NULL
tig00000912_g5455.t1	NULL
tig00000912_g5458.t1	NULL
tig00000912_g5459.t1	NULL
tig00000912_g5460.t1	NULL
tig00000923_g5477.t1	NULL
tig00000939_g5481.t1	NULL
tig00000939_g5482.t1	NULL
tig00000903_g5508.t1	NULL
tig00000903_g5509.t1	NULL
tig00000903_g5524.t1	NULL
tig00000903_g5538.t1	NULL
tig00000940_g5543.t1	NULL
tig00000940_g5547.t1	NULL
tig00000940_g5556.t1	NULL
tig00000940_g5559.t1	NULL
tig00000946_g5564.t1	NULL
tig00000946_g5565.t1	NULL
tig00000946_g5567.t1	NULL
tig00000946_g5568.t1	NULL
tig00000113_g5571.t1	NULL
tig00000113_g5574.t1	NULL
tig00000113_g5576.t1	NULL
tig00000113_g5617.t1	NULL
tig00000113_g5629.t1	NULL
tig00000113_g5637.t1	NULL
tig00000113_g5642.t1	NULL
tig00000113_g5657.t1	NULL
tig00000113_g5660.t1	NULL
tig00000113_g5676.t1	NULL
tig00000113_g5690.t1	NULL
tig00000113_g5705.t1	NULL
tig00000949_g5712.t1	NULL
tig00000949_g5752.t1	NULL
tig00000955_g5783.t1	NULL
tig00000955_g5794.t1	NULL
tig00000970_g5822.t1	NULL
tig00000981_g5857.t1	NULL
tig00000981_g5881.t1	NULL
tig00000981_g5887.t1	NULL
tig00000981_g5889.t1	NULL
tig00000983_g5892.t1	NULL
tig00000983_g5893.t1	NULL
tig00000983_g5895.t1	NULL
tig00000983_g5899.t1	NULL
tig00000983_g5918.t1	NULL
tig00000944_g5930.t1	NULL
tig00000944_g5959.t1	NULL
tig00000984_g5980.t1	NULL
tig00000984_g5987.t1	NULL
tig00000984_g5990.t1	NULL
tig00000984_g5998.t1	NULL
tig00000984_g5999.t1	NULL
tig00000985_g6012.t1	NULL
tig00000989_g6090.t1	NULL
tig00000989_g6102.t1	NULL
tig00000989_g6122.t1	NULL
tig00000989_g6124.t1	NULL
tig00000980_g6136.t1	NULL
tig00000980_g6147.t1	NULL
tig00000980_g6150.t1	NULL
tig00000980_g6152.t1	NULL
tig00000980_g6156.t1	NULL
tig00000980_g6161.t1	NULL
tig00001000_g6162.t1	NULL
tig00001000_g6164.t1	NULL
tig00001000_g6169.t1	NULL
tig00001000_g6178.t1	NULL
tig00001001_g6194.t1	NULL
tig00001001_g6197.t1	NULL
tig00001001_g6198.t1	NULL
tig00001001_g6210.t1	NULL
tig00001006_g6220.t1	NULL
tig00001006_g6225.t1	NULL
tig00001007_g6231.t1	NULL
tig00001007_g6232.t1	NULL
tig00001007_g6244.t1	NULL
tig00001007_g6246.t1	NULL
tig00001007_g6246.t2	NULL
tig00001007_g6246.t3	NULL
tig00001007_g6246.t4	NULL
tig00001017_g6248.t1	NULL
tig00001003_g6266.t1	NULL
tig00001003_g6273.t1	NULL
tig00001003_g6275.t1	NULL
tig00001003_g6276.t1	NULL
tig00001003_g6278.t1	NULL
tig00001003_g6284.t1	NULL
tig00001003_g6294.t1	NULL
tig00001024_g6325.t1	NULL
tig00001024_g6341.t1	NULL
tig00001024_g6343.t1	NULL
tig00001025_g6357.t1	NULL
tig00001025_g6357.t2	NULL
tig00001025_g6357.t3	NULL
tig00001025_g6358.t1	NULL
tig00001025_g6359.t1	NULL
tig00001025_g6361.t1	NULL
tig00001025_g6362.t1	NULL
tig00001025_g6364.t1	NULL
tig00001025_g6368.t1	NULL
tig00001027_g6370.t1	NULL
tig00001027_g6370.t2	NULL
tig00001027_g6371.t1	NULL
tig00001027_g6372.t1	NULL
tig00001027_g6373.t1	NULL
tig00001027_g6377.t1	NULL
tig00001027_g6394.t1	NULL
tig00001029_g6410.t1	NULL
tig00001029_g6411.t1	NULL
tig00001029_g6424.t1	NULL
tig00001029_g6425.t1	NULL
tig00001029_g6426.t1	NULL
tig00001029_g6428.t1	NULL
tig00001029_g6435.t1	NULL
tig00001029_g6437.t1	NULL
tig00001029_g6440.t1	NULL
tig00001029_g6441.t1	NULL
tig00001029_g6441.t2	NULL
tig00001029_g6442.t1	NULL
tig00001029_g6444.t1	NULL
tig00001029_g6444.t2	NULL
tig00001029_g6445.t1	NULL
tig00001030_g6463.t1	NULL
tig00001030_g6473.t1	NULL
tig00001033_g6483.t1	NULL
tig00001033_g6489.t1	NULL
tig00001033_g6493.t1	NULL
tig00001038_g6512.t1	NULL
tig00001038_g6517.t1	NULL
tig00001038_g6530.t1	NULL
tig00001038_g6537.t1	NULL
tig00001041_g6554.t1	NULL
tig00001041_g6561.t1	NULL
tig00001041_g6571.t1	NULL
tig00001042_g6592.t1	NULL
tig00001056_g6622.t1	NULL
tig00001056_g6644.t1	NULL
tig00001049_g6668.t1	NULL
tig00001057_g6683.t1	NULL
tig00001057_g6690.t1	NULL
tig00001057_g6691.t1	NULL
tig00001057_g6692.t1	NULL
tig00001057_g6693.t1	NULL
tig00001057_g6697.t1	NULL
tig00001057_g6701.t1	NULL
tig00001065_g6704.t1	NULL
tig00001065_g6709.t1	NULL
tig00001065_g6713.t1	NULL
tig00001065_g6714.t1	NULL
tig00001065_g6734.t1	NULL
tig00001066_g6757.t1	NULL
tig00001067_g6770.t1	NULL
tig00001067_g6779.t1	NULL
tig00001071_g6796.t1	NULL
tig00001071_g6799.t1	NULL
tig00001071_g6808.t1	NULL
tig00001071_g6808.t2	NULL
tig00001073_g6824.t1	NULL
tig00001073_g6825.t1	NULL
tig00001073_g6827.t1	NULL
tig00001093_g6878.t1	NULL
tig00000123_g6902.t1	NULL
tig00000123_g6903.t1	NULL
tig00000123_g6905.t1	NULL
tig00000123_g6912.t1	NULL
tig00000123_g6913.t1	NULL
tig00000123_g6914.t1	NULL
tig00000123_g6915.t1	NULL
tig00000123_g6928.t1	NULL
tig00000123_g6932.t1	NULL
tig00000123_g6934.t1	NULL
tig00000123_g6939.t1	NULL
tig00001085_g6947.t1	NULL
tig00001085_g6947.t2	NULL
tig00001085_g6951.t1	NULL
tig00001094_g6973.t1	NULL
tig00001094_g6980.t1	NULL
tig00001094_g6986.t1	NULL
tig00001094_g7007.t1	NULL
tig00001094_g7015.t1	NULL
tig00001095_g7021.t1	NULL
tig00001095_g7022.t1	NULL
tig00001095_g7023.t1	NULL
tig00001098_g7060.t1	NULL
tig00001110_g7080.t1	NULL
tig00001110_g7081.t1	NULL
tig00001110_g7082.t1	NULL
tig00001110_g7083.t1	NULL
tig00001107_g7112.t1	NULL
tig00001126_g7113.t1	NULL
tig00001126_g7126.t1	NULL
tig00001126_g7133.t1	NULL
tig00001127_g7142.t1	NULL
tig00001127_g7144.t1	NULL
tig00001127_g7145.t1	NULL
tig00001127_g7152.t1	NULL
tig00001127_g7155.t1	NULL
tig00001127_g7157.t1	NULL
tig00001128_g7168.t1	NULL
tig00001128_g7169.t1	NULL
tig00001128_g7170.t1	NULL
tig00001128_g7175.t1	NULL
tig00001128_g7189.t1	NULL
tig00001128_g7190.t4	NULL
tig00000128_g7218.t1	NULL
tig00000128_g7229.t1	NULL
tig00001130_g7230.t1	NULL
tig00001130_g7247.t1	NULL
tig00001154_g7280.t1	NULL
tig00001154_g7281.t1	NULL
tig00001154_g7284.t1	NULL
tig00001154_g7304.t1	NULL
tig00001160_g7341.t1	NULL
tig00001160_g7346.t1	NULL
tig00001160_g7347.t1	NULL
tig00001177_g7361.t1	NULL
tig00001177_g7361.t2	NULL
tig00001178_g7385.t1	NULL
tig00001178_g7387.t1	NULL
tig00001164_g7411.t1	NULL
tig00001164_g7413.t1	NULL
tig00001164_g7414.t1	NULL
tig00001164_g7415.t1	NULL
tig00001181_g7421.t1	NULL
tig00001181_g7423.t1	NULL
tig00001181_g7426.t1	NULL
tig00001181_g7429.t1	NULL
tig00001181_g7436.t1	NULL
tig00001181_g7446.t1	NULL
tig00001206_g7491.t1	NULL
tig00001206_g7491.t2	NULL
tig00001206_g7516.t1	NULL
tig00001208_g7520.t1	NULL
tig00001208_g7521.t1	NULL
tig00001208_g7529.t1	NULL
tig00001208_g7535.t1	NULL
tig00001208_g7536.t1	NULL
tig00001214_g7563.t1	NULL
tig00001214_g7565.t1	NULL
tig00001222_g7596.t1	NULL
tig00001222_g7597.t1	NULL
tig00001222_g7598.t1	NULL
tig00001222_g7607.t1	NULL
tig00001222_g7614.t1	NULL
tig00001220_g7620.t1	NULL
tig00001220_g7621.t1	NULL
tig00001224_g7637.t1	NULL
tig00001231_g7655.t1	NULL
tig00000133_g7659.t1	NULL
tig00000133_g7666.t1	NULL
tig00000133_g7666.t2	NULL
tig00000133_g7668.t1	NULL
tig00000133_g7668.t2	NULL
tig00000133_g7688.t1	NULL
tig00000133_g7690.t1	NULL
tig00000133_g7691.t1	NULL
tig00000133_g7692.t1	NULL
tig00000133_g7719.t1	NULL
tig00001234_g7723.t1	NULL
tig00001234_g7746.t1	NULL
tig00001249_g7777.t1	NULL
tig00001249_g7785.t1	NULL
tig00001250_g7790.t1	NULL
tig00001254_g7810.t1	NULL
tig00001258_g7826.t1	NULL
tig00001258_g7830.t1	NULL
tig00001229_g7834.t1	NULL
tig00001229_g7842.t1	NULL
tig00001264_g7880.t1	NULL
tig00001265_g7898.t1	NULL
tig00000025_g7918.t1	NULL
tig00000025_g7923.t1	NULL
tig00000025_g7957.t1	NULL
tig00001278_g7992.t1	NULL
tig00001278_g7994.t1	NULL
tig00001284_g8005.t1	NULL
tig00001286_g8024.t1	NULL
tig00001286_g8026.t1	NULL
tig00001286_g8035.t1	NULL
tig00001292_g8036.t1	NULL
tig00001292_g8057.t1	NULL
tig00001299_g8078.t1	NULL
tig00001302_g8085.t1	NULL
tig00001307_g8121.t1	NULL
tig00000137_g8135.t1	NULL
tig00000137_g8138.t1	NULL
tig00001310_g8150.t1	NULL
tig00001310_g8156.t1	NULL
tig00001331_g8164.t1	NULL
tig00001333_g8190.t1	NULL
tig00001335_g8211.t1	NULL
tig00001335_g8214.t1	NULL
tig00001336_g8234.t1	NULL
tig00001336_g8239.t1	NULL
tig00001327_g8248.t1	NULL
tig00001327_g8249.t1	NULL
tig00001327_g8250.t1	NULL
tig00001327_g8252.t1	NULL
tig00001340_g8291.t1	NULL
tig00000139_g8301.t1	NULL
tig00000139_g8304.t1	NULL
tig00000139_g8306.t1	NULL
tig00000139_g8311.t1	NULL
tig00000139_g8315.t1	NULL
tig00000139_g8323.t1	NULL
tig00000139_g8324.t1	NULL
tig00001343_g8329.t1	NULL
tig00001343_g8332.t1	NULL
tig00001343_g8337.t1	NULL
tig00001355_g8340.t1	NULL
tig00001355_g8348.t1	NULL
tig00001355_g8349.t1	NULL
tig00001365_g8354.t1	NULL
tig00001365_g8359.t1	NULL
tig00001344_g8369.t1	NULL
tig00001344_g8374.t1	NULL
tig00001366_g8378.t1	NULL
tig00001368_g8413.t1	NULL
tig00001368_g8413.t2	NULL
tig00001371_g8431.t1	NULL
tig00001371_g8439.t1	NULL
tig00001373_g8452.t1	NULL
tig00000140_g8471.t1	NULL
tig00000140_g8483.t1	NULL
tig00000140_g8484.t1	NULL
tig00000140_g8486.t1	NULL
tig00001374_g8503.t1	NULL
tig00001374_g8513.t1	NULL
tig00001375_g8518.t1	NULL
tig00001376_g8519.t1	NULL
tig00001376_g8539.t1	NULL
tig00001384_g8552.t1	NULL
tig00001387_g8564.t1	NULL
tig00001387_g8565.t1	NULL
tig00001387_g8566.t1	NULL
tig00001408_g8595.t1	NULL
tig00001408_g8600.t1	NULL
tig00001408_g8606.t1	NULL
tig00001409_g8619.t1	NULL
tig00001409_g8619.t2	NULL
tig00001409_g8619.t3	NULL
tig00000142_g8654.t1	NULL
tig00000142_g8662.t1	NULL
tig00001415_g8669.t1	NULL
tig00001415_g8678.t1	NULL
tig00001415_g8685.t1	NULL
tig00001420_g8691.t1	NULL
tig00001424_g8699.t1	NULL
tig00001427_g8712.t1	NULL
tig00001427_g8713.t1	NULL
tig00001427_g8714.t1	NULL
tig00001427_g8715.t1	NULL
tig00001427_g8716.t1	NULL
tig00001427_g8717.t1	NULL
tig00001428_g8734.t1	NULL
tig00001428_g8736.t1	NULL
tig00001437_g8745.t1	NULL
tig00001443_g8751.t1	NULL
tig00001467_g8754.t1	NULL
tig00001467_g8770.t1	NULL
tig00001466_g8785.t1	NULL
tig00001466_g8786.t1	NULL
tig00000145_g8807.t1	NULL
tig00000145_g8811.t1	NULL
tig00000145_g8812.t1	NULL
tig00000145_g8817.t1	NULL
tig00000145_g8820.t1	NULL
tig00000145_g8824.t1	NULL
tig00000145_g8829.t1	NULL
tig00000145_g8833.t1	NULL
tig00001472_g8883.t1	NULL
tig00001472_g8890.t1	NULL
tig00001477_g8892.t1	NULL
tig00001477_g8895.t1	NULL
tig00001477_g8896.t1	NULL
tig00001479_g8903.t1	NULL
tig00001479_g8906.t1	NULL
tig00001479_g8907.t1	NULL
tig00001484_g8910.t1	NULL
tig00001484_g8916.t1	NULL
tig00001486_g8919.t1	NULL
tig00001486_g8927.t1	NULL
tig00001487_g8932.t1	NULL
tig00001487_g8943.t1	NULL
tig00001416_g8959.t1	NULL
tig00001416_g8960.t1	NULL
tig00001493_g8978.t1	NULL
tig00001493_g8989.t1	NULL
tig00000144_g9023.t1	NULL
tig00000144_g9028.t1	NULL
tig00000144_g9030.t1	NULL
tig00000144_g9033.t1	NULL
tig00000144_g9034.t1	NULL
tig00000144_g9035.t1	NULL
tig00000144_g9036.t1	NULL
tig00000144_g9037.t1	NULL
tig00000144_g9048.t1	NULL
tig00000144_g9055.t1	NULL
tig00000144_g9057.t1	NULL
tig00000144_g9092.t1	NULL
tig00000144_g9103.t1	NULL
tig00000144_g9117.t1	NULL
tig00000144_g9139.t1	NULL
tig00000144_g9152.t1	NULL
tig00000144_g9166.t1	NULL
tig00000144_g9177.t1	NULL
tig00000144_g9193.t1	NULL
tig00001501_g9224.t1	NULL
tig00001501_g9226.t1	NULL
tig00001501_g9227.t1	NULL
tig00001525_g9242.t1	NULL
tig00001525_g9243.t1	NULL
tig00001525_g9246.t1	NULL
tig00001525_g9247.t1	NULL
tig00001535_g9282.t1	NULL
tig00001535_g9286.t1	NULL
tig00001535_g9288.t1	NULL
tig00001535_g9292.t1	NULL
tig00001537_g9293.t1	NULL
tig00001537_g9297.t1	NULL
tig00001537_g9298.t1	NULL
tig00001537_g9300.t1	NULL
tig00001542_g9310.t1	NULL
tig00001542_g9327.t1	NULL
tig00001574_g9348.t1	NULL
tig00001576_g9358.t1	NULL
tig00001590_g9372.t1	NULL
tig00001623_g9422.t1	NULL
tig00001623_g9423.t1	NULL
tig00001628_g9425.t1	NULL
tig00001628_g9430.t1	NULL
tig00001628_g9436.t1	NULL
tig00000147_g9438.t1	NULL
tig00000147_g9438.t2	NULL
tig00000147_g9450.t1	NULL
tig00000147_g9455.t1	NULL
tig00000147_g9468.t1	NULL
tig00000147_g9470.t1	NULL
tig00000147_g9473.t1	NULL
tig00000147_g9506.t1	NULL
tig00000147_g9512.t1	NULL
tig00001611_g9516.t1	NULL
tig00001629_g9524.t1	NULL
tig00001636_g9531.t1	NULL
tig00001636_g9537.t1	NULL
tig00001657_g9538.t1	NULL
tig00001668_g9549.t1	NULL
tig00001669_g9564.t1	NULL
tig00001694_g9565.t1	NULL
tig00001718_g9582.t1	NULL
tig00001718_g9583.t1	NULL
tig00001718_g9588.t1	NULL
tig00000157_g9590.t1	NULL
tig00000157_g9591.t1	NULL
tig00000157_g9596.t1	NULL
tig00000157_g9597.t1	NULL
tig00000157_g9602.t1	NULL
tig00000157_g9613.t1	NULL
tig00000157_g9622.t1	NULL
tig00000157_g9637.t1	NULL
tig00000157_g9643.t1	NULL
tig00000157_g9644.t1	NULL
tig00000157_g9645.t1	NULL
tig00000157_g9650.t1	NULL
tig00000157_g9666.t1	NULL
tig00000157_g9672.t1	NULL
tig00000157_g9678.t1	NULL
tig00000157_g9680.t1	NULL
tig00000157_g9697.t1	NULL
tig00000157_g9698.t1	NULL
tig00000157_g9711.t1	NULL
tig00000157_g9716.t1	NULL
tig00000157_g9720.t1	NULL
tig00000157_g9722.t1	NULL
tig00000157_g9723.t1	NULL
tig00000157_g9731.t1	NULL
tig00001729_g9735.t1	NULL
tig00001729_g9736.t1	NULL
tig00020509_g9742.t1	NULL
tig00020509_g9743.t1	NULL
tig00020509_g9743.t2	NULL
tig00020509_g9746.t1	NULL
tig00020509_g9748.t1	NULL
tig00020509_g9750.t1	NULL
tig00020509_g9754.t1	NULL
tig00020509_g9755.t1	NULL
tig00020509_g9755.t2	NULL
tig00020509_g9755.t4	NULL
tig00020509_g9763.t1	NULL
tig00020509_g9763.t2	NULL
tig00020509_g9763.t3	NULL
tig00020509_g9766.t1	NULL
tig00020515_g9774.t1	NULL
tig00020510_g9798.t1	NULL
tig00020510_g9800.t1	NULL
tig00020510_g9815.t1	NULL
tig00020510_g9832.t1	NULL
tig00020510_g9834.t1	NULL
tig00020510_g9843.t1	NULL
tig00020510_g9846.t1	NULL
tig00020510_g9848.t1	NULL
tig00020510_g9850.t1	NULL
tig00020510_g9865.t1	NULL
tig00020510_g9868.t1	NULL
tig00020510_g9870.t1	NULL
tig00020510_g9877.t1	NULL
tig00020510_g9891.t1	NULL
tig00020510_g9899.t1	NULL
tig00020510_g9929.t1	NULL
tig00020510_g9939.t1	NULL
tig00020510_g9950.t1	NULL
tig00020516_g9952.t1	NULL
tig00020516_g9953.t1	NULL
tig00020516_g9956.t1	NULL
tig00020516_g9956.t2	NULL
tig00020528_g9992.t1	NULL
tig00020528_g9992.t2	NULL
tig00020531_g10004.t1	NULL
tig00020531_g10019.t1	NULL
tig00020531_g10036.t3	NULL
tig00020531_g10041.t1	NULL
tig00020531_g10042.t1	NULL
tig00020531_g10042.t2	NULL
tig00020531_g10045.t1	NULL
tig00020531_g10046.t1	NULL
tig00020531_g10047.t1	NULL
tig00020531_g10048.t1	NULL
tig00020531_g10050.t1	NULL
tig00000037_g10074.t1	NULL
tig00000037_g10090.t1	NULL
tig00000037_g10106.t1	NULL
tig00000158_g10116.t1	NULL
tig00000158_g10118.t1	NULL
tig00000158_g10119.t1	NULL
tig00000158_g10135.t1	NULL
tig00000158_g10137.t1	NULL
tig00000158_g10139.t1	NULL
tig00000158_g10142.t1	NULL
tig00000158_g10144.t1	NULL
tig00000158_g10146.t1	NULL
tig00000158_g10149.t1	NULL
tig00000158_g10156.t1	NULL
tig00000158_g10182.t1	NULL
tig00000158_g10186.t1	NULL
tig00000158_g10191.t1	NULL
tig00000158_g10196.t1	NULL
tig00000158_g10210.t2	NULL
tig00000158_g10216.t1	NULL
tig00020537_g10223.t1	NULL
tig00020537_g10242.t1	NULL
tig00020537_g10263.t1	NULL
tig00020537_g10277.t1	NULL
tig00020538_g10334.t1	NULL
tig00020538_g10335.t1	NULL
tig00020538_g10342.t1	NULL
tig00020538_g10345.t1	NULL
tig00020538_g10349.t1	NULL
tig00020538_g10354.t1	NULL
tig00020538_g10382.t1	NULL
tig00020539_g10393.t1	NULL
tig00020539_g10395.t1	NULL
tig00020539_g10413.t1	NULL
tig00020539_g10421.t1	NULL
tig00020539_g10424.t1	NULL
tig00020542_g10447.t1	NULL
tig00020542_g10448.t1	NULL
tig00020542_g10449.t1	NULL
tig00020552_g10471.t1	NULL
tig00020552_g10479.t1	NULL
tig00020552_g10482.t1	NULL
tig00020544_g10487.t1	NULL
tig00020544_g10493.t1	NULL
tig00020553_g10497.t1	NULL
tig00020553_g10498.t1	NULL
tig00020553_g10502.t1	NULL
tig00020553_g10504.t1	NULL
tig00020553_g10505.t1	NULL
tig00020553_g10507.t1	NULL
tig00020553_g10515.t1	NULL
tig00020553_g10545.t1	NULL
tig00020553_g10550.t1	NULL
tig00020553_g10596.t1	NULL
tig00020553_g10611.t1	NULL
tig00020553_g10622.t1	NULL
tig00020553_g10640.t1	NULL
tig00020553_g10642.t1	NULL
tig00020553_g10704.t1	NULL
tig00020553_g10712.t2	NULL
tig00020553_g10722.t1	NULL
tig00020553_g10723.t1	NULL
tig00020553_g10724.t1	NULL
tig00020553_g10728.t1	NULL
tig00020553_g10730.t1	NULL
tig00020553_g10731.t1	NULL
tig00020553_g10733.t1	NULL
tig00020553_g10733.t2	NULL
tig00020553_g10734.t1	NULL
tig00020553_g10735.t1	NULL
tig00020553_g10735.t2	NULL
tig00020553_g10735.t3	NULL
tig00020553_g10743.t1	NULL
tig00020553_g10745.t1	NULL
tig00020553_g10771.t1	NULL
tig00020554_g10868.t1	NULL
tig00020554_g10881.t1	NULL
tig00020554_g10910.t1	NULL
tig00020554_g10915.t1	NULL
tig00020554_g10935.t1	NULL
tig00020554_g10954.t1	NULL
tig00000171_g10956.t1	NULL
tig00020555_g10965.t1	NULL
tig00020556_g11005.t1	NULL
tig00020556_g11021.t1	NULL
tig00020556_g11044.t1	NULL
tig00020560_g11093.t1	NULL
tig00020561_g11105.t1	NULL
tig00020561_g11106.t1	NULL
tig00020557_g11107.t1	NULL
tig00020557_g11107.t2	NULL
tig00020557_g11109.t1	NULL
tig00020562_g11134.t1	NULL
tig00020563_g11187.t1	NULL
tig00020563_g11197.t1	NULL
tig00020563_g11238.t1	NULL
tig00020563_g11243.t1	NULL
tig00020563_g11248.t1	NULL
tig00020563_g11252.t1	NULL
tig00020563_g11259.t1	NULL
tig00020563_g11259.t2	NULL
tig00020563_g11260.t1	NULL
tig00020563_g11277.t1	NULL
tig00020563_g11280.t1	NULL
tig00020563_g11306.t1	NULL
tig00020563_g11307.t1	NULL
tig00020563_g11308.t1	NULL
tig00020563_g11311.t1	NULL
tig00020563_g11315.t1	NULL
tig00020563_g11316.t1	NULL
tig00020563_g11317.t1	NULL
tig00020563_g11319.t1	NULL
tig00020563_g11348.t1	NULL
tig00020563_g11373.t1	NULL
tig00020564_g11404.t1	NULL
tig00020564_g11413.t1	NULL
tig00020564_g11414.t1	NULL
tig00020564_g11417.t1	NULL
tig00020564_g11425.t1	NULL
tig00020564_g11426.t1	NULL
tig00020564_g11448.t1	NULL
tig00020564_g11459.t1	NULL
tig00020571_g11492.t1	NULL
tig00020571_g11494.t1	NULL
tig00020571_g11495.t1	NULL
tig00020571_g11496.t1	NULL
tig00020571_g11499.t1	NULL
tig00020571_g11499.t2	NULL
tig00020571_g11502.t1	NULL
tig00020571_g11506.t1	NULL
tig00020571_g11508.t1	NULL
tig00020572_g11529.t1	NULL
tig00020572_g11530.t1	NULL
tig00020572_g11532.t1	NULL
tig00020572_g11533.t1	NULL
tig00020572_g11535.t1	NULL
tig00020572_g11535.t2	NULL
tig00020572_g11536.t1	NULL
tig00020572_g11538.t1	NULL
tig00020572_g11539.t1	NULL
tig00020572_g11540.t1	NULL
tig00020572_g11575.t1	NULL
tig00020572_g11582.t1	NULL
tig00020572_g11583.t1	NULL
tig00020572_g11584.t1	NULL
tig00020572_g11595.t1	NULL
tig00020589_g11614.t1	NULL
tig00020589_g11615.t1	NULL
tig00020590_g11623.t1	NULL
tig00020590_g11624.t1	NULL
tig00020592_g11643.t1	NULL
tig00020592_g11656.t1	NULL
tig00020592_g11658.t1	NULL
tig00020592_g11660.t1	NULL
tig00020592_g11660.t2	NULL
tig00020592_g11661.t1	NULL
tig00020592_g11665.t1	NULL
tig00020592_g11666.t1	NULL
tig00020592_g11673.t1	NULL
tig00020592_g11674.t1	NULL
tig00020592_g11674.t2	NULL
tig00020592_g11675.t1	NULL
tig00020592_g11676.t1	NULL
tig00020592_g11698.t1	NULL
tig00020592_g11698.t2	NULL
tig00020592_g11698.t3	NULL
tig00020592_g11699.t1	NULL
tig00020592_g11702.t1	NULL
tig00020592_g11702.t2	NULL
tig00020592_g11703.t1	NULL
tig00020597_g11704.t1	NULL
tig00020597_g11705.t1	NULL
tig00020598_g11710.t1	NULL
tig00020601_g11721.t1	NULL
tig00020601_g11724.t1	NULL
tig00020601_g11730.t1	NULL
tig00020601_g11733.t1	NULL
tig00020603_g11737.t1	NULL
tig00020603_g11747.t1	NULL
tig00020603_g11754.t1	NULL
tig00020603_g11755.t1	NULL
tig00020603_g11757.t1	NULL
tig00020603_g11781.t1	NULL
tig00020603_g11785.t1	NULL
tig00020603_g11788.t1	NULL
tig00020603_g11799.t1	NULL
tig00020603_g11801.t1	NULL
tig00020603_g11812.t1	NULL
tig00020603_g11814.t1	NULL
tig00020603_g11821.t1	NULL
tig00020603_g11824.t1	NULL
tig00020603_g11825.t1	NULL
tig00020604_g11841.t1	NULL
tig00020604_g11856.t1	NULL
tig00020604_g11862.t1	NULL
tig00020604_g11866.t1	NULL
tig00000169_g11876.t1	NULL
tig00000169_g11888.t1	NULL
tig00000169_g11890.t1	NULL
tig00000169_g11894.t1	NULL
tig00000169_g11908.t1	NULL
tig00000169_g11914.t1	NULL
tig00020607_g11916.t1	NULL
tig00020608_g11937.t2	NULL
tig00020610_g11949.t1	NULL
tig00020610_g11995.t1	NULL
tig00020610_g12006.t1	NULL
tig00020610_g12020.t1	NULL
tig00020611_g12110.t1	NULL
tig00020614_g12142.t1	NULL
tig00020614_g12165.t1	NULL
tig00020614_g12179.t1	NULL
tig00020614_g12180.t1	NULL
tig00020614_g12184.t1	NULL
tig00020614_g12194.t1	NULL
tig00020614_g12213.t2	NULL
tig00020614_g12227.t1	NULL
tig00020614_g12243.t1	NULL
tig00020614_g12244.t1	NULL
tig00020616_g12247.t1	NULL
tig00020616_g12247.t2	NULL
tig00020616_g12249.t1	NULL
tig00020616_g12250.t1	NULL
tig00020616_g12251.t1	NULL
tig00020616_g12254.t1	NULL
tig00020616_g12281.t1	NULL
tig00020616_g12285.t1	NULL
tig00020616_g12286.t1	NULL
tig00020616_g12290.t1	NULL
tig00020616_g12291.t1	NULL
tig00020616_g12309.t1	NULL
tig00020629_g12330.t1	NULL
tig00020629_g12343.t1	NULL
tig00020629_g12347.t1	NULL
tig00020629_g12374.t1	NULL
tig00020629_g12375.t1	NULL
tig00020629_g12376.t1	NULL
tig00020629_g12377.t1	NULL
tig00020629_g12377.t2	NULL
tig00020629_g12377.t3	NULL
tig00020629_g12377.t4	NULL
tig00020629_g12378.t1	NULL
tig00020629_g12378.t2	NULL
tig00020629_g12380.t1	NULL
tig00020629_g12383.t1	NULL
tig00020629_g12394.t1	NULL
tig00020629_g12397.t1	NULL
tig00020629_g12400.t1	NULL
tig00020629_g12401.t1	NULL
tig00020629_g12410.t1	NULL
tig00020629_g12410.t2	NULL
tig00020629_g12434.t1	NULL
tig00020629_g12445.t1	NULL
tig00020629_g12448.t1	NULL
tig00020629_g12456.t1	NULL
tig00020629_g12471.t1	NULL
tig00020629_g12473.t1	NULL
tig00020629_g12494.t1	NULL
tig00020660_g12506.t1	NULL
tig00020660_g12526.t1	NULL
tig00020660_g12533.t1	NULL
tig00020660_g12533.t2	NULL
tig00020660_g12560.t1	NULL
tig00020660_g12561.t1	NULL
tig00020661_g12575.t1	NULL
tig00020675_g12622.t1	NULL
tig00020675_g12639.t1	NULL
tig00020675_g12648.t1	NULL
tig00020675_g12652.t1	NULL
tig00020675_g12687.t1	NULL
tig00020675_g12702.t1	NULL
tig00000178_g12722.t1	NULL
tig00000178_g12732.t1	NULL
tig00000178_g12737.t1	NULL
tig00000178_g12743.t1	NULL
tig00000178_g12754.t1	NULL
tig00000178_g12756.t1	NULL
tig00000178_g12759.t1	NULL
tig00000178_g12762.t1	NULL
tig00000178_g12763.t1	NULL
tig00000178_g12784.t1	NULL
tig00000178_g12786.t1	NULL
tig00000178_g12801.t1	NULL
tig00000178_g12801.t2	NULL
tig00000178_g12802.t1	NULL
tig00000178_g12803.t1	NULL
tig00000178_g12803.t2	NULL
tig00000178_g12804.t1	NULL
tig00000178_g12805.t1	NULL
tig00000178_g12806.t1	NULL
tig00000178_g12807.t1	NULL
tig00000178_g12808.t1	NULL
tig00000178_g12810.t1	NULL
tig00000178_g12812.t1	NULL
tig00020676_g12828.t1	NULL
tig00020681_g12834.t1	NULL
tig00020681_g12835.t1	NULL
tig00020681_g12840.t1	NULL
tig00020682_g12841.t1	NULL
tig00020684_g12850.t1	NULL
tig00020684_g12898.t1	NULL
tig00020684_g12900.t1	NULL
tig00020684_g12903.t1	NULL
tig00020684_g12910.t1	NULL
tig00020685_g12919.t1	NULL
tig00020685_g12919.t2	NULL
tig00020685_g12949.t1	NULL
tig00020685_g12961.t1	NULL
tig00020693_g13010.t1	NULL
tig00020693_g13010.t2	NULL
tig00020693_g13021.t1	NULL
tig00020693_g13022.t1	NULL
tig00020693_g13024.t1	NULL
tig00020693_g13040.t1	NULL
tig00020693_g13055.t1	NULL
tig00000179_g13068.t1	NULL
tig00020703_g13105.t1	NULL
tig00020703_g13106.t1	NULL
tig00020703_g13116.t1	NULL
tig00020703_g13130.t1	NULL
tig00020703_g13131.t1	NULL
tig00020703_g13132.t1	NULL
tig00020703_g13133.t1	NULL
tig00020704_g13145.t1	NULL
tig00020704_g13151.t1	NULL
tig00020704_g13155.t1	NULL
tig00020704_g13178.t1	NULL
tig00020704_g13182.t1	NULL
tig00020704_g13192.t1	NULL
tig00020704_g13206.t1	NULL
tig00020704_g13208.t1	NULL
tig00020710_g13230.t1	NULL
tig00020710_g13230.t2	NULL
tig00020710_g13233.t1	NULL
tig00020710_g13233.t2	NULL
tig00020710_g13233.t3	NULL
tig00020710_g13241.t1	NULL
tig00020710_g13242.t1	NULL
tig00020710_g13243.t1	NULL
tig00020710_g13252.t1	NULL
tig00020710_g13256.t1	NULL
tig00020710_g13276.t1	NULL
tig00020710_g13287.t1	NULL
tig00020710_g13301.t1	NULL
tig00020710_g13319.t1	NULL
tig00020710_g13324.t1	NULL
tig00020710_g13348.t1	NULL
tig00020710_g13382.t1	NULL
tig00020710_g13387.t1	NULL
tig00020710_g13394.t1	NULL
tig00020713_g13412.t1	NULL
tig00020724_g13416.t1	NULL
tig00020724_g13418.t1	NULL
tig00020723_g13450.t1	NULL
tig00020723_g13471.t1	NULL
tig00020723_g13483.t1	NULL
tig00020723_g13509.t1	NULL
tig00020723_g13523.t1	NULL
tig00020723_g13524.t1	NULL
tig00020723_g13526.t1	NULL
tig00020725_g13530.t1	NULL
tig00020725_g13541.t1	NULL
tig00020725_g13543.t1	NULL
tig00020734_g13558.t1	NULL
tig00020734_g13586.t1	NULL
tig00020734_g13590.t1	NULL
tig00020734_g13591.t1	NULL
tig00020734_g13593.t1	NULL
tig00020734_g13594.t1	NULL
tig00020734_g13596.t1	NULL
tig00020734_g13605.t1	NULL
tig00000180_g13621.t1	NULL
tig00000180_g13622.t1	NULL
tig00000180_g13631.t1	NULL
tig00000180_g13633.t1	NULL
tig00000180_g13634.t1	NULL
tig00000180_g13636.t1	NULL
tig00000180_g13637.t1	NULL
tig00020746_g13651.t1	NULL
tig00020746_g13670.t1	NULL
tig00020746_g13677.t1	NULL
tig00020746_g13678.t1	NULL
tig00020753_g13683.t1	NULL
tig00020753_g13685.t1	NULL
tig00020753_g13685.t2	NULL
tig00020753_g13687.t1	NULL
tig00020754_g13689.t1	NULL
tig00020754_g13691.t1	NULL
tig00020786_g13711.t1	NULL
tig00020786_g13712.t1	NULL
tig00020786_g13713.t1	NULL
tig00020796_g13715.t1	NULL
tig00020796_g13717.t1	NULL
tig00020796_g13717.t2	NULL
tig00020796_g13717.t3	NULL
tig00020796_g13718.t1	NULL
tig00020796_g13718.t2	NULL
tig00020796_g13719.t1	NULL
tig00020796_g13719.t2	NULL
tig00020796_g13719.t3	NULL
tig00020796_g13719.t4	NULL
tig00020800_g13722.t1	NULL
tig00020800_g13728.t1	NULL
tig00020780_g13751.t1	NULL
tig00020780_g13752.t3	NULL
tig00020780_g13794.t1	NULL
tig00020780_g13812.t1	NULL
tig00000190_g13834.t1	NULL
tig00000190_g13851.t1	NULL
tig00000190_g13852.t1	NULL
tig00000190_g13853.t1	NULL
tig00000190_g13869.t1	NULL
tig00000190_g13879.t1	NULL
tig00020801_g13881.t1	NULL
tig00020801_g13881.t2	NULL
tig00020801_g13882.t1	NULL
tig00020801_g13883.t1	NULL
tig00020801_g13883.t2	NULL
tig00020801_g13884.t1	NULL
[truncated: 1,154 more rows]
