# Supplementary material for: Analysis of an improved Cyanophora paradoxa genome assembly
Source: DNA Res. 2019 May 16;26(4):287–99. doi: 10.1093/dnares/dsz009 (PMC6704402; doi:10.1093/dnares/dsz009)
Supplement: dsz009_Supplementary_Data [file dsz009_supplementary_data.zip › dsz009-Suppl_data/Supplementary_table S6.xlsx]

## Sheet: Multi-ORF analysis
Transcript	+ ORF	+ AA len	+ NCBI GID	+ NCBI annotation	+ NCBI organism	+ gene name	+ predicted proteome top hit	- ORF	- AA len	- NCBI GID	- NCBI annotation	- NCBI organism	- gene name	- predicted proteome top hit
TRINITY_DN11795_c0_g1_i1:	TRINITY_DN11795_c0_g1_i1:2-1462_+	486	gi|545710635|ref|XP_005707625.1|	1-aminocyclopropane-1-carboxylate synthase	Galdieria sulphuraria		tig00000737_g3796.t1	TRINITY_DN11795_c0_g1_i1:224-1573_-	449	gi|224033497|gb|ACN35824.1|	unknown	Zea mays		NULL
TRINITY_DN7556_c0_g2_i1:	TRINITY_DN7556_c0_g2_i1:2-1441_+	479	gi|283134077|dbj|BAI64842.1|	1-deoxy-D-xylulose 5-phosphate reductoisomerase	Rothia mucilaginosa DY-18		NULL	TRINITY_DN7556_c0_g2_i1:53-1441_-	462	gi|571479382|ref|XP_006587844.1|	translation factor GUF1 homolog, mitochondrial	Glycine max	LOC100781092	tig00021127_g18821.t1
TRINITY_DN130475_c0_g1_i1:	TRINITY_DN130475_c0_g1_i1:3-1094_+	363	gi|395823457|ref|XP_003785003.1|	1-phosphatidylinositol 4,5-bisphosphate phosphodiesterase delta-4	Otolemur garnettii	PLCD4	tig00021582_g22630.t1	TRINITY_DN130475_c0_g1_i1:3-1094_-	363	NULL				NULL
TRINITY_DN5948_c0_g1_i1:	TRINITY_DN5948_c0_g1_i1:2-961_+	319	gi|669164408|ref|XP_008617766.1|	2-dehydro-3-deoxyphosphooctonate aldolase (KDO 8-P synthase)	Saprolegnia diclina VS20		tig00000076_g2355.t1	TRINITY_DN5948_c0_g1_i1:2-1150_-	382	gi|152030727|gb|ABS28495.1|	hypothetical protein	Anaeromyxobacter sp. Fw109-5		NULL
TRINITY_DN10221_c0_g3_i1:	TRINITY_DN10221_c0_g3_i1:1-1488_+	495	gi|504013142|ref|WP_014247136.1|	2-hydroxy-acid oxidase	Azospirillum lipoferum		tig00000889_g5335.t1	TRINITY_DN10221_c0_g3_i1:570-1592_-	340	NULL				NULL
TRINITY_DN26653_c1_g1_i1:	TRINITY_DN26653_c1_g1_i1:1-1929_+	642	gi|497242248|ref|WP_009556473.1|	2-isopropylmalate synthase	Oscillatoriales cyanobacterium JSC-12		tig00021168_g19066.t1	TRINITY_DN26653_c1_g1_i1:1-2361_-	786	gi|224524436|gb|EEF93541.1|	hypothetical protein	Catenibacterium mitsuokai DSM 15897		NULL
TRINITY_DN8248_c0_g2_i1:	TRINITY_DN8248_c0_g2_i1:2-1930_+	642	gi|493985984|ref|WP_006928804.1|	2,3-bisphosphoglycerate-independent phosphoglycerate mutase	Caldithrix abyssi		tig00020610_g12002.t1	TRINITY_DN8248_c0_g2_i1:827-1930_-	367	NULL				NULL
TRINITY_DN13570_c2_g1_i5:	TRINITY_DN13570_c2_g1_i5:1-3255_+	1084	gi|524325123|emb|CDA81082.1|	200 kDa antigen p200 putative	Firmicutes bacterium CAG:176		tig00000903_g5533.t1	TRINITY_DN13570_c2_g1_i5:406-3267_-	953	gi|501736628|ref|WP_012630051.1|	ATP-dependent Clp protease ATP-binding subunit ClpC	Cyanothece sp. PCC 7425		tig00000655_g2853.t1
TRINITY_DN13570_c2_g1_i2:	TRINITY_DN13570_c2_g1_i2:1-3180_+	1059	gi|524325123|emb|CDA81082.1|	200 kDa antigen p200 putative	Firmicutes bacterium CAG:176		tig00000903_g5533.t1	TRINITY_DN13570_c2_g1_i2:406-3297_-	963	gi|501736628|ref|WP_012630051.1|	ATP-dependent Clp protease ATP-binding subunit ClpC	Cyanothece sp. PCC 7425		tig00000655_g2853.t1
TRINITY_DN13570_c2_g1_i1:	TRINITY_DN13570_c2_g1_i1:1-3213_+	1070	gi|524325123|emb|CDA81082.1|	200 kDa antigen p200 putative	Firmicutes bacterium CAG:176		tig00000903_g5533.t1	TRINITY_DN13570_c2_g1_i1:406-3330_-	974	gi|504939148|ref|WP_015126250.1|	ATP-dependent Clp protease ATP-binding subunit ClpC	Synechococcus sp. PCC 6312		tig00000655_g2853.t1
TRINITY_DN9116_c0_g1_i1:	TRINITY_DN9116_c0_g1_i1:120-1448_+	442	gi|889917419|ref|WP_048861798.1|	23S rRNA (adenine(2503)-C(2))-methyltransferase	Acidisphaera rubrifaciens		tig00001339_g8287.t1	TRINITY_DN9116_c0_g1_i1:66-1406_-	446	gi|478277762|gb|ENN89629.1|	hypothetical protein	Rhizobium freirei PRF 81		NULL
TRINITY_DN9116_c0_g2_i1:	TRINITY_DN9116_c0_g2_i1:120-1448_+	442	gi|889917419|ref|WP_048861798.1|	23S rRNA (adenine(2503)-C(2))-methyltransferase	Acidisphaera rubrifaciens		tig00001339_g8287.t1	TRINITY_DN9116_c0_g2_i1:66-1406_-	446	gi|478277762|gb|ENN89629.1|	hypothetical protein	Rhizobium freirei PRF 81		NULL
TRINITY_DN80738_c0_g1_i1:	TRINITY_DN80738_c0_g1_i1:2-1390_+	462	gi|1056310335|ref|WP_067766528.1|	23S rRNA (adenine(2503)-C2)-methyltransferase	Nostoc sp. NIES-3756		tig00000113_g5708.t1	TRINITY_DN80738_c0_g1_i1:206-1390_-	394	gi|478277762|gb|ENN89629.1|	hypothetical protein	Rhizobium freirei PRF 81		NULL
TRINITY_DN5385_c0_g1_i1:	TRINITY_DN5385_c0_g1_i1:97-1614_+	505	gi|340386920|ref|XP_003391956.1|	26S proteasome non-ATPase regulatory subunit 10-like	Amphimedon queenslandica	LOC100631512	tig00021462_g21576.t1	TRINITY_DN5385_c0_g1_i1:172-1614_-	480	NULL				NULL
TRINITY_DN5385_c0_g2_i1:	TRINITY_DN5385_c0_g2_i1:3-1625_+	540	gi|340386920|ref|XP_003391956.1|	26S proteasome non-ATPase regulatory subunit 10-like	Amphimedon queenslandica	LOC100631512	tig00021462_g21576.t1	TRINITY_DN5385_c0_g2_i1:183-1625_-	480	NULL				NULL
TRINITY_DN26893_c0_g1_i1:	TRINITY_DN26893_c0_g1_i1:3-1049_+	348	gi|971516453|dbj|GAQ81772.1|	26S proteasome subunit RPN8	Klebsormidium flaccidum		tig00000403_g338.t1	TRINITY_DN26893_c0_g1_i1:3-1175_-	390	gi|972141609|gb|KUI67858.1|	hypothetical protein	Valsa mali		NULL
TRINITY_DN12069_c0_g2_i1:	TRINITY_DN12069_c0_g2_i1:1022-2053_+	343	gi|1084793761|gb|OGQ31480.1|	3-beta hydroxysteroid dehydrogenase	Deltaproteobacteria bacterium RIFCSPLOWO2_01_FULL_38_9		tig00000802_g4276.t1	TRINITY_DN12069_c0_g2_i1:1109-2053_-	314	NULL				NULL
TRINITY_DN12069_c0_g3_i1:	TRINITY_DN12069_c0_g3_i1:911-1942_+	343	gi|1084793761|gb|OGQ31480.1|	3-beta hydroxysteroid dehydrogenase	Deltaproteobacteria bacterium RIFCSPLOWO2_01_FULL_38_9		tig00000802_g4276.t1	TRINITY_DN12069_c0_g3_i1:998-1942_-	314	NULL				NULL
TRINITY_DN12069_c0_g1_i1:	TRINITY_DN12069_c0_g1_i1:1022-2053_+	343	gi|1084793761|gb|OGQ31480.1|	3-beta hydroxysteroid dehydrogenase	Deltaproteobacteria bacterium RIFCSPLOWO2_01_FULL_38_9		tig00000802_g4276.t1	TRINITY_DN12069_c0_g1_i1:50-1069_-	339	gi|1183358446|gb|ORX85929.1|	3(2),5-bisphosphate nucleotidase HAL2	Anaeromyces robustus		tig00000802_g4277.t1
TRINITY_DN14761_c0_g1_i1:	TRINITY_DN14761_c0_g1_i1:2-1735_+	577	gi|926636247|ref|XP_013784049.1|	3-hydroxyisobutyryl-CoA hydrolase, mitochondrial-like	Limulus polyphemus	LOC106468183	tig00001065_g6748.t1	TRINITY_DN14761_c0_g1_i1:2-1735_-	577	gi|826000590|ref|WP_047158244.1|	hypothetical protein	Trichodesmium erythraeum		NULL
TRINITY_DN52223_c0_g1_i1:	TRINITY_DN52223_c0_g1_i1:3-1610_+	535	gi|515885633|ref|WP_017316216.1|	3-isopropylmalate dehydratase large subunit	Mastigocladopsis repens		tig00021098_g18173.t1	TRINITY_DN52223_c0_g1_i1:9-1769_-	586	gi|571193951|emb|CDL23211.1|	hypothetical protein	Klebsiella pneumoniae IS53		NULL
TRINITY_DN103977_c0_g1_i1:	TRINITY_DN103977_c0_g1_i1:1-978_+	325	gi|1183369115|gb|ORX95111.1|	3-keto-steroid reductase	Basidiobolus meristosporus CBS 931.73		tig00021537_g22310.t1	TRINITY_DN103977_c0_g1_i1:1-978_-	325	NULL				NULL
TRINITY_DN5658_c0_g1_i1:	TRINITY_DN5658_c0_g1_i1:1-1278_+	425	gi|1098822034|ref|XP_018817260.1|	3-ketoacyl-CoA thiolase 2, peroxisomal	Juglans regia	LOC108988454	tig00000692_g3274.t2	TRINITY_DN5658_c0_g1_i1:1-1269_-	422	gi|590113255|emb|CDN41361.1|	hypothetical protein	Paenibacillus sp. P22		NULL
TRINITY_DN13036_c1_g2_i1:	TRINITY_DN13036_c1_g2_i1:62-1156_+	364	gi|545711179|ref|XP_005707896.1|	3-methyl-2-oxobutanoate hydroxymethyltransferase	Galdieria sulphuraria		tig00000237_g20486.t1	TRINITY_DN13036_c1_g2_i1:314-1231_-	305	gi|212008823|gb|ACJ16205.1|	hypothetical protein, conserved	Thermococcus onnurineus NA1		NULL
TRINITY_DN9261_c0_g1_i1:	TRINITY_DN9261_c0_g1_i1:1-1260_+	419	gi|697112087|ref|XP_009609922.1|	3-oxoacyl-[acyl-carrier-protein] synthase, mitochondrial isoform X1	Nicotiana tomentosiformis	LOC104103702	tig00000053_g23493.t1	TRINITY_DN9261_c0_g1_i1:352-1260_-	302	gi|1160269896|emb|CUX24361.1|	hypothetical protein	Agrobacterium tumefaciens str. CFBP 5621		NULL
TRINITY_DN11986_c0_g3_i1:	TRINITY_DN11986_c0_g3_i1:1-1584_+	527	gi|302845608|ref|XP_002954342.1|	3'5'-cyclic nucleotide phosphodiesterase	Volvox carteri f. nagariensis	pde6	tig00021108_g18326.t1	TRINITY_DN11986_c0_g3_i1:1-1584_-	527	NULL				NULL
TRINITY_DN28269_c0_g1_i1:	TRINITY_DN28269_c0_g1_i1:3-1055_+	350	gi|545706814|ref|XP_005705723.1|	4-alpha-glucanotransferase	Galdieria sulphuraria		tig00000158_g10211.t1	TRINITY_DN28269_c0_g1_i1:3-1064_-	353	NULL				NULL
TRINITY_DN10778_c0_g2_i1:	TRINITY_DN10778_c0_g2_i1:2-1507_+	501	gi|545706814|ref|XP_005705723.1|	4-alpha-glucanotransferase	Galdieria sulphuraria		tig00000145_g8801.t1	TRINITY_DN10778_c0_g2_i1:2-1519_-	505	NULL				NULL
TRINITY_DN26625_c0_g1_i1:	TRINITY_DN26625_c0_g1_i1:3-1304_+	433	gi|754353542|ref|XP_004340666.2|	4-aminobutyrate transaminase	Capsaspora owczarzaki ATCC 30864		tig00020685_g12952.t1	TRINITY_DN26625_c0_g1_i1:249-1304_-	351	gi|1020453188|gb|KZL84320.1|	hypothetical protein	Colletotrichum incanum		NULL
TRINITY_DN52183_c0_g1_i1:	TRINITY_DN52183_c0_g1_i1:3-1172_+	389	gi|754781637|ref|WP_042145487.1|	4-hydroxy-tetrahydrodipicolinate synthase	Pseudoalteromonas		tig00020780_g13796.t1	TRINITY_DN52183_c0_g1_i1:3-1211_-	402	NULL				NULL
TRINITY_DN10691_c0_g1_i1:	TRINITY_DN10691_c0_g1_i1:3-1427_+	474	gi|330806447|ref|XP_003291181.1|	5'-nucleotidase	Dictyostelium purpureum		tig00001373_g8446.t1	TRINITY_DN10691_c0_g1_i1:3-1181_-	392	NULL				NULL
TRINITY_DN10691_c0_g2_i1:	TRINITY_DN10691_c0_g2_i1:3-1307_+	434	gi|330806447|ref|XP_003291181.1|	5'-nucleotidase	Dictyostelium purpureum		tig00001373_g8446.t1	TRINITY_DN10691_c0_g2_i1:3-1358_-	451	NULL				NULL
TRINITY_DN13309_c1_g1_i1:	TRINITY_DN13309_c1_g1_i1:3-1241_+	412	gi|1083695623|gb|OGH82319.1|	50S rRNA methyltransferase	Candidatus Magasanikbacteria bacterium RIFOXYB1_FULL_40_15		tig00001249_g7771.t1	TRINITY_DN13309_c1_g1_i1:375-1463_-	362	NULL				NULL
TRINITY_DN53876_c0_g1_i1:	TRINITY_DN53876_c0_g1_i1:442-1557_+	371	gi|470516404|ref|XP_004353077.1|	6-pyruvoyltetrahydropterin synthase family protein, putative	Acanthamoeba castellanii str. Neff		tig00000473_g1203.t1	TRINITY_DN53876_c0_g1_i1:3-953_-	316	NULL				tig00000473_g1204.t1
TRINITY_DN12189_c2_g1_i3:	TRINITY_DN12189_c2_g1_i3:1-2256_+	751	gi|545712266|ref|XP_005708438.1|	AAA-type ATPase	Galdieria sulphuraria		tig00021127_g18802.t1	TRINITY_DN12189_c2_g1_i3:64-2295_-	743	gi|1119083399|emb|SHV08873.1|	Uncharacterised protein	Mycobacterium abscessus subsp. abscessus		NULL
TRINITY_DN662_c0_g2_i1:	TRINITY_DN662_c0_g2_i1:3-1295_+	430	gi|66823239|ref|XP_644974.1|	AB-hydrolase associated lipase region containing protein	Dictyostelium discoideum AX4		tig00021434_g21366.t1	TRINITY_DN662_c0_g2_i1:3-1337_-	444	NULL				NULL
TRINITY_DN5279_c0_g1_i1:	TRINITY_DN5279_c0_g1_i1:231-1463_+	410	gi|1178063631|gb|ORE18098.1|	AB-hydrolase YheT	Rhizopus microsporus		tig00020604_g11865.t1	TRINITY_DN5279_c0_g1_i1:291-1463_-	390	NULL				NULL
TRINITY_DN10586_c0_g2_i1:	TRINITY_DN10586_c0_g2_i1:226-1188_+	320	gi|1069446385|ref|WP_069673860.1|	ABC transporter	Formosa sp. Hel3_A1_48		tig00001085_g6969.t1	TRINITY_DN10586_c0_g2_i1:73-1188_-	371	gi|524535197|emb|CDC69327.1|	ribosomal protein S5	Oscillibacter sp. CAG:155		NULL
TRINITY_DN10586_c0_g3_i1:	TRINITY_DN10586_c0_g3_i1:855-1955_+	366	gi|1069446385|ref|WP_069673860.1|	ABC transporter	Formosa sp. Hel3_A1_48		tig00001085_g6969.t1	TRINITY_DN10586_c0_g3_i1:741-1955_-	404	gi|524535197|emb|CDC69327.1|	ribosomal protein S5	Oscillibacter sp. CAG:155		NULL
TRINITY_DN10586_c0_g1_i1:	TRINITY_DN10586_c0_g1_i1:2-1966_+	654	gi|1121634551|ref|WP_073852801.1|	ABC transporter	Pontibacter sp. S10-8		tig00001085_g6969.t1	TRINITY_DN10586_c0_g1_i1:200-1966_-	588	gi|524535197|emb|CDC69327.1|	ribosomal protein S5	Oscillibacter sp. CAG:155		NULL
TRINITY_DN12117_c0_g1_i1:	TRINITY_DN12117_c0_g1_i1:197-4021_+	1274	gi|922852944|gb|KOO21596.1|	ABC transporter	Chrysochromulina sp. CCMP291		tig00001254_g7813.t1	TRINITY_DN12117_c0_g1_i1:887-4021_-	1044	NULL				NULL
TRINITY_DN14378_c2_g1_i1:	TRINITY_DN14378_c2_g1_i1:135-4154_+	1339	gi|470365300|ref|XP_004366015.1|	ABC transporter	Capsaspora owczarzaki ATCC 30864		tig00000057_g77.t1	TRINITY_DN14378_c2_g1_i1:1074-4271_-	1065	NULL				NULL
TRINITY_DN13686_c0_g2_i1:	TRINITY_DN13686_c0_g2_i1:1-2874_+	957	gi|922775385|ref|WP_053373096.1|	ABC transporter ATP-binding protein	Paenibacillus sp. FJAT-27812		tig00021290_g19963.t1	TRINITY_DN13686_c0_g2_i1:2765-3874_-	369	NULL				NULL
TRINITY_DN10529_c0_g1_i1:	TRINITY_DN10529_c0_g1_i1:2-1207_+	401	gi|501589630|ref|WP_012593882.1|	ABC transporter ATP-binding protein	Cyanothece		tig00020964_g16780.t1	TRINITY_DN10529_c0_g1_i1:392-1507_-	371	gi|1130571982|gb|OLT54345.1|	hypothetical protein	Cellulosimicrobium sp. CUA-896		NULL
TRINITY_DN10529_c0_g1_i2:	TRINITY_DN10529_c0_g1_i2:3-1133_+	376	gi|1101263815|ref|WP_071515939.1|	ABC transporter ATP-binding protein	Geitlerinema sp. PCC 9228		tig00020964_g16780.t1	TRINITY_DN10529_c0_g1_i2:3-1433_-	476	NULL				NULL
TRINITY_DN10625_c0_g2_i1:	TRINITY_DN10625_c0_g2_i1:3-1463_+	486	gi|290997333|ref|XP_002681236.1|	abc transporter B family protein	Naegleria gruberi strain NEG-M		tig00020616_g12272.t1	TRINITY_DN10625_c0_g2_i1:312-1463_-	383	NULL				NULL
TRINITY_DN10625_c0_g1_i1:	TRINITY_DN10625_c0_g1_i1:2-1483_+	493	gi|290997333|ref|XP_002681236.1|	abc transporter B family protein	Naegleria gruberi strain NEG-M		tig00020616_g12272.t1	TRINITY_DN10625_c0_g1_i1:332-1483_-	383	NULL				NULL
TRINITY_DN13597_c0_g2_i1:	TRINITY_DN13597_c0_g2_i1:159-2015_+	618	gi|823149944|ref|XP_012474808.1|	ABC transporter F family member 3	Gossypium raimondii	LOC105791324	tig00000949_g5734.t1	TRINITY_DN13597_c0_g2_i1:546-2015_-	489	gi|310882717|gb|EFQ41311.1|	putative ATP-binding component of ABC transporter	Pseudomonas aeruginosa 39016		NULL
TRINITY_DN13597_c0_g2_i2:	TRINITY_DN13597_c0_g2_i2:3503-4912_+	469	gi|734342178|gb|KHN09945.1|	ABC transporter F family member 3	Glycine soja		tig00020629_g12419.t1	TRINITY_DN13597_c0_g2_i2:94-3573_-	1159	gi|1085321232|gb|OGU96024.1|	hypothetical protein	Ignavibacteria bacterium RIFOXYA2_FULL_35_10		tig00000254_g22557.t1
TRINITY_DN103464_c0_g1_i1:	TRINITY_DN103464_c0_g1_i1:252-1232_+	326	gi|971515294|dbj|GAQ82936.1|	ABC transporter G family	Klebsormidium flaccidum		tig00021582_g22636.t1	TRINITY_DN103464_c0_g1_i1:105-1232_-	375	gi|937925514|dbj|BAT00431.1|		Oryza sativa Japonica Group	Os07g0191625	NULL
TRINITY_DN11669_c0_g1_i1:	TRINITY_DN11669_c0_g1_i1:3-992_+	329	gi|1109213722|ref|XP_019181302.1|	ABC transporter G family member 25-like	Ipomoea nil	LOC109176289	tig00000692_g3247.t1	TRINITY_DN11669_c0_g1_i1:3-995_-	330	NULL				NULL
TRINITY_DN14364_c0_g3_i2:	TRINITY_DN14364_c0_g3_i2:1-1428_+	475	gi|1160560327|ref|XP_020431862.1|	ABC transporter G family protein	Polysphondylium pallidum PN500	abcG21	tig00021179_g19301.t1	TRINITY_DN14364_c0_g3_i2:1-1296_-	431	NULL				NULL
TRINITY_DN13177_c0_g2_i1:	TRINITY_DN13177_c0_g2_i1:189-2288_+	699	gi|470259952|ref|XP_004359977.1|	ABC transporter G family protein	Dictyostelium fasciculatum	abcG3	tig00000057_g128.t1	TRINITY_DN13177_c0_g2_i1:399-2288_-	629	NULL				NULL
TRINITY_DN59007_c0_g1_i1:	TRINITY_DN59007_c0_g1_i1:1-1107_+	368	gi|505002999|ref|WP_015190101.1|	ABC-1 domain-containing protein	Gloeocapsa sp. PCC 7428		tig00020938_g16134.t1	TRINITY_DN59007_c0_g1_i1:1-1107_-	368	gi|1019523235|emb|SAJ33735.1|	Uncharacterised protein	Enterobacter cloacae		NULL
TRINITY_DN5865_c0_g1_i1:	TRINITY_DN5865_c0_g1_i1:861-2513_+	550	gi|470361659|ref|XP_004365160.1|	ABC1 family protein	Capsaspora owczarzaki ATCC 30864		tig00001428_g8723.t1	TRINITY_DN5865_c0_g1_i1:2000-3127_-	375	NULL				NULL
TRINITY_DN5865_c0_g2_i1:	TRINITY_DN5865_c0_g2_i1:861-3197_+	778	gi|470361659|ref|XP_004365160.1|	ABC1 family protein	Capsaspora owczarzaki ATCC 30864		tig00001428_g8723.t1	TRINITY_DN5865_c0_g2_i1:3-3197_-	1064	gi|1005465779|ref|XP_015769873.1|	general transcription factor 3C polypeptide 1-like	Acropora digitifera	LOC107348361	tig00001428_g8722.t1
TRINITY_DN27758_c0_g1_i1:	TRINITY_DN27758_c0_g1_i1:1-1083_+	360	gi|1072853317|gb|OEU55582.1|	acetoacetate-CoA ligase	Desulfobulbaceae bacterium S3730MH12		tig00021035_g17233.t1	TRINITY_DN27758_c0_g1_i1:1-1083_-	360	gi|872507521|emb|CRQ64151.1|	hypothetical protein	Pseudomonas aeruginosa		NULL
TRINITY_DN52230_c1_g1_i1:	TRINITY_DN52230_c1_g1_i1:1-2202_+	733	gi|971511112|dbj|GAQ87102.1|	Acetohydroxyacid synthase	Klebsormidium flaccidum		tig00020516_g9968.t1	TRINITY_DN52230_c1_g1_i1:16-2307_-	763	gi|478275769|gb|ENN87686.1|	hypothetical protein	Rhizobium freirei PRF 81		NULL
TRINITY_DN2388_c0_g1_i1:	TRINITY_DN2388_c0_g1_i1:2-7069_+	2355	gi|939318916|ref|XP_014264107.1|	acetyl-CoA carboxylase 1 isoform X7	Maylandia zebra	acaca	tig00000350_g24318.t1	TRINITY_DN2388_c0_g1_i1:1784-7069_-	1761	NULL				NULL
TRINITY_DN14382_c0_g1_i2:	TRINITY_DN14382_c0_g1_i2:3-2321_+	772	gi|751432321|gb|KIM08636.1|	acetyl-CoA synthetase	Sulfurovum sp. FS08-3		tig00021014_g17090.t1	TRINITY_DN14382_c0_g1_i2:15-2351_-	778	gi|928724731|emb|CUI79132.1|	Uncharacterised protein	Achromobacter sp. 2789STDY5608616		NULL
TRINITY_DN14133_c0_g1_i2:	TRINITY_DN14133_c0_g1_i2:417-1418_+	333	gi|1013943015|gb|KYQ96696.1|	actin bundling protein	Dictyostelium lacteum		tig00000448_g882.t1	TRINITY_DN14133_c0_g1_i2:327-1337_-	336	NULL				NULL
TRINITY_DN14137_c0_g2_i26:	TRINITY_DN14137_c0_g2_i26:131-1381_+	416	gi|961140492|ref|XP_014789270.1|	actin-related protein 10-like	Octopus bimaculoides	LOC106882940	tig00001057_g6700.t1	TRINITY_DN14137_c0_g2_i26:1603-2526_-	307	gi|871245222|ref|XP_012940317.1|	sterile alpha and TIR motif-containing protein 1-like	Aplysia californica	LOC101849069	tig00001049_g6653.t1
TRINITY_DN14137_c0_g2_i4:	TRINITY_DN14137_c0_g2_i4:131-1381_+	416	gi|961140492|ref|XP_014789270.1|	actin-related protein 10-like	Octopus bimaculoides	LOC106882940	tig00001057_g6700.t1	TRINITY_DN14137_c0_g2_i4:1679-2602_-	307	gi|871245222|ref|XP_012940317.1|	sterile alpha and TIR motif-containing protein 1-like	Aplysia californica	LOC101849069	tig00001049_g6653.t1
TRINITY_DN14137_c0_g2_i14:	TRINITY_DN14137_c0_g2_i14:131-1381_+	416	gi|961140492|ref|XP_014789270.1|	actin-related protein 10-like	Octopus bimaculoides	LOC106882940	tig00001057_g6700.t1	TRINITY_DN14137_c0_g2_i14:1603-2592_-	329	gi|871245222|ref|XP_012940317.1|	sterile alpha and TIR motif-containing protein 1-like	Aplysia californica	LOC101849069	tig00001049_g6653.t1
TRINITY_DN14137_c0_g2_i15:	TRINITY_DN14137_c0_g2_i15:131-1381_+	416	gi|961140492|ref|XP_014789270.1|	actin-related protein 10-like	Octopus bimaculoides	LOC106882940	tig00001057_g6700.t1	TRINITY_DN14137_c0_g2_i15:1679-2668_-	329	gi|871245222|ref|XP_012940317.1|	sterile alpha and TIR motif-containing protein 1-like	Aplysia californica	LOC101849069	tig00001049_g6653.t1
TRINITY_DN129619_c0_g1_i1:	TRINITY_DN129619_c0_g1_i1:2-1189_+	395	gi|795093282|ref|XP_011815463.1|	actin, cytoplasmic 2 isoform X1	Colobus angolensis palliatus	ACTG1	tig00021350_g20654.t1	TRINITY_DN129619_c0_g1_i1:41-1348_-	435	gi|1098957447|gb|JAU23678.1|	hypothetical protein	Noccaea caerulescens		NULL
TRINITY_DN6884_c0_g1_i1:	TRINITY_DN6884_c0_g1_i1:2-1774_+	590	gi|514689572|ref|XP_004992361.1|	acyl-CoA synthetase	Salpingoeca rosetta		tig00020807_g14059.t1	TRINITY_DN6884_c0_g1_i1:23-1774_-	583	gi|682331467|gb|KFY30509.1|	hypothetical protein	Pseudogymnoascus sp. VKM F-4513 (FW-928)		NULL
TRINITY_DN103757_c0_g1_i1:	TRINITY_DN103757_c0_g1_i1:1-924_+	307	gi|1147552243|ref|XP_020087885.1|	adagio protein 3 isoform X3	Ananas comosus	LOC109709894	tig00000459_g1112.t1	TRINITY_DN103757_c0_g1_i1:16-924_-	302	NULL				NULL
TRINITY_DN14383_c9_g6_i14:	TRINITY_DN14383_c9_g6_i14:3278-4561_+	427	gi|551633603|ref|XP_005819655.1|	Adaptor protein complex 3 subunit MU	Guillardia theta CCMP2712	AP3M	tig00001003_g6293.t1	TRINITY_DN14383_c9_g6_i14:1802-2863_-	353	NULL				tig00001003_g6295.t1
TRINITY_DN10347_c0_g3_i1:	TRINITY_DN10347_c0_g3_i1:3-1217_+	404	gi|1174671035|ref|XP_020568130.1|	adenosine 3'-phospho 5'-phosphosulfate transporter 2 isoform X1	Oryzias latipes	slc35b3	tig00000670_g3035.t1	TRINITY_DN10347_c0_g3_i1:3-1217_-	404	NULL				NULL
TRINITY_DN12509_c0_g2_i1:	TRINITY_DN12509_c0_g2_i1:2-1126_+	374	gi|923731869|ref|XP_013668334.1|	adenosine kinase 2-like	Brassica napus	LOC106372630	tig00000498_g1584.t1	TRINITY_DN12509_c0_g2_i1:1340-2953_-	537	NULL				tig00000498_g1585.t1
TRINITY_DN12509_c0_g3_i1:	TRINITY_DN12509_c0_g3_i1:2-1126_+	374	gi|923731869|ref|XP_013668334.1|	adenosine kinase 2-like	Brassica napus	LOC106372630	tig00000498_g1584.t1	TRINITY_DN12509_c0_g3_i1:1340-2953_-	537	NULL				tig00000498_g1585.t1
TRINITY_DN104867_c0_g1_i1:	TRINITY_DN104867_c0_g1_i1:1-1041_+	346	gi|1100141814|emb|SFD52191.1|	Adenylate and Guanylate cyclase catalytic domain-containing protein	Nannocystis exedens		tig00000282_g23835.t1	TRINITY_DN104867_c0_g1_i1:1-1041_-	346	NULL				NULL
TRINITY_DN26529_c0_g1_i1:	TRINITY_DN26529_c0_g1_i1:113-1795_+	560	gi|1137525346|ref|XP_019909913.1|	adenylate kinase 7 isoform X4	Esox lucius	ak7	tig00020537_g10230.t1	TRINITY_DN26529_c0_g1_i1:2-1795_-	597	NULL				NULL
TRINITY_DN13739_c2_g7_i1:	TRINITY_DN13739_c2_g7_i1:2-976_+	324	gi|502794701|ref|WP_013029677.1|	adenylate/guanylate cyclase	Sideroxydans lithotrophicus		tig00020723_g13506.t2	TRINITY_DN13739_c2_g7_i1:2-1033_-	343	NULL				NULL
TRINITY_DN12845_c1_g1_i1:	TRINITY_DN12845_c1_g1_i1:303-1883_+	526	gi|373873382|gb|EHQ05376.1|	adenylate/guanylate cyclase	Leptonema illini DSM 21528		tig00020684_g12902.t1	TRINITY_DN12845_c1_g1_i1:417-1883_-	488	NULL				NULL
TRINITY_DN12845_c0_g2_i1:	TRINITY_DN12845_c0_g2_i1:2-1528_+	508	gi|380767703|gb|EIC01701.1|	adenylate/guanylate cyclase	Treponema saccharophilum DSM 2985		tig00021254_g19700.t1	TRINITY_DN12845_c0_g2_i1:2-1528_-	508	NULL				NULL
TRINITY_DN841_c0_g1_i1:	TRINITY_DN841_c0_g1_i1:1-1533_+	510	gi|1072779331|ref|WP_069969194.1|	adenylate/guanylate cyclase	Desertifilum sp. IPPAS B-1220		tig00000403_g322.t1	TRINITY_DN841_c0_g1_i1:1-1533_-	510	NULL				NULL
TRINITY_DN16140_c0_g2_i1:	TRINITY_DN16140_c0_g2_i1:1-1011_+	336	gi|518946621|ref|WP_020102496.1|	adenylate/guanylate cyclase domain-containing protein	Mycobacterium		tig00021254_g19700.t1	TRINITY_DN16140_c0_g2_i1:1-1011_-	336	NULL				NULL
TRINITY_DN27189_c0_g1_i1:	TRINITY_DN27189_c0_g1_i1:189-1166_+	325	gi|780112911|ref|WP_045477594.1|	adenylate/guanylate cyclase domain-containing protein	Thioploca ingrica		tig00021521_g22089.t1	TRINITY_DN27189_c0_g1_i1:144-1166_-	340	NULL				NULL
TRINITY_DN109783_c0_g1_i1:	TRINITY_DN109783_c0_g1_i1:3-1070_+	355	gi|918440638|ref|WP_052491814.1|	adenylate/guanylate cyclase domain-containing protein	Thioploca ingrica		tig00000821_g4515.t1	TRINITY_DN109783_c0_g1_i1:3-1070_-	355	NULL				NULL
TRINITY_DN14140_c1_g1_i6:	TRINITY_DN14140_c1_g1_i6:572-2551_+	659	gi|528897458|gb|EPZ37081.1|	Adenylyl cyclase class-3/4/guanylyl cyclase domain-containing protein	Rozella allomycis CSF55		tig00000737_g3793.t1	TRINITY_DN14140_c1_g1_i6:1583-2551_-	322	NULL				NULL
TRINITY_DN14140_c1_g1_i3:	TRINITY_DN14140_c1_g1_i3:572-2572_+	666	gi|528897458|gb|EPZ37081.1|	Adenylyl cyclase class-3/4/guanylyl cyclase domain-containing protein	Rozella allomycis CSF55		tig00000737_g3791.t1	TRINITY_DN14140_c1_g1_i3:1604-2572_-	322	NULL				NULL
TRINITY_DN14140_c1_g1_i2:	TRINITY_DN14140_c1_g1_i2:572-2563_+	663	gi|528897458|gb|EPZ37081.1|	Adenylyl cyclase class-3/4/guanylyl cyclase domain-containing protein	Rozella allomycis CSF55		tig00000737_g3791.t1	TRINITY_DN14140_c1_g1_i2:932-2563_-	543	NULL				NULL
TRINITY_DN14140_c1_g1_i4:	TRINITY_DN14140_c1_g1_i4:572-2542_+	656	gi|528897458|gb|EPZ37081.1|	Adenylyl cyclase class-3/4/guanylyl cyclase domain-containing protein	Rozella allomycis CSF55		tig00000737_g3791.t1	TRINITY_DN14140_c1_g1_i4:461-2542_-	693	NULL				NULL
TRINITY_DN11384_c2_g1_i1:	TRINITY_DN11384_c2_g1_i1:305-1222_+	305	gi|296231854|ref|XP_002761344.1|	ADP-ribosylation factor-like protein 13B isoform X1	Callithrix jacchus	ARL13B	tig00000769_g4042.t1	TRINITY_DN11384_c2_g1_i1:98-1222_-	374	NULL				NULL
TRINITY_DN16267_c0_g1_i1:	TRINITY_DN16267_c0_g1_i1:3-902_+	299	gi|519793191|gb|EPP36943.1|	ADP,ATP carrier protein	Chlamydia psittaci 84-8471/1		tig00020830_g14386.t1	TRINITY_DN16267_c0_g1_i1:3-902_-	299	NULL				NULL
TRINITY_DN14613_c3_g1_i1:	TRINITY_DN14613_c3_g1_i1:1-1842_+	613	gi|158300562|ref|XP_320450.4|	AGAP012078-PA	Anopheles gambiae str. PEST		NULL	TRINITY_DN14613_c3_g1_i1:157-1842_-	561	gi|571571784|ref|XP_006564892.1|	ATP synthase subunit beta, mitochondrial	Apis mellifera	LOC551766	tig00001376_g8521.t1
TRINITY_DN9050_c0_g1_i1:	TRINITY_DN9050_c0_g1_i1:2-1495_+	497	gi|1154908368|ref|WP_078814217.1|	alanine racemase	Prosthecobacter debontii		tig00020965_g16833.t1	TRINITY_DN9050_c0_g1_i1:2-1537_-	511	NULL				NULL
TRINITY_DN103438_c1_g1_i1:	TRINITY_DN103438_c1_g1_i1:2-1813_+	603	gi|494599441|ref|WP_007357694.1|	alanine--tRNA ligase	Kamptonema		tig00001086_g6868.t1	TRINITY_DN103438_c1_g1_i1:317-1813_-	498	gi|559243208|gb|ESU49630.1|	hypothetical protein	Streptomyces sp. HCCB10043		NULL
TRINITY_DN11566_c1_g6_i1:	TRINITY_DN11566_c1_g6_i1:1-1086_+	361	gi|971517189|dbj|GAQ80986.1|	Aldo/keto reductase family protein	Klebsormidium flaccidum		tig00021617_g22946.t1	TRINITY_DN11566_c1_g6_i1:1141-2061_-	306	gi|501118908|ref|WP_012168150.1|	hypothetical protein	Acaryochloris marina		tig00021617_g22947.t1
TRINITY_DN11023_c0_g1_i1:	TRINITY_DN11023_c0_g1_i1:184-1851_+	555	gi|672173074|ref|XP_008806655.1|	ALG-2 interacting protein X-like	Phoenix dactylifera	LOC103719274	tig00020610_g11988.t1	TRINITY_DN11023_c0_g1_i1:106-1851_-	581	NULL				NULL
TRINITY_DN480_c0_g1_i1:	TRINITY_DN480_c0_g1_i1:1-1590_+	529	gi|470531392|ref|XP_004358062.1|	alpha amylase	Acanthamoeba castellanii str. Neff		tig00000025_g7950.t1	TRINITY_DN480_c0_g1_i1:91-1689_-	532	NULL				NULL
TRINITY_DN10591_c0_g1_i1:	TRINITY_DN10591_c0_g1_i1:3-1703_+	566	gi|675123686|ref|XP_008883730.1|	alpha amylase, catalytic domain-containing protein	Hammondia hammondi		tig00000254_g22538.t1	TRINITY_DN10591_c0_g1_i1:327-1703_-	458	NULL				NULL
TRINITY_DN13648_c0_g1_i3:	TRINITY_DN13648_c0_g1_i3:4403-7033_+	876	gi|290981700|ref|XP_002673568.1|	alpha-actinin	Naegleria gruberi strain NEG-M		tig00021098_g18206.t1	TRINITY_DN13648_c0_g1_i3:2912-3865_-	317	NULL				tig00021098_g18207.t1
TRINITY_DN13648_c0_g1_i1:	TRINITY_DN13648_c0_g1_i1:4406-7036_+	876	gi|290981700|ref|XP_002673568.1|	alpha-actinin	Naegleria gruberi strain NEG-M		tig00021098_g18206.t1	TRINITY_DN13648_c0_g1_i1:81-2657_-	858	NULL				tig00021098_g18207.t1
TRINITY_DN13648_c0_g1_i2:	TRINITY_DN13648_c0_g1_i2:4394-7024_+	876	gi|290981700|ref|XP_002673568.1|	alpha-actinin	Naegleria gruberi strain NEG-M		tig00021098_g18206.t1	TRINITY_DN13648_c0_g1_i2:81-2657_-	858	NULL				tig00021098_g18207.t1
TRINITY_DN12694_c0_g1_i2:	TRINITY_DN12694_c0_g1_i2:1-2034_+	677	gi|503222477|ref|WP_013457138.1|	alpha-glucosidase	Oceanithermus profundus		tig00000383_g24717.t1	TRINITY_DN12694_c0_g1_i2:370-2034_-	554	NULL				NULL
TRINITY_DN9813_c0_g1_i2:	TRINITY_DN9813_c0_g1_i2:148-1266_+	372	gi|1183365180|gb|ORX91650.1|	alpha/beta-hydrolase	Basidiobolus meristosporus CBS 931.73		tig00000342_g24228.t1	TRINITY_DN9813_c0_g1_i2:1845-2906_-	353	NULL				tig00000342_g24229.t1
TRINITY_DN26927_c0_g1_i1:	TRINITY_DN26927_c0_g1_i1:2-1987_+	661	gi|545704094|ref|XP_005704371.1|	amidophosphoribosyltransferase isoform 1	Galdieria sulphuraria		tig00000711_g3432.t1	TRINITY_DN26927_c0_g1_i1:608-1987_-	459	gi|115367784|gb|EAU66753.1|	hypothetical protein	Stigmatella aurantiaca DW4/3-1		NULL
TRINITY_DN11739_c0_g2_i1:	TRINITY_DN11739_c0_g2_i1:2-1789_+	595	gi|516414639|ref|WP_017804037.1|	amine oxidase	Nodularia spumigena		tig00001302_g8094.t1	TRINITY_DN11739_c0_g2_i1:850-1791_-	313	NULL				NULL
TRINITY_DN6499_c0_g1_i1:	TRINITY_DN6499_c0_g1_i1:194-1096_+	300	gi|504638852|ref|WP_014825954.1|	amino acid permease	Desulfosporosinus acidiphilus		tig00000227_g19846.t1	TRINITY_DN6499_c0_g1_i1:170-1096_-	308	NULL				NULL
TRINITY_DN6258_c0_g1_i1:	TRINITY_DN6258_c0_g1_i1:133-1434_+	433	gi|1180014213|ref|WP_083536567.1|	aminotransferase	Steroidobacter denitrificans		tig00000792_g4208.t1	TRINITY_DN6258_c0_g1_i1:463-1602_-	379	gi|940108910|gb|KPX26795.1|	Peptide methionine sulfoxide reductase MsrB	Pseudomonas syringae pv. delphinii		NULL
TRINITY_DN30413_c0_g1_i1:	TRINITY_DN30413_c0_g1_i1:2-1294_+	430	gi|470530745|ref|XP_004368304.1|	aminotransferase, class I/II superfamily protein	Acanthamoeba castellanii str. Neff		tig00000523_g1850.t1	TRINITY_DN30413_c0_g1_i1:44-1351_-	435	NULL				NULL
TRINITY_DN269_c0_g2_i1:	TRINITY_DN269_c0_g2_i1:581-2497_+	638	gi|554673568|ref|WP_023174974.1|	ammonium transporter	Gloeobacter kilaueensis		tig00020554_g10882.t1	TRINITY_DN269_c0_g2_i1:497-2326_-	609	gi|58428702|gb|AAW77739.1|	PilL protein	Xanthomonas oryzae pv. oryzae KACC 10331	pilL	NULL
TRINITY_DN2533_c0_g1_i1:	TRINITY_DN2533_c0_g1_i1:3-1061_+	352	gi|510864317|gb|EPB79605.1|	AMOP domain protein	Ancylostoma ceylanicum		tig00000865_g5089.t1	TRINITY_DN2533_c0_g1_i1:63-1061_-	332	NULL				NULL
TRINITY_DN4369_c0_g1_i1:	TRINITY_DN4369_c0_g1_i1:3-1592_+	529	gi|470504614|ref|XP_004348489.1|	ankyrin repeat domain 13 isoform 4, putative	Acanthamoeba castellanii str. Neff		tig00000113_g5653.t1	TRINITY_DN4369_c0_g1_i1:3-1592_-	529	NULL				NULL
TRINITY_DN12391_c1_g1_i1:	TRINITY_DN12391_c1_g1_i1:2-940_+	312	gi|123385560|ref|XP_001299135.1|	ankyrin repeat protein	Trichomonas vaginalis G3		tig00021179_g19252.t1	TRINITY_DN12391_c1_g1_i1:2-940_-	312	NULL				NULL
TRINITY_DN130827_c0_g2_i1:	TRINITY_DN130827_c0_g2_i1:1-1614_+	537	gi|922867371|gb|KOO34022.1|	anoctamin-like protein	Chrysochromulina sp. CCMP291		tig00022075_g23659.t1	TRINITY_DN130827_c0_g2_i1:598-1614_-	338	NULL				NULL
TRINITY_DN79189_c0_g1_i1:	TRINITY_DN79189_c0_g1_i1:75-1802_+	575	gi|922867371|gb|KOO34022.1|	anoctamin-like protein	Chrysochromulina sp. CCMP291		tig00020943_g16279.t1	TRINITY_DN79189_c0_g1_i1:600-1802_-	400	NULL				NULL
TRINITY_DN14752_c0_g1_i1:	TRINITY_DN14752_c0_g1_i1:35-1837_+	600	gi|922856542|gb|KOO24886.1|	anoctamin-like protein	Chrysochromulina sp. CCMP291		tig00000053_g23503.t1	TRINITY_DN14752_c0_g1_i1:2-1837_-	611	NULL				NULL
TRINITY_DN103538_c0_g1_i1:	TRINITY_DN103538_c0_g1_i1:3-2549_+	848	gi|922853585|gb|KOO22190.1|	anoctamin-like protein	Chrysochromulina sp. CCMP291		tig00001365_g8361.t1	TRINITY_DN103538_c0_g1_i1:471-2630_-	719	NULL				NULL
TRINITY_DN9202_c0_g2_i1:	TRINITY_DN9202_c0_g2_i1:3-2120_+	705	gi|1147579985|ref|XP_020093761.1|	AP-2 complex subunit alpha-2-like	Ananas comosus	LOC109713896	tig00021312_g20087.t1	TRINITY_DN9202_c0_g2_i1:306-2120_-	604	NULL				NULL
TRINITY_DN130517_c0_g1_i1:	TRINITY_DN130517_c0_g1_i1:283-1548_+	421	gi|1039162639|gb|OBQ08000.1|	Apocarotenoid-15,15'-oxygenase	Anabaena sp. LE011-02		tig00020904_g15292.t1	TRINITY_DN130517_c0_g1_i1:577-1548_-	323	NULL				NULL
TRINITY_DN14546_c0_g1_i1:	TRINITY_DN14546_c0_g1_i1:2-1075_+	357	gi|545373468|ref|XP_005651096.1|	apospory-associated protein C	Coccomyxa subellipsoidea C-169		tig00000217_g19152.t1	TRINITY_DN14546_c0_g1_i1:110-1297_-	395	NULL				NULL
TRINITY_DN28538_c0_g1_i1:	TRINITY_DN28538_c0_g1_i1:3-1355_+	450	gi|283133602|dbj|BAI64367.1|	archaeal DNA polymerase II, large subunit	Rothia mucilaginosa DY-18		NULL	TRINITY_DN28538_c0_g1_i1:3-1355_-	450	gi|499455427|ref|WP_011142891.1|	molecular chaperone GroEL	Gloeobacter violaceus		tig00020943_g16309.t1
TRINITY_DN27452_c0_g1_i1:	TRINITY_DN27452_c0_g1_i1:1-2052_+	683	gi|497241387|ref|WP_009555625.1|	arginine--tRNA ligase	Oscillatoriales cyanobacterium JSC-12		tig00000711_g3368.t1	TRINITY_DN27452_c0_g1_i1:214-2127_-	637	gi|940311893|gb|KPZ16112.1|	Uncharacterized protein	Pseudomonas viridiflava		NULL
TRINITY_DN105153_c0_g1_i1:	TRINITY_DN105153_c0_g1_i1:1-1341_+	446	gi|1004819081|gb|KYC44794.1|	argininosuccinate synthase	Arc I group archaeon B03fssc0709_Meth_Bin005		tig00000254_g22455.t1	TRINITY_DN105153_c0_g1_i1:70-1584_-	504	gi|984340530|gb|KWV89437.1|	hypothetical protein	Pseudomonas fluorescens		NULL
TRINITY_DN55975_c0_g1_i1:	TRINITY_DN55975_c0_g1_i1:3-2228_+	741	gi|1032650491|gb|OAQ31773.1|	ARM repeat-containing protein	Mortierella elongata AG-77		tig00021234_g19391.t1	TRINITY_DN55975_c0_g1_i1:252-2228_-	658	NULL				NULL
TRINITY_DN79394_c0_g1_i1:	TRINITY_DN79394_c0_g1_i1:1-1383_+	460	gi|504984350|ref|WP_015171452.1|	arsenic-transporting ATPase	Geitlerinema sp. PCC 7407		tig00000851_g4897.t1	TRINITY_DN79394_c0_g1_i1:79-1425_-	448	NULL				NULL
TRINITY_DN5778_c0_g1_i1:	TRINITY_DN5778_c0_g1_i1:2-1777_+	591	gi|1166732743|ref|WP_079978132.1|	asparagine--tRNA ligase	Parachlamydiaceae bacterium HS-T3		tig00020675_g12685.t1	TRINITY_DN5778_c0_g1_i1:47-1837_-	596	gi|524023041|emb|CCY06431.1|	unknown	Eggerthella sp. CAG:1427		NULL
TRINITY_DN3363_c0_g1_i1:	TRINITY_DN3363_c0_g1_i1:2-1366_+	454	gi|296434247|ref|NP_001171793.1|	asparagine-linked glycosylation protein 11-like	Saccoglossus kowalevskii	LOC100378532	tig00000093_g3674.t1	TRINITY_DN3363_c0_g1_i1:386-1366_-	326	NULL				NULL
TRINITY_DN78550_c0_g1_i1:	TRINITY_DN78550_c0_g1_i1:3-1100_+	365	gi|742767754|gb|KIC76756.1|	Aspartokinase 2	Neochlamydia sp. TUME1	lysC	tig00021435_g21389.t1	TRINITY_DN78550_c0_g1_i1:3-1121_-	372	gi|917650379|gb|AKZ57048.1|	putative Integrase	Streptomyces ambofaciens ATCC 23877		NULL
TRINITY_DN14343_c2_g31_i2:	TRINITY_DN14343_c2_g31_i2:613-2169_+	518	gi|546296774|ref|XP_005709977.1|	aspartyl-tRNA synthetase	Chondrus crispus		tig00000498_g1616.t1	TRINITY_DN14343_c2_g31_i2:1195-2169_-	324	gi|815077325|emb|CRH92441.1|	Uncharacterised protein	Chlamydia trachomatis		NULL
TRINITY_DN27921_c0_g2_i1:	TRINITY_DN27921_c0_g2_i1:2-1216_+	404	gi|1085587847|gb|OGX40743.1|	ATP phosphoribosyltransferase	Omnitrophica WOR_2 bacterium RIFCSPLOWO2_01_FULL_41_12		tig00020537_g10288.t1	TRINITY_DN27921_c0_g2_i1:2-1225_-	407	NULL				NULL
TRINITY_DN78395_c1_g1_i1:	TRINITY_DN78395_c1_g1_i1:2-976_+	324	gi|484759862|ref|YP_007890471.1|	ATP synthase F1 subunit gamma	Andalucia godoyi	ATP3	tig00001042_g6589.t1	TRINITY_DN78395_c1_g1_i1:2-1084_-	360	NULL				NULL
TRINITY_DN10004_c0_g2_i1:	TRINITY_DN10004_c0_g2_i1:3-974_+	323	gi|470301407|ref|XP_004347341.1|	ATP-binding cassette	Capsaspora owczarzaki ATCC 30864		tig00021537_g22323.t1	TRINITY_DN10004_c0_g2_i1:3-911_-	302	NULL				NULL
TRINITY_DN14364_c0_g1_i1:	TRINITY_DN14364_c0_g1_i1:2-1675_+	557	gi|754351042|ref|XP_004344258.2|	ATP-binding cassette transporter sub-family G member 2c	Capsaspora owczarzaki ATCC 30864		tig00021489_g21651.t1	TRINITY_DN14364_c0_g1_i1:383-1675_-	430	NULL				NULL
TRINITY_DN13686_c0_g2_i2:	TRINITY_DN13686_c0_g2_i2:2705-3841_+	378	gi|1095019157|emb|SEM62481.1|	ATP-binding cassette, subfamily B	Paenibacillus sp. OV219		tig00021290_g19965.t1	TRINITY_DN13686_c0_g2_i2:2732-3841_-	369	NULL				NULL
TRINITY_DN14563_c1_g1_i1:	TRINITY_DN14563_c1_g1_i1:1-906_+	301	gi|1121334698|ref|WP_073642597.1|	ATP-dependent Clp endopeptidase, proteolytic subunit ClpP	Nostoc calcicola		tig00020553_g10691.t1	TRINITY_DN14563_c1_g1_i1:1-1146_-	381	gi|590111934|emb|CDN42670.1|	hypothetical protein	Paenibacillus sp. P22		NULL
TRINITY_DN103932_c0_g1_i1:	TRINITY_DN103932_c0_g1_i1:3-1400_+	465	gi|528214090|gb|EPY18733.1|	ATP-dependent RNA helicase DDX18/HAS1	Strigomonas culicis		NULL	TRINITY_DN103932_c0_g1_i1:3-1604_-	533	gi|971507858|dbj|GAQ90345.1|	DEAD-box ATP-dependent RNA helicase family protein	Klebsormidium flaccidum		tig00000441_g705.t1
TRINITY_DN3386_c0_g1_i1:	TRINITY_DN3386_c0_g1_i1:2-2461_+	819	gi|1000248827|gb|KXK11975.1|	ATPase AAA	Chloroflexi bacterium OLB14		tig00021521_g22090.t1	TRINITY_DN3386_c0_g1_i1:1-1176_-	391	NULL				NULL
TRINITY_DN13486_c1_g1_i1:	TRINITY_DN13486_c1_g1_i1:2-3220_+	1072	gi|1000248827|gb|KXK11975.1|	ATPase AAA	Chloroflexi bacterium OLB14		tig00000114_g6044.t1	TRINITY_DN13486_c1_g1_i1:1802-3220_-	472	NULL				NULL
TRINITY_DN129670_c0_g1_i1:	TRINITY_DN129670_c0_g1_i1:2-1690_+	562	gi|493384347|ref|WP_006340593.1|	ATPase AAA	Parachlamydia acanthamoebae		tig00000147_g9461.t1	TRINITY_DN129670_c0_g1_i1:2-1690_-	562	NULL				NULL
TRINITY_DN13843_c0_g2_i1:	TRINITY_DN13843_c0_g2_i1:248-3766_+	1172	gi|1000248827|gb|KXK11975.1|	ATPase AAA	Chloroflexi bacterium OLB14		tig00021013_g17068.t1	TRINITY_DN13843_c0_g2_i1:152-3766_-	1204	NULL				NULL
TRINITY_DN129342_c0_g1_i1:	TRINITY_DN129342_c0_g1_i1:1-1422_+	473	gi|527098777|dbj|BAN64448.1|	ATPase, AAA family domain containing protein	Babesia bovis	BBOV_I000400	tig00021439_g21487.t1	TRINITY_DN129342_c0_g1_i1:124-1422_-	432	NULL				NULL
TRINITY_DN8322_c0_g1_i1:	TRINITY_DN8322_c0_g1_i1:1-1461_+	486	gi|66818235|ref|XP_642777.1|	ATPase, P-type cation exchange, alpha subunit	Dictyostelium discoideum AX4	ionA	tig00020554_g10840.t1	TRINITY_DN8322_c0_g1_i1:1-1461_-	486	gi|511592518|emb|CCX41854.1|	unknown	Clostridium sp. CAG:1024		NULL
TRINITY_DN29533_c0_g1_i1:	TRINITY_DN29533_c0_g1_i1:239-1273_+	344	gi|325189081|emb|CCA23608.1|	ATPdependent helicase putative	Albugo laibachii Nc14	AlNc14C200G8668	tig00000053_g23486.t1	TRINITY_DN29533_c0_g1_i1:65-1273_-	402	NULL				NULL
TRINITY_DN7463_c0_g1_i1:	TRINITY_DN7463_c0_g1_i1:1-1404_+	467	gi|1026029928|ref|XP_016561227.1|	auxin transport protein BIG	Capsicum annuum	LOC107860399	tig00000158_g10134.t1	TRINITY_DN7463_c0_g1_i1:475-1404_-	309	NULL				NULL
TRINITY_DN7463_c0_g2_i1:	TRINITY_DN7463_c0_g2_i1:1-1404_+	467	gi|1026029928|ref|XP_016561227.1|	auxin transport protein BIG	Capsicum annuum	LOC107860399	tig00000158_g10134.t1	TRINITY_DN7463_c0_g2_i1:475-1404_-	309	NULL				NULL
TRINITY_DN7463_c0_g3_i1:	TRINITY_DN7463_c0_g3_i1:1-1404_+	467	gi|1026029928|ref|XP_016561227.1|	auxin transport protein BIG	Capsicum annuum	LOC107860399	tig00000158_g10134.t1	TRINITY_DN7463_c0_g3_i1:475-1404_-	309	NULL				NULL
TRINITY_DN7463_c0_g4_i1:	TRINITY_DN7463_c0_g4_i1:1-1404_+	467	gi|1026029928|ref|XP_016561227.1|	auxin transport protein BIG	Capsicum annuum	LOC107860399	tig00000158_g10134.t1	TRINITY_DN7463_c0_g4_i1:475-1404_-	309	NULL				NULL
TRINITY_DN9268_c0_g1_i4:	TRINITY_DN9268_c0_g1_i4:670-2241_+	523	gi|919009819|ref|XP_013389405.1|	Bardet-Biedl syndrome 2 protein homolog isoform X2	Lingula anatina	LOC106158090	tig00020544_g10484.t1	TRINITY_DN9268_c0_g1_i4:2655-4427_-	590	gi|1025471295|ref|XP_016536898.1|	ATP-dependent RNA helicase DDX3X isoform X6	Poecilia formosa	ddx3x	tig00020544_g10485.t2
TRINITY_DN9268_c0_g1_i2:	TRINITY_DN9268_c0_g1_i2:3-2183_+	726	gi|919009819|ref|XP_013389405.1|	Bardet-Biedl syndrome 2 protein homolog isoform X2	Lingula anatina	LOC106158090	tig00020544_g10484.t1	TRINITY_DN9268_c0_g1_i2:2597-4369_-	590	gi|1025471295|ref|XP_016536898.1|	ATP-dependent RNA helicase DDX3X isoform X6	Poecilia formosa	ddx3x	tig00020544_g10485.t2
TRINITY_DN9268_c0_g1_i1:	TRINITY_DN9268_c0_g1_i1:670-2241_+	523	gi|919009819|ref|XP_013389405.1|	Bardet-Biedl syndrome 2 protein homolog isoform X2	Lingula anatina	LOC106158090	tig00020544_g10484.t1	TRINITY_DN9268_c0_g1_i1:2655-4433_-	592	gi|1025471299|ref|XP_016536900.1|	ATP-dependent RNA helicase DDX3X isoform X8	Poecilia formosa	ddx3x	tig00020544_g10485.t1
TRINITY_DN9268_c0_g1_i3:	TRINITY_DN9268_c0_g1_i3:3-2183_+	726	gi|919009819|ref|XP_013389405.1|	Bardet-Biedl syndrome 2 protein homolog isoform X2	Lingula anatina	LOC106158090	tig00020544_g10484.t1	TRINITY_DN9268_c0_g1_i3:2597-4375_-	592	gi|1025471299|ref|XP_016536900.1|	ATP-dependent RNA helicase DDX3X isoform X8	Poecilia formosa	ddx3x	tig00020544_g10485.t1
TRINITY_DN26897_c0_g1_i1:	TRINITY_DN26897_c0_g1_i1:1-1488_+	495	gi|661178799|emb|CDH58389.1|	beta--glucan-binding	Lichtheimia corymbifera JMRC:FSU:9682		tig00001029_g6434.t1	TRINITY_DN26897_c0_g1_i1:382-1503_-	373	NULL				NULL
TRINITY_DN1487_c0_g1_i1:	TRINITY_DN1487_c0_g1_i1:149-1393_+	414	gi|922868428|gb|KOO34812.1|	beta-1,3-glucosyltransferase	Chrysochromulina sp. CCMP291		tig00001600_g9397.t1	TRINITY_DN1487_c0_g1_i1:467-1393_-	308	NULL				NULL
TRINITY_DN1487_c0_g2_i1:	TRINITY_DN1487_c0_g2_i1:149-1396_+	415	gi|922868428|gb|KOO34812.1|	beta-1,3-glucosyltransferase	Chrysochromulina sp. CCMP291		tig00001600_g9397.t2	TRINITY_DN1487_c0_g2_i1:467-1396_-	309	NULL				NULL
TRINITY_DN133607_c0_g1_i1:	TRINITY_DN133607_c0_g1_i1:2-1129_+	375	gi|651374051|ref|WP_026486278.1|	beta-galactosidase	Caldanaerobius polysaccharolyticus		tig00001371_g8428.t1	TRINITY_DN133607_c0_g1_i1:2-1129_-	375	NULL				NULL
TRINITY_DN103740_c0_g1_i1:	TRINITY_DN103740_c0_g1_i1:3-1880_+	625	gi|501563056|ref|WP_012567522.1|	bifunctional phosphoribosylaminoimidazolecarboxamide formyltransferase/inosine monophosphate cyclohydrolase	Rhodospirillum centenum		tig00000622_g2633.t1	TRINITY_DN103740_c0_g1_i1:267-1967_-	566	gi|761461197|gb|KIY09848.1|	hypothetical protein	Mastigocladus laminosus UU774		NULL
TRINITY_DN11240_c0_g1_i1:	TRINITY_DN11240_c0_g1_i1:378-1595_+	405	gi|702435577|ref|XP_010069908.1|	blue-light photoreceptor PHR2	Eucalyptus grandis	LOC104456749	tig00000842_g4843.t1	TRINITY_DN11240_c0_g1_i1:603-1595_-	330	NULL				NULL
TRINITY_DN11240_c0_g1_i5:	TRINITY_DN11240_c0_g1_i5:3-1544_+	513	gi|702435577|ref|XP_010069908.1|	blue-light photoreceptor PHR2	Eucalyptus grandis	LOC104456749	tig00000842_g4843.t1	TRINITY_DN11240_c0_g1_i5:552-1544_-	330	NULL				NULL
TRINITY_DN12580_c0_g1_i2:	TRINITY_DN12580_c0_g1_i2:1311-2453_+	380	gi|1173951393|gb|OQR99282.1|	branched-chain-amino-acid aminotransferase	Achlya hypogyna		tig00020610_g11986.t1	TRINITY_DN12580_c0_g1_i2:3023-3931_-	302	NULL				tig00020610_g11984.t1
TRINITY_DN12580_c0_g1_i1:	TRINITY_DN12580_c0_g1_i1:1311-2453_+	380	gi|1173951393|gb|OQR99282.1|	branched-chain-amino-acid aminotransferase	Achlya hypogyna		tig00020610_g11986.t1	TRINITY_DN12580_c0_g1_i1:176-1099_-	307	gi|831770656|ref|XP_012753067.1|	hypothetical protein	Acytostelium subglobosum LB1		tig00020610_g11987.t1
TRINITY_DN130937_c0_g1_i1:	TRINITY_DN130937_c0_g1_i1:145-1191_+	348	gi|922862475|gb|KOO30075.1|	brf1 subunit of RNA polymerase iii transcription initiation factor iiib	Chrysochromulina sp. CCMP291		tig00020554_g10818.t1	TRINITY_DN130937_c0_g1_i1:28-1191_-	387	NULL				NULL
TRINITY_DN11424_c0_g5_i1:	TRINITY_DN11424_c0_g5_i1:1-1242_+	413	gi|1072909223|ref|XP_018441205.1|	BSD domain-containing protein 1	Raphanus sativus	LOC108813210	tig00000459_g1103.t1	TRINITY_DN11424_c0_g5_i1:76-1242_-	388	NULL				NULL
TRINITY_DN11424_c0_g3_i1:	TRINITY_DN11424_c0_g3_i1:1-1269_+	422	gi|1072909223|ref|XP_018441205.1|	BSD domain-containing protein 1	Raphanus sativus	LOC108813210	tig00000459_g1103.t2	TRINITY_DN11424_c0_g3_i1:76-1269_-	397	NULL				NULL
TRINITY_DN11424_c0_g14_i1:	TRINITY_DN11424_c0_g14_i1:1-1299_+	432	gi|1072909223|ref|XP_018441205.1|	BSD domain-containing protein 1	Raphanus sativus	LOC108813210	tig00000459_g1103.t2	TRINITY_DN11424_c0_g14_i1:76-1299_-	407	NULL				NULL
TRINITY_DN11424_c0_g4_i1:	TRINITY_DN11424_c0_g4_i1:1-1326_+	441	gi|1072909223|ref|XP_018441205.1|	BSD domain-containing protein 1	Raphanus sativus	LOC108813210	tig00000459_g1103.t1	TRINITY_DN11424_c0_g4_i1:76-1326_-	416	NULL				NULL
TRINITY_DN10970_c0_g2_i1:	TRINITY_DN10970_c0_g2_i1:180-1967_+	595	gi|504986470|ref|WP_015173572.1|	C-terminal processing peptidase-2	Geitlerinema sp. PCC 7407		tig00001532_g9277.t1	TRINITY_DN10970_c0_g2_i1:507-1967_-	486	NULL				NULL
TRINITY_DN26701_c0_g1_i1:	TRINITY_DN26701_c0_g1_i1:2-925_+	307	gi|1026274726|gb|OAD07709.1|	C2H2-type zinc finger transcription factor	Mucor circinelloides f. lusitanicus CBS 277.49		tig00001669_g9563.t1	TRINITY_DN26701_c0_g1_i1:2-925_-	307	NULL				NULL
TRINITY_DN9063_c0_g1_i1:	TRINITY_DN9063_c0_g1_i1:2019-3173_+	384	gi|332350499|gb|EGJ30098.1|	CAAX amino terminal protease family	Moorea producens 3L		tig00000147_g9458.t1	TRINITY_DN9063_c0_g1_i1:189-1916_-	575	gi|1126194390|ref|XP_019630264.1|	F-box/LRR-repeat protein 13-like	Branchiostoma belcheri	LOC109474409	tig00000147_g9459.t1
TRINITY_DN9063_c0_g2_i1:	TRINITY_DN9063_c0_g2_i1:2040-3194_+	384	gi|332350499|gb|EGJ30098.1|	CAAX amino terminal protease family	Moorea producens 3L		tig00000147_g9458.t1	TRINITY_DN9063_c0_g2_i1:189-1916_-	575	gi|1126194390|ref|XP_019630264.1|	F-box/LRR-repeat protein 13-like	Branchiostoma belcheri	LOC109474409	tig00000147_g9459.t1
TRINITY_DN103563_c0_g1_i1:	TRINITY_DN103563_c0_g1_i1:159-2240_+	693	gi|633903358|gb|KDD72092.1|	calcineurin-like phosphoesterase	Helicosporidium sp. ATCC 50920		tig00020614_g12228.t1	TRINITY_DN103563_c0_g1_i1:621-2288_-	555	gi|528256405|gb|EPY36715.1|	protein phosphatase	Strigomonas culicis		NULL
TRINITY_DN8778_c0_g1_i1:	TRINITY_DN8778_c0_g1_i1:1-1332_+	443	gi|1084313259|ref|XP_018647290.1|	calcium-activated potassium channel	Schistosoma mansoni		tig00021522_g22095.t1	TRINITY_DN8778_c0_g1_i1:235-1332_-	365	NULL				NULL
TRINITY_DN13517_c0_g2_i2:	TRINITY_DN13517_c0_g2_i2:102-1127_+	341	gi|672823146|gb|KFH68040.1|	calcium-binding protein 39	Mortierella verticillata NRRL 6337		tig00020531_g10062.t1	TRINITY_DN13517_c0_g2_i2:1178-2857_-	559	gi|145351591|ref|XP_001420155.1|	hypothetical protein	Ostreococcus lucimarinus CCE9901		tig00020531_g10061.t1
TRINITY_DN13517_c0_g2_i4:	TRINITY_DN13517_c0_g2_i4:102-1145_+	347	gi|672823146|gb|KFH68040.1|	calcium-binding protein 39	Mortierella verticillata NRRL 6337		tig00020531_g10062.t1	TRINITY_DN13517_c0_g2_i4:1231-2910_-	559	gi|145351591|ref|XP_001420155.1|	hypothetical protein	Ostreococcus lucimarinus CCE9901		tig00020531_g10061.t1
TRINITY_DN13517_c0_g2_i3:	TRINITY_DN13517_c0_g2_i3:102-1205_+	367	gi|672823146|gb|KFH68040.1|	calcium-binding protein 39	Mortierella verticillata NRRL 6337		tig00020531_g10062.t1	TRINITY_DN13517_c0_g2_i3:1291-2970_-	559	gi|145351591|ref|XP_001420155.1|	hypothetical protein	Ostreococcus lucimarinus CCE9901		tig00020531_g10061.t1
TRINITY_DN7740_c0_g2_i1:	TRINITY_DN7740_c0_g2_i1:3-1391_+	462	gi|1173950050|gb|OQR98034.1|	calcium/calmodulin-dependent 3',5'-cyclic nucleotide phosphodiesterase	Achlya hypogyna		tig00021108_g18326.t1	TRINITY_DN7740_c0_g2_i1:3-1391_-	462	NULL				NULL
TRINITY_DN14214_c0_g1_i3:	TRINITY_DN14214_c0_g1_i3:2-910_+	302	gi|999982340|gb|KXJ21490.1|	Calcium/calmodulin-dependent protein kinase kinase 2	Exaiptasia pallida	CAMKK2	tig00000802_g4255.t1	TRINITY_DN14214_c0_g1_i3:2-961_-	319	NULL				NULL
TRINITY_DN5719_c0_g1_i1:	TRINITY_DN5719_c0_g1_i1:181-5100_+	1639	gi|1098737957|ref|XP_018834621.1|	callose synthase 3-like isoform X1	Juglans regia	LOC109001692	tig00000269_g23721.t1	TRINITY_DN5719_c0_g1_i1:1441-5100_-	1219	NULL				NULL
TRINITY_DN130656_c0_g1_i1:	TRINITY_DN130656_c0_g1_i1:3-1412_+	469	gi|1062144619|gb|ODN91269.1|	calnexin	Cryptococcus depauperatus CBS 7841		tig00001527_g9262.t1	TRINITY_DN130656_c0_g1_i1:3-1412_-	469	gi|760447201|ref|XP_011400669.1|	hypothetical protein	Auxenochlorella protothecoides		NULL
TRINITY_DN9792_c0_g2_i1:	TRINITY_DN9792_c0_g2_i1:2-1411_+	469	gi|1160095293|ref|XP_020376035.1|	calpain-3-like	Rhincodon typus	LOC109920412	tig00021435_g21402.t1	TRINITY_DN9792_c0_g2_i1:2-1411_-	469	NULL				NULL
TRINITY_DN14214_c0_g1_i4:	TRINITY_DN14214_c0_g1_i4:299-1669_+	456	gi|511009261|gb|EPB90508.1|	CAMKK/CAMKK-META protein kinase	Mucor circinelloides f. circinelloides 1006PhL		tig00000802_g4255.t1	TRINITY_DN14214_c0_g1_i4:236-1669_-	477	NULL				NULL
TRINITY_DN78485_c0_g1_i1:	TRINITY_DN78485_c0_g1_i1:1-3648_+	1215	gi|506437439|ref|WP_015957156.1|	carbamoyl phosphate synthase large subunit	Cyanothece sp. PCC 7424		tig00000157_g9695.t1	TRINITY_DN78485_c0_g1_i1:1-3711_-	1236	gi|133775218|gb|EBA39038.1|	hypothetical protein	Collinsella aerofaciens ATCC 25986		NULL
TRINITY_DN55359_c0_g2_i1:	TRINITY_DN55359_c0_g2_i1:1-963_+	320	gi|496668020|ref|WP_009310510.1|	carbohydrate-binding protein	Lactobacillus sp. 7_1_47FAA		NULL	TRINITY_DN55359_c0_g2_i1:3-965_-	320	gi|808874936|gb|KKF23917.1|	Spectrin beta chain, brain 1	Larimichthys crocea		tig00001333_g8185.t1
TRINITY_DN5247_c0_g1_i1:	TRINITY_DN5247_c0_g1_i1:169-1932_+	587	gi|76664091|emb|CAI62564.1|	carbon catabolite derepressing protein kinase	Nyctotherus ovalis		tig00020830_g14511.t1	TRINITY_DN5247_c0_g1_i1:376-2127_-	583	gi|937919954|dbj|BAS94872.1|		Oryza sativa Japonica Group		NULL
TRINITY_DN13282_c3_g4_i1:	TRINITY_DN13282_c3_g4_i1:187-2223_+	678	gi|1109085824|ref|XP_019095106.1|	carboxy-terminal kinesin 2-like	Camelina sativa	LOC104756176	tig00000113_g5581.t1	TRINITY_DN13282_c3_g4_i1:712-2223_-	503	NULL				NULL
TRINITY_DN4383_c0_g1_i1:	TRINITY_DN4383_c0_g1_i1:2-1156_+	384	gi|656108755|ref|WP_029132299.1|	carboxyvinyl-carboxyphosphonate phosphorylmutase	Sedimenticola selenatireducens		tig00001214_g7549.t1	TRINITY_DN4383_c0_g1_i1:140-1270_-	376	gi|308799571|ref|XP_003074566.1|	hypothetical protein	Ostreococcus tauri		NULL
TRINITY_DN9003_c0_g2_i1:	TRINITY_DN9003_c0_g2_i1:3-1820_+	605	gi|1003387400|dbj|BAU67224.1|	carotene isomerase	Stanieria sp. NIES-3757		tig00001095_g7025.t1	TRINITY_DN9003_c0_g2_i1:3-1895_-	630	NULL				NULL
TRINITY_DN3416_c0_g1_i1:	TRINITY_DN3416_c0_g1_i1:2-1045_+	347	gi|802577336|ref|XP_012068944.1|	casein kinase 1-like protein 2	Jatropha curcas	LOC105631434	tig00020960_g16584.t1	TRINITY_DN3416_c0_g1_i1:1521-2465_-	314	gi|971514893|dbj|GAQ83347.1|	molybdopterin biosynthesis	Klebsormidium flaccidum		tig00020960_g16583.t1
TRINITY_DN14021_c0_g1_i2:	TRINITY_DN14021_c0_g1_i2:1-1128_+	375	gi|551666460|ref|XP_005835991.1|	cathepsin B-like cysteine protease	Guillardia theta CCMP2712		tig00000940_g5539.t1	TRINITY_DN14021_c0_g1_i2:1-1128_-	375	gi|524940317|gb|JAA99616.1|	hypothetical protein	Anopheles aquasalis		NULL
TRINITY_DN14021_c0_g1_i1:	TRINITY_DN14021_c0_g1_i1:1-1197_+	398	gi|551666460|ref|XP_005835991.1|	cathepsin B-like cysteine protease	Guillardia theta CCMP2712		tig00000940_g5539.t1	TRINITY_DN14021_c0_g1_i1:1-1197_-	398	NULL				NULL
TRINITY_DN6182_c0_g1_i1:	TRINITY_DN6182_c0_g1_i1:426-1478_+	350	gi|678314093|emb|CDW87516.1|	cation channel family protein	Stylonychia lemnae	Contig12503.g13345	tig00000882_g5258.t1	TRINITY_DN6182_c0_g1_i1:333-1478_-	381	NULL				NULL
TRINITY_DN53886_c0_g1_i1:	TRINITY_DN53886_c0_g1_i1:75-1190_+	371	gi|923130941|ref|XP_013758936.1|	cation channel sperm-associated protein 3	Thecamonas trahens ATCC 50062		tig00021680_g23025.t1	TRINITY_DN53886_c0_g1_i1:213-1190_-	325	NULL				NULL
TRINITY_DN12141_c1_g1_i1:	TRINITY_DN12141_c1_g1_i1:416-1840_+	474	gi|923130941|ref|XP_013758936.1|	cation channel sperm-associated protein 3	Thecamonas trahens ATCC 50062		tig00001590_g9375.t1	TRINITY_DN12141_c1_g1_i1:530-1840_-	436	NULL				NULL
TRINITY_DN8279_c0_g1_i1:	TRINITY_DN8279_c0_g1_i1:2-1237_+	411	gi|1158944425|ref|XP_020320683.1|	cation channel sperm-associated protein 3 isoform X2	Oncorhynchus kisutch	catsper3	tig00021428_g21160.t1	TRINITY_DN8279_c0_g1_i1:2-1237_-	411	NULL				NULL
TRINITY_DN79061_c0_g1_i1:	TRINITY_DN79061_c0_g1_i1:344-1930_+	528	gi|923119108|ref|XP_013753028.1|	cation channel sperm-associated protein 4	Thecamonas trahens ATCC 50062		tig00021623_g23019.t1	TRINITY_DN79061_c0_g1_i1:590-1930_-	446	NULL				NULL
TRINITY_DN104679_c0_g1_i1:	TRINITY_DN104679_c0_g1_i1:2-1210_+	402	gi|971510989|dbj|GAQ87221.1|	CCR4-NOT transcription complex subunit 1	Klebsormidium flaccidum		tig00000767_g3963.t1	TRINITY_DN104679_c0_g1_i1:2-1210_-	402	NULL				NULL
TRINITY_DN105326_c0_g1_i1:	TRINITY_DN105326_c0_g1_i1:3-1442_+	479	gi|923128347|ref|XP_013757640.1|	Cdc20	Thecamonas trahens ATCC 50062		tig00020961_g16632.t1	TRINITY_DN105326_c0_g1_i1:3-1202_-	399	gi|682271277|gb|KFX95175.1|	hypothetical protein	Pseudogymnoascus sp. VKM F-3808		NULL
TRINITY_DN12150_c0_g1_i4:	TRINITY_DN12150_c0_g1_i4:3-1160_+	385	gi|1057620888|ref|WP_068903359.1|	CDP-diacylglycerol--glycerol-3-phosphate 3-phosphatidyltransferase	Enterovibrio pacificus		tig00000711_g3421.t1	TRINITY_DN12150_c0_g1_i4:3-1181_-	392	NULL				tig00000711_g3424.t1
TRINITY_DN12189_c2_g1_i5:	TRINITY_DN12189_c2_g1_i5:1-2256_+	751	gi|695314847|ref|WP_032514590.1|	cell division protein FtsH	Prochlorococcus marinus		tig00021127_g18802.t1	TRINITY_DN12189_c2_g1_i5:64-2295_-	743	gi|1119083399|emb|SHV08873.1|	Uncharacterised protein	Mycobacterium abscessus subsp. abscessus		NULL
TRINITY_DN2446_c0_g2_i1:	TRINITY_DN2446_c0_g2_i1:102-1601_+	499	gi|1101345448|ref|XP_018898480.1|	cell surface glycoprotein 1 isoform X3	Bemisia tabaci	LOC109031426	tig00001590_g9382.t1	TRINITY_DN2446_c0_g2_i1:831-1856_-	341	NULL				NULL
TRINITY_DN2446_c0_g1_i1:	TRINITY_DN2446_c0_g1_i1:3-1505_+	500	gi|1101345448|ref|XP_018898480.1|	cell surface glycoprotein 1 isoform X3	Bemisia tabaci	LOC109031426	tig00001590_g9382.t1	TRINITY_DN2446_c0_g1_i1:735-1760_-	341	NULL				NULL
TRINITY_DN7060_c0_g2_i1:	TRINITY_DN7060_c0_g2_i1:1-1260_+	419	gi|933240108|emb|CUQ07007.1|	Cell wall-associated polypeptide CWBP200	Flavonifractor plautii	wapA_3	tig00021179_g19283.t2	TRINITY_DN7060_c0_g2_i1:94-1260_-	388	NULL				NULL
TRINITY_DN81532_c0_g1_i1:	TRINITY_DN81532_c0_g1_i1:126-1364_+	412	gi|585106681|gb|EWM25045.1|	Cellulose synthase	Nannochloropsis gaditana		tig00000571_g2197.t1	TRINITY_DN81532_c0_g1_i1:336-1364_-	342	NULL				NULL
TRINITY_DN10888_c1_g1_i1:	TRINITY_DN10888_c1_g1_i1:3-1622_+	539	gi|971506611|dbj|GAQ91593.1|	Centromere-associated protein HEC1	Klebsormidium flaccidum		tig00021621_g22968.t1	TRINITY_DN10888_c1_g1_i1:609-1622_-	337	NULL				NULL
TRINITY_DN29716_c0_g1_i1:	TRINITY_DN29716_c0_g1_i1:2-1258_+	418	gi|1160071835|gb|OPL32745.1|	centrosomal protein of 290 kda	Mytilus galloprovincialis		tig00020903_g15079.t1	TRINITY_DN29716_c0_g1_i1:2-1258_-	418	NULL				NULL
TRINITY_DN131001_c0_g1_i1:	TRINITY_DN131001_c0_g1_i1:3-1169_+	388	gi|541950226|ref|XP_005432056.1|	centrosomal protein of 76 kDa	Falco cherrug	CEP76	tig00020610_g11960.t1	TRINITY_DN131001_c0_g1_i1:228-1259_-	343	NULL				NULL
TRINITY_DN14150_c1_g4_i1:	TRINITY_DN14150_c1_g4_i1:350-2554_+	734	gi|1094112991|ref|WP_071102490.1|	chemotaxis protein	Moorea producens		tig00020710_g13248.t1	TRINITY_DN14150_c1_g4_i1:1178-2647_-	489	NULL				NULL
TRINITY_DN9289_c0_g1_i1:	TRINITY_DN9289_c0_g1_i1:3-2543_+	846	gi|1025185908|ref|XP_016422271.1|	chromodomain-helicase-DNA-binding protein 5-like	Sinocyclocheilus rhinocerous	LOC107751158	tig00000350_g24309.t1	TRINITY_DN9289_c0_g1_i1:411-2543_-	710	NULL				NULL
TRINITY_DN9266_c0_g2_i1:	TRINITY_DN9266_c0_g2_i1:1-1464_+	487	gi|1101107592|gb|OIO66003.1|	citrate (Si)-synthase, eukaryotic	Candidatus Marinimicrobia bacterium CG1_02_48_14		tig00021127_g18791.t1	TRINITY_DN9266_c0_g2_i1:1917-3095_-	392	gi|290986723|ref|XP_002676073.1|	abc transporter	Naegleria gruberi strain NEG-M		tig00021127_g18792.t1
TRINITY_DN9266_c0_g1_i1:	TRINITY_DN9266_c0_g1_i1:1-1596_+	531	gi|1101107592|gb|OIO66003.1|	citrate (Si)-synthase, eukaryotic	Candidatus Marinimicrobia bacterium CG1_02_48_14		tig00021127_g18791.t1	TRINITY_DN9266_c0_g1_i1:1-1596_-	531	gi|397607831|gb|EJK59820.1|	hypothetical protein	Thalassiosira oceanica		NULL
TRINITY_DN14684_c0_g1_i1:	TRINITY_DN14684_c0_g1_i1:36-5276_+	1746	gi|999989982|gb|KXJ29012.1|	Clathrin heavy chain 1	Exaiptasia pallida	CLTC	tig00000042_g15397.t1	TRINITY_DN14684_c0_g1_i1:948-5282_-	1444	gi|913807442|emb|CRK49106.1|	hypothetical protein	Verticillium longisporum		NULL
TRINITY_DN130521_c0_g1_i1:	TRINITY_DN130521_c0_g1_i1:1-1686_+	561	gi|470504769|ref|XP_004348506.1|	cleavage and polyadenylation specific factor 3like, putative	Acanthamoeba castellanii str. Neff		tig00020911_g15729.t1	TRINITY_DN130521_c0_g1_i1:1-1719_-	572	gi|397609951|gb|EJK60586.1|	hypothetical protein	Thalassiosira oceanica		NULL
TRINITY_DN10115_c0_g1_i1:	TRINITY_DN10115_c0_g1_i1:2-985_+	327	gi|999969408|gb|KXJ08582.1|	Cleavage and polyadenylation specificity factor subunit 1	Exaiptasia pallida	CPSF1	tig00001164_g7408.t1	TRINITY_DN10115_c0_g1_i1:2-985_-	327	NULL				NULL
TRINITY_DN10115_c0_g2_i1:	TRINITY_DN10115_c0_g2_i1:2-1231_+	409	gi|431908146|gb|ELK11749.1|	Cleavage and polyadenylation specificity factor subunit 1	Pteropus alecto		tig00001164_g7408.t1	TRINITY_DN10115_c0_g2_i1:2-1231_-	409	NULL				NULL
TRINITY_DN129519_c0_g1_i1:	TRINITY_DN129519_c0_g1_i1:210-1481_+	423	gi|1133452282|ref|XP_011409895.2|	cleavage and polyadenylation specificity factor subunit 2-like	Amphimedon queenslandica	LOC100640149	tig00021127_g18808.t1	TRINITY_DN129519_c0_g1_i1:351-1481_-	376	NULL				NULL
TRINITY_DN53567_c0_g1_i1:	TRINITY_DN53567_c0_g1_i1:1176-2087_+	303	gi|1142656711|gb|ONM16033.1|	CLIP-associated protein	Zea mays		tig00000863_g4993.t1	TRINITY_DN53567_c0_g1_i1:3-992_-	329	NULL				tig00000863_g4992.t1
TRINITY_DN12355_c0_g1_i1:	TRINITY_DN12355_c0_g1_i1:2-1372_+	456	gi|901801620|gb|KMZ61529.1|	CLP1-like protein 5	Zostera marina		tig00020537_g10298.t1	TRINITY_DN12355_c0_g1_i1:188-1372_-	394	NULL				NULL
TRINITY_DN13256_c2_g3_i1:	TRINITY_DN13256_c2_g3_i1:1245-2552_+	435	gi|1025040488|ref|XP_016327498.1|	clusterin-associated protein 1 homolog isoform X1	Sinocyclocheilus anshuiensis	LOC107677206	tig00000789_g4133.t1	TRINITY_DN13256_c2_g3_i1:3-1115_-	370	NULL				tig00000789_g4134.t1
TRINITY_DN12782_c0_g1_i2:	TRINITY_DN12782_c0_g1_i2:3-1139_+	378	gi|669141126|ref|XP_008606125.1|	CMGC/MAPK protein kinase	Saprolegnia diclina VS20		tig00001600_g9398.t1	TRINITY_DN12782_c0_g1_i2:267-1226_-	319	gi|667483507|gb|AIG56329.1|	secreted protein	Achlya hypogyna		NULL
TRINITY_DN13836_c0_g2_i4:	TRINITY_DN13836_c0_g2_i4:1727-2896_+	389	gi|669141126|ref|XP_008606125.1|	CMGC/MAPK protein kinase	Saprolegnia diclina VS20		tig00001339_g8274.t1	TRINITY_DN13836_c0_g2_i4:1628-2896_-	422	gi|667483507|gb|AIG56329.1|	secreted protein	Achlya hypogyna		NULL
TRINITY_DN13836_c0_g2_i2:	TRINITY_DN13836_c0_g2_i2:1727-2872_+	381	gi|923122072|ref|XP_013754506.1|	CMGC/MAPK protein kinase	Thecamonas trahens ATCC 50062		tig00001339_g8274.t1	TRINITY_DN13836_c0_g2_i2:161-1528_-	455	gi|929763211|ref|XP_014156586.1|	hypothetical protein	Sphaeroforma arctica JP610		tig00001339_g8273.t1
TRINITY_DN13674_c9_g1_i1:	TRINITY_DN13674_c9_g1_i1:651-3614_+	987	gi|971520063|dbj|GAQ78108.1|	coatomer subunit beta	Klebsormidium flaccidum		tig00020903_g15100.t1	TRINITY_DN13674_c9_g1_i1:6083-6997_-	304	NULL				NULL
TRINITY_DN12107_c0_g1_i1:	TRINITY_DN12107_c0_g1_i1:2554-5169_+	871	gi|871234421|ref|XP_012938308.1|	coiled-coil and C2 domain-containing protein 2A-like	Aplysia californica	LOC101849929	tig00000852_g5023.t1	TRINITY_DN12107_c0_g1_i1:2469-3437_-	322	NULL				NULL
TRINITY_DN12107_c0_g2_i1:	TRINITY_DN12107_c0_g2_i1:2963-5578_+	871	gi|871234421|ref|XP_012938308.1|	coiled-coil and C2 domain-containing protein 2A-like	Aplysia californica	LOC101849929	tig00000852_g5023.t1	TRINITY_DN12107_c0_g2_i1:2878-3846_-	322	NULL				NULL
TRINITY_DN13373_c1_g1_i1:	TRINITY_DN13373_c1_g1_i1:1-1530_+	509	gi|919064276|ref|XP_013413761.1|	coiled-coil domain-containing protein 108-like	Lingula anatina	LOC106176085	tig00021348_g20600.t1	TRINITY_DN13373_c1_g1_i1:49-1530_-	493	NULL				NULL
TRINITY_DN129756_c1_g1_i1:	TRINITY_DN129756_c1_g1_i1:190-1458_+	422	gi|922866129|gb|KOO33046.1|	coiled-coil domain-containing protein 65-like protein	Chrysochromulina sp. CCMP291		tig00020960_g16575.t1	TRINITY_DN129756_c1_g1_i1:355-1458_-	367	NULL				NULL
TRINITY_DN9429_c1_g1_i1:	TRINITY_DN9429_c1_g1_i1:137-1582_+	481	gi|502169956|ref|XP_004514724.1|	condensin complex subunit 1	Cicer arietinum	LOC101495429	tig00021070_g17937.t1	TRINITY_DN9429_c1_g1_i1:317-1582_-	421	NULL				NULL
TRINITY_DN136578_c0_g1_i1:	TRINITY_DN136578_c0_g1_i1:83-1762_+	559	gi|532046530|ref|XP_005366060.1|	condensin complex subunit 3	Microtus ochrogaster	Ncapg	tig00022075_g23586.t1	TRINITY_DN136578_c0_g1_i1:368-1762_-	464	NULL				NULL
TRINITY_DN26507_c0_g1_i1:	TRINITY_DN26507_c0_g1_i1:2-1768_+	588	gi|291227701|ref|XP_002733821.1|	conditioned medium factor receptor 1-like	Saccoglossus kowalevskii	LOC100374070	tig00001339_g8269.t1	TRINITY_DN26507_c0_g1_i1:2-1897_-	631	NULL				NULL
TRINITY_DN27960_c0_g1_i1:	TRINITY_DN27960_c0_g1_i1:2-913_+	303	gi|375327612|emb|CCE17545.1|	conserved hypothetical protein	Arthrospira sp. PCC 8005		tig00020938_g16134.t1	TRINITY_DN27960_c0_g1_i1:2-913_-	303	NULL				NULL
TRINITY_DN8959_c0_g1_i3:	TRINITY_DN8959_c0_g1_i3:1-1035_+	344	gi|223524059|gb|EEF27296.1|	conserved hypothetical protein	Ricinus communis		NULL	TRINITY_DN8959_c0_g1_i3:1183-2124_-	313	gi|1054578276|ref|WP_066347093.1|	hybrid sensor histidine kinase/response regulator	Geminocystis sp. NIES-3708		tig00000042_g15634.t1
TRINITY_DN14187_c1_g10_i1:	TRINITY_DN14187_c1_g10_i1:48-1790_+	580	gi|325180151|emb|CCA14553.1|	conserved hypothetical protein	Albugo laibachii Nc14	AlNc14C4G623	tig00020564_g11412.t1	TRINITY_DN14187_c1_g10_i1:38-1063_-	341	NULL				NULL
TRINITY_DN7385_c0_g1_i1:	TRINITY_DN7385_c0_g1_i1:3-1685_+	560	gi|146078147|ref|XP_001463473.1|	conserved hypothetical protein	Leishmania infantum JPCM5		tig00021293_g20022.t1	TRINITY_DN7385_c0_g1_i1:2063-3121_-	352	NULL				tig00021293_g20021.t1
TRINITY_DN13741_c2_g2_i2:	TRINITY_DN13741_c2_g2_i2:2-928_+	308	gi|966288343|emb|CEE59301.1|	conserved hypothetical protein	Xanthomonas citri pv. citri		NULL	TRINITY_DN13741_c2_g2_i2:113-1246_-	377	gi|1055787609|ref|WP_067383518.1|	S-(hydroxymethyl)glutathione dehydrogenase/class III alcohol dehydrogenase	Marinobacterium sp. ST58-10		tig00021357_g20773.t1
TRINITY_DN103444_c0_g1_i1:	TRINITY_DN103444_c0_g1_i1:55-1563_+	502	gi|1160152601|emb|CVI62691.1|	conserved hypothetical protein	Agrobacterium genomosp. 9 str. Hayward 0363		NULL	TRINITY_DN103444_c0_g1_i1:70-1563_-	497	gi|515881948|ref|WP_017312531.1|	cobalamin biosynthesis protein CobW	Fischerella sp. PCC 9339		tig00020556_g11027.t1
TRINITY_DN13416_c2_g2_i1:	TRINITY_DN13416_c2_g2_i1:1-1125_+	374	gi|223519802|gb|EEF25978.1|	conserved hypothetical protein	Ricinus communis		NULL	TRINITY_DN13416_c2_g2_i1:1-2220_-	739	gi|1113250509|gb|OJV16285.1|	hypothetical protein	Alphaproteobacteria bacterium 33-17		tig00000042_g15574.t1
TRINITY_DN12255_c0_g1_i4:	TRINITY_DN12255_c0_g1_i4:31-1161_+	376	gi|325190754|emb|CCA25246.1|	conserved hypothetical protein	Albugo laibachii Nc14	AlNc14C284G10155	tig00021319_g20231.t1	TRINITY_DN12255_c0_g1_i4:1355-4147_-	930	gi|723001868|dbj|BAP87095.1|	flagellar-associated protein 59	Chlamydomonas reinhardtii	FAP59	tig00021319_g20230.t1
TRINITY_DN26468_c6_g4_i1:	TRINITY_DN26468_c6_g4_i1:2-1468_+	488	gi|959205489|emb|CUV12243.1|	conserved protein of unknown function	Ralstonia solanacearum		NULL	TRINITY_DN26468_c6_g4_i1:239-1528_-	429	gi|5326947|emb|CAB46249.1|	fructose-1,6-bisphosphat aldolase class II	Cyanophora paradoxa	cbbA	tig00020927_g15986.t1
TRINITY_DN11379_c0_g1_i2:	TRINITY_DN11379_c0_g1_i2:3-1244_+	413	gi|298708355|emb|CBJ48418.1|	conserved unknown protein	Ectocarpus siliculosus		tig00001027_g6402.t1	TRINITY_DN11379_c0_g1_i2:312-1244_-	310	NULL				NULL
TRINITY_DN11723_c0_g1_i1:	TRINITY_DN11723_c0_g1_i1:3-1469_+	488	gi|298708540|emb|CBJ49173.1|	conserved unknown protein	Ectocarpus siliculosus		tig00000880_g5178.t1	TRINITY_DN11723_c0_g1_i1:210-1514_-	434	NULL				NULL
TRINITY_DN11723_c0_g5_i1:	TRINITY_DN11723_c0_g5_i1:3-1469_+	488	gi|298708540|emb|CBJ49173.1|	conserved unknown protein	Ectocarpus siliculosus		tig00000880_g5178.t1	TRINITY_DN11723_c0_g5_i1:210-1514_-	434	NULL				NULL
TRINITY_DN11314_c0_g1_i1:	TRINITY_DN11314_c0_g1_i1:202-11133_+	3643	gi|298706852|emb|CBJ25816.1|	conserved unknown protein	Ectocarpus siliculosus		tig00020830_g14441.t1	TRINITY_DN11314_c0_g1_i1:9214-11133_-	639	NULL				NULL
TRINITY_DN10193_c0_g1_i1:	TRINITY_DN10193_c0_g1_i1:2-2929_+	975	gi|298706852|emb|CBJ25816.1|	conserved unknown protein	Ectocarpus siliculosus		tig00020537_g10281.t1	TRINITY_DN10193_c0_g1_i1:611-2929_-	772	NULL				NULL
TRINITY_DN10274_c0_g1_i1:	TRINITY_DN10274_c0_g1_i1:1-2544_+	847	gi|922858976|gb|KOO27049.1|	copii coat protein	Chrysochromulina sp. CCMP291		tig00001408_g8610.t1	TRINITY_DN10274_c0_g1_i1:721-2673_-	650	NULL				NULL
TRINITY_DN13914_c0_g1_i5:	TRINITY_DN13914_c0_g1_i5:3-1016_+	337	gi|528229762|gb|EPY25886.1|	copine I-like protein	Angomonas deanei		NULL	TRINITY_DN13914_c0_g1_i5:727-1806_-	359	NULL				NULL
TRINITY_DN13914_c0_g1_i2:	TRINITY_DN13914_c0_g1_i2:2-1582_+	526	gi|528229762|gb|EPY25886.1|	copine I-like protein	Angomonas deanei		NULL	TRINITY_DN13914_c0_g1_i2:2-1576_-	524	gi|762084640|ref|XP_011424817.1|	copine-8 isoform X1	Crassostrea gigas	LOC105326464	tig00020911_g15730.t1
TRINITY_DN13914_c0_g1_i4:	TRINITY_DN13914_c0_g1_i4:2-1582_+	526	gi|528229762|gb|EPY25886.1|	copine I-like protein	Angomonas deanei		NULL	TRINITY_DN13914_c0_g1_i4:2-1576_-	524	gi|762084640|ref|XP_011424817.1|	copine-8 isoform X1	Crassostrea gigas	LOC105326464	tig00020911_g15730.t1
TRINITY_DN13914_c0_g1_i6:	TRINITY_DN13914_c0_g1_i6:3-1016_+	337	gi|528229762|gb|EPY25886.1|	copine I-like protein	Angomonas deanei		NULL	TRINITY_DN13914_c0_g1_i6:3-1655_-	550	gi|762084640|ref|XP_011424817.1|	copine-8 isoform X1	Crassostrea gigas	LOC105326464	tig00001490_g8975.t1
TRINITY_DN12335_c0_g1_i1:	TRINITY_DN12335_c0_g1_i1:296-2161_+	621	gi|928034703|ref|XP_013865910.1|	copine-3 isoform X2	Austrofundulus limnaeus	cpne3	tig00001264_g7864.t1	TRINITY_DN12335_c0_g1_i1:905-2161_-	418	NULL				NULL
TRINITY_DN13526_c0_g2_i4:	TRINITY_DN13526_c0_g2_i4:467-1366_+	299	gi|1109164219|gb|OJH30287.1|	COX Aromatic Rich Motif	Armadillidium vulgare		NULL	TRINITY_DN13526_c0_g2_i4:289-1365_-	358	gi|780108551|ref|XP_011676170.1|	ankyrin-3-like	Strongylocentrotus purpuratus	LOC105444084	tig00000981_g5871.t1
TRINITY_DN13526_c0_g2_i1:	TRINITY_DN13526_c0_g2_i1:823-1722_+	299	gi|1109164219|gb|OJH30287.1|	COX Aromatic Rich Motif	Armadillidium vulgare		NULL	TRINITY_DN13526_c0_g2_i1:612-1721_-	369	gi|780108551|ref|XP_011676170.1|	ankyrin-3-like	Strongylocentrotus purpuratus	LOC105444084	tig00000981_g5871.t1
TRINITY_DN13526_c0_g2_i2:	TRINITY_DN13526_c0_g2_i2:565-1464_+	299	gi|1109164219|gb|OJH30287.1|	COX Aromatic Rich Motif	Armadillidium vulgare		NULL	TRINITY_DN13526_c0_g2_i2:354-1463_-	369	gi|780108551|ref|XP_011676170.1|	ankyrin-3-like	Strongylocentrotus purpuratus	LOC105444084	tig00000981_g5871.t1
TRINITY_DN13526_c0_g2_i3:	TRINITY_DN13526_c0_g2_i3:633-1532_+	299	gi|1109164219|gb|OJH30287.1|	COX Aromatic Rich Motif	Armadillidium vulgare		NULL	TRINITY_DN13526_c0_g2_i3:242-1531_-	429	gi|780077084|ref|XP_011672323.1|	serine/threonine-protein phosphatase 6 regulatory ankyrin repeat subunit B-like	Strongylocentrotus purpuratus	LOC763941	tig00000981_g5871.t1
TRINITY_DN13526_c0_g2_i6:	TRINITY_DN13526_c0_g2_i6:501-1400_+	299	gi|1109164219|gb|OJH30287.1|	COX Aromatic Rich Motif	Armadillidium vulgare		NULL	TRINITY_DN13526_c0_g2_i6:2-1399_-	465	gi|780077084|ref|XP_011672323.1|	serine/threonine-protein phosphatase 6 regulatory ankyrin repeat subunit B-like	Strongylocentrotus purpuratus	LOC763941	tig00000981_g5871.t1
TRINITY_DN13526_c0_g2_i5:	TRINITY_DN13526_c0_g2_i5:575-1474_+	299	gi|1109164219|gb|OJH30287.1|	COX Aromatic Rich Motif	Armadillidium vulgare		NULL	TRINITY_DN13526_c0_g2_i5:1-1473_-	490	gi|780077084|ref|XP_011672323.1|	serine/threonine-protein phosphatase 6 regulatory ankyrin repeat subunit B-like	Strongylocentrotus purpuratus	LOC763941	tig00000981_g5871.t1
TRINITY_DN9120_c0_g1_i1:	TRINITY_DN9120_c0_g1_i1:298-1287_+	329	gi|829191035|ref|XP_001023620.2|	cyclic nucleotide-binding domain protein	Tetrahymena thermophila SB210		tig00021742_g23329.t1	TRINITY_DN9120_c0_g1_i1:292-1287_-	331	NULL				NULL
TRINITY_DN79131_c0_g1_i1:	TRINITY_DN79131_c0_g1_i1:1-918_+	305	gi|1005467054|ref|XP_015770485.1|	cyclic nucleotide-binding domain-containing protein 2-like	Acropora digitifera	LOC107348911	tig00000663_g2945.t1	TRINITY_DN79131_c0_g1_i1:1-918_-	305	NULL				NULL
TRINITY_DN104690_c0_g1_i1:	TRINITY_DN104690_c0_g1_i1:235-2052_+	605	gi|499933419|ref|WP_011614153.1|	cyclic nucleotide-binding protein	Trichodesmium erythraeum		tig00001264_g7859.t1	TRINITY_DN104690_c0_g1_i1:385-2052_-	555	NULL				NULL
TRINITY_DN5610_c0_g1_i1:	TRINITY_DN5610_c0_g1_i1:547-2478_+	643	gi|679216819|gb|KFW95041.1|	Cyclic nucleotide-gated channel rod photoreceptor subunit alpha	Phalacrocorax carbo		tig00000851_g4889.t1	TRINITY_DN5610_c0_g1_i1:826-2478_-	550	NULL				NULL
TRINITY_DN5610_c0_g2_i1:	TRINITY_DN5610_c0_g2_i1:266-2431_+	721	gi|1176076720|ref|XP_020608378.1|	cyclic nucleotide-gated olfactory channel-like isoform X1	Orbicella faveolata	LOC110047007	tig00000851_g4889.t1	TRINITY_DN5610_c0_g2_i1:779-2431_-	550	NULL				NULL
TRINITY_DN12994_c0_g1_i2:	TRINITY_DN12994_c0_g1_i2:2-1585_+	527	gi|1183363565|gb|ORX90326.1|	cysteine proteinase	Basidiobolus meristosporus CBS 931.73		tig00020554_g10934.t2	TRINITY_DN12994_c0_g1_i2:1893-3140_-	415	gi|952529109|gb|KRT82742.1|	hypothetical protein	Oryctes borbonicus		tig00020554_g10923.t1
TRINITY_DN12994_c0_g1_i9:	TRINITY_DN12994_c0_g1_i9:2-1585_+	527	gi|1183363565|gb|ORX90326.1|	cysteine proteinase	Basidiobolus meristosporus CBS 931.73		tig00020554_g10934.t2	TRINITY_DN12994_c0_g1_i9:1963-3210_-	415	gi|952529109|gb|KRT82742.1|	hypothetical protein	Oryctes borbonicus		tig00020554_g10923.t1
TRINITY_DN12994_c0_g1_i5:	TRINITY_DN12994_c0_g1_i5:2-1585_+	527	gi|1183363565|gb|ORX90326.1|	cysteine proteinase	Basidiobolus meristosporus CBS 931.73		tig00020554_g10934.t2	TRINITY_DN12994_c0_g1_i5:1893-3926_-	677	gi|641778199|ref|XP_008172123.1|	protein EFR3 homolog B isoform X4	Chrysemys picta bellii	EFR3B	tig00020554_g10923.t1
TRINITY_DN12994_c0_g1_i7:	TRINITY_DN12994_c0_g1_i7:2-1585_+	527	gi|1183363565|gb|ORX90326.1|	cysteine proteinase	Basidiobolus meristosporus CBS 931.73		tig00020554_g10934.t2	TRINITY_DN12994_c0_g1_i7:1963-3996_-	677	gi|641778199|ref|XP_008172123.1|	protein EFR3 homolog B isoform X4	Chrysemys picta bellii	EFR3B	tig00020554_g10923.t1
TRINITY_DN12994_c0_g1_i8:	TRINITY_DN12994_c0_g1_i8:2-1585_+	527	gi|1183363565|gb|ORX90326.1|	cysteine proteinase	Basidiobolus meristosporus CBS 931.73		tig00020554_g10934.t2	TRINITY_DN12994_c0_g1_i8:1893-3926_-	677	gi|641778199|ref|XP_008172123.1|	protein EFR3 homolog B isoform X4	Chrysemys picta bellii	EFR3B	tig00020554_g10923.t1
TRINITY_DN13741_c2_g2_i3:	TRINITY_DN13741_c2_g2_i3:1616-2680_+	354	gi|498104444|ref|WP_010418600.1|	cysteine synthase A	Leptospira inadai		tig00021357_g20772.t1	TRINITY_DN13741_c2_g2_i3:1637-2764_-	375	gi|734476430|emb|CEI21857.1|	hypothetical protein	Pseudomonas aeruginosa		NULL
TRINITY_DN13741_c2_g2_i4:	TRINITY_DN13741_c2_g2_i4:2-1123_+	373	gi|498104444|ref|WP_010418600.1|	cysteine synthase A	Leptospira inadai		tig00021357_g20764.t1	TRINITY_DN13741_c2_g2_i4:53-1207_-	384	gi|734476430|emb|CEI21857.1|	hypothetical protein	Pseudomonas aeruginosa		NULL
TRINITY_DN11538_c0_g1_i1:	TRINITY_DN11538_c0_g1_i1:748-1902_+	384	gi|984747333|gb|KWW25077.1|	cysteinyl-tRNA synthetase	bacterium F082		NULL	TRINITY_DN11538_c0_g1_i1:394-1902_-	502	gi|1063729930|ref|NP_001332170.1|	biotin F	Arabidopsis thaliana	BIOF	tig00000792_g4154.t1
TRINITY_DN11538_c0_g1_i3:	TRINITY_DN11538_c0_g1_i3:801-1955_+	384	gi|984747333|gb|KWW25077.1|	cysteinyl-tRNA synthetase	bacterium F082		NULL	TRINITY_DN11538_c0_g1_i3:447-1955_-	502	gi|1063729930|ref|NP_001332170.1|	biotin F	Arabidopsis thaliana	BIOF	tig00000792_g4154.t1
TRINITY_DN7501_c0_g2_i1:	TRINITY_DN7501_c0_g2_i1:247-1947_+	566	gi|470428333|ref|XP_004338083.1|	cytidyltransferaserelated domain containing protein	Acanthamoeba castellanii str. Neff		tig00020685_g12956.t1	TRINITY_DN7501_c0_g2_i1:2372-3397_-	341	NULL				NULL
TRINITY_DN14475_c3_g1_i1:	TRINITY_DN14475_c3_g1_i1:2-6625_+	2207	gi|1139805764|ref|XP_019923731.1|	cytoplasmic dynein 2 heavy chain 1 isoform X3	Crassostrea gigas	LOC105330477	tig00021350_g20657.t1	TRINITY_DN14475_c3_g1_i1:5635-6705_-	356	NULL				NULL
TRINITY_DN14475_c3_g2_i1:	TRINITY_DN14475_c3_g2_i1:2-1048_+	348	gi|908431224|ref|XP_013075930.1|	cytoplasmic dynein 2 heavy chain 1-like	Biomphalaria glabrata	LOC106062209	tig00021350_g20657.t1	TRINITY_DN14475_c3_g2_i1:58-1128_-	356	NULL				NULL
TRINITY_DN103833_c0_g1_i1:	TRINITY_DN103833_c0_g1_i1:2177-3175_+	332	gi|762135474|ref|XP_011450987.1|	cytosolic Fe-S cluster assembly factor NUBP1 homolog	Crassostrea gigas	LOC105344801	tig00001234_g7740.t1	TRINITY_DN103833_c0_g1_i1:2-1984_-	660	gi|1101366110|ref|XP_018914273.1|	poly(ADP-ribose) glycohydrolase-like	Bemisia tabaci	LOC109042148	tig00001234_g7739.t1
TRINITY_DN104317_c0_g1_i1:	TRINITY_DN104317_c0_g1_i1:2-1552_+	516	gi|505007069|ref|WP_015194171.1|	DASH family cryptochrome	Stanieria cyanosphaera		tig00020965_g16882.t1	TRINITY_DN104317_c0_g1_i1:563-1552_-	329	NULL				NULL
TRINITY_DN104317_c0_g2_i1:	TRINITY_DN104317_c0_g2_i1:2-1552_+	516	gi|505007069|ref|WP_015194171.1|	DASH family cryptochrome	Stanieria cyanosphaera		tig00020965_g16882.t1	TRINITY_DN104317_c0_g2_i1:563-1552_-	329	NULL				NULL
TRINITY_DN33190_c0_g1_i1:	TRINITY_DN33190_c0_g1_i1:1-1029_+	342	gi|1142652484|gb|AQK47470.1|	DDB1- and CUL4-associated factor homolog 1	Zea mays		tig00000470_g1167.t1	TRINITY_DN33190_c0_g1_i1:1-1068_-	355	NULL				NULL
TRINITY_DN11800_c1_g1_i1:	TRINITY_DN11800_c1_g1_i1:2-1330_+	442	gi|835983654|ref|XP_004968948.2|	DEAD-box ATP-dependent RNA helicase 15-like	Setaria italica	LOC101779223	tig00001376_g8542.t1	TRINITY_DN11800_c1_g1_i1:2-1429_-	475	gi|310880653|gb|EFQ39247.1|	hypothetical protein	Pseudomonas aeruginosa 39016		NULL
TRINITY_DN54856_c0_g1_i1:	TRINITY_DN54856_c0_g1_i1:1-1581_+	526	gi|1109300472|ref|XP_019174996.1|	DEAD-box ATP-dependent RNA helicase 39 isoform X1	Ipomoea nil	LOC109170370	tig00020961_g16630.t1	TRINITY_DN54856_c0_g1_i1:520-1581_-	353	NULL				NULL
TRINITY_DN9363_c0_g2_i1:	TRINITY_DN9363_c0_g2_i1:3-2564_+	853	gi|1150088742|ref|XP_020230029.1|	DEAD-box ATP-dependent RNA helicase 42	Cajanus cajan	LOC109810860	tig00000204_g17710.t1	TRINITY_DN9363_c0_g2_i1:3-2564_-	853	gi|524237781|emb|CDA01310.1|	uncharacterized protein	Klebsiella variicola CAG:634		NULL
TRINITY_DN9448_c0_g1_i1:	TRINITY_DN9448_c0_g1_i1:1-1476_+	491	gi|971513525|dbj|GAQ84668.1|	DEAD-box protein	Klebsormidium flaccidum		tig00001304_g8104.t1	TRINITY_DN9448_c0_g1_i1:1-1476_-	491	NULL				NULL
TRINITY_DN129657_c0_g1_i1:	TRINITY_DN129657_c0_g1_i1:3-2564_+	853	gi|971513525|dbj|GAQ84668.1|	DEAD-box protein	Klebsormidium flaccidum		tig00020800_g13750.t1	TRINITY_DN129657_c0_g1_i1:3-2564_-	853	NULL				NULL
TRINITY_DN2905_c0_g1_i1:	TRINITY_DN2905_c0_g1_i1:1-1017_+	338	gi|1160559135|ref|XP_020432119.1|	DEP domain containing protein	Polysphondylium pallidum PN500		tig00020589_g11621.t1	TRINITY_DN2905_c0_g1_i1:1-1017_-	338	NULL				NULL
TRINITY_DN103361_c0_g1_i1:	TRINITY_DN103361_c0_g1_i1:3-905_+	300	gi|657945234|ref|XP_008378831.1|	deSI-like protein At4g17486	Malus domestica	LOC103441887	tig00021312_g20093.t1	TRINITY_DN103361_c0_g1_i1:120-1058_-	312	NULL				NULL
TRINITY_DN129349_c0_g1_i1:	TRINITY_DN129349_c0_g1_i1:2-1594_+	530	gi|1005483832|ref|XP_015778573.1|	diacylglycerol kinase epsilon-like	Acropora digitifera	LOC107356478	tig00020960_g16586.t1	TRINITY_DN129349_c0_g1_i1:272-1594_-	440	NULL				NULL
TRINITY_DN104298_c0_g2_i1:	TRINITY_DN104298_c0_g2_i1:2-1144_+	380	gi|1082587138|gb|OFZ18050.1|	dihydroflavonol 4-reductase	Bdellovibrionales bacterium RBG_16_40_8		tig00000093_g3499.t1	TRINITY_DN104298_c0_g2_i1:122-1195_-	357	NULL				NULL
TRINITY_DN104298_c0_g1_i1:	TRINITY_DN104298_c0_g1_i1:718-1899_+	393	gi|1082587138|gb|OFZ18050.1|	dihydroflavonol 4-reductase	Bdellovibrionales bacterium RBG_16_40_8		tig00000093_g3499.t1	TRINITY_DN104298_c0_g1_i1:877-1950_-	357	NULL				NULL
TRINITY_DN1406_c1_g1_i1:	TRINITY_DN1406_c1_g1_i1:1260-2738_+	492	gi|545357906|ref|XP_005644548.1|	dihydrolipoamide dehydrogenase of glycine decarboxylase from pisum Sativum	Coccomyxa subellipsoidea C-169		tig00001376_g8540.t1	TRINITY_DN1406_c1_g1_i1:1-903_-	300	gi|922861303|gb|KOO29072.1|	camp-dependent protein kinase type ii regulatory subunit	Chrysochromulina sp. CCMP291		tig00001376_g8539.t1
TRINITY_DN103502_c0_g1_i1:	TRINITY_DN103502_c0_g1_i1:1-1032_+	343	gi|695079429|ref|XP_009387136.1|	dihydrolipoyllysine-residue acetyltransferase component 1 of pyruvate dehydrogenase complex, mitochondrial isoform X1	Musa acuminata subsp. malaccensis	LOC103974108	tig00000402_g194.t1	TRINITY_DN103502_c0_g1_i1:1459-2730_-	423	gi|91078746|ref|XP_967966.1|	kelch-like protein 21	Tribolium castaneum	LOC656334	tig00000402_g195.t1
TRINITY_DN10832_c0_g1_i1:	TRINITY_DN10832_c0_g1_i1:65-1414_+	449	gi|1109253839|ref|XP_019150765.1|	dihydropyrimidine dehydrogenase (NADP(+)), chloroplastic-like	Ipomoea nil	LOC109147604	tig00000317_g24026.t1	TRINITY_DN10832_c0_g1_i1:1859-3565_-	568	NULL				NULL
TRINITY_DN14743_c0_g1_i1:	TRINITY_DN14743_c0_g1_i1:3-2000_+	665	gi|1083585658|gb|OGG79403.1|	dihydroxy-acid dehydratase	Candidatus Kaiserbacteria bacterium RIFCSPLOWO2_01_FULL_59_34		tig00000741_g3826.t1	TRINITY_DN14743_c0_g1_i1:102-2105_-	667	gi|1026927986|emb|CQR33811.1|	hypothetical protein	Thiomonas sp. ACO7		NULL
TRINITY_DN12284_c0_g1_i2:	TRINITY_DN12284_c0_g1_i2:3-1205_+	400	gi|585109396|gb|EWM27216.1|	dimethyladenosine transferase	Nannochloropsis gaditana		tig00000144_g9094.t1	TRINITY_DN12284_c0_g1_i2:183-1319_-	378	NULL				NULL
TRINITY_DN12284_c0_g1_i1:	TRINITY_DN12284_c0_g1_i1:3-1265_+	420	gi|545709828|ref|XP_005707223.1|	dimethyladenosine transferase	Galdieria sulphuraria		tig00000144_g9094.t1	TRINITY_DN12284_c0_g1_i1:183-1379_-	398	NULL				NULL
TRINITY_DN30838_c0_g2_i1:	TRINITY_DN30838_c0_g2_i1:1-1068_+	355	gi|1102182741|ref|XP_019027570.1|	Diphthamide synthesis	Saitoella complicata NRRL Y-17804		NULL	TRINITY_DN30838_c0_g2_i1:1-1068_-	355	gi|1102182741|ref|XP_019027570.1|	Diphthamide synthesis	Saitoella complicata NRRL Y-17804		NULL
TRINITY_DN2483_c1_g2_i1:	TRINITY_DN2483_c1_g2_i1:2-1372_+	456	gi|957823706|ref|XP_014661569.1|	DNA (cytosine-5)-methyltransferase 1-like	Priapulus caudatus	LOC106804762	tig00001366_g8376.t1	TRINITY_DN2483_c1_g2_i1:62-1372_-	436	NULL				NULL
TRINITY_DN2483_c1_g1_i1:	TRINITY_DN2483_c1_g1_i1:2-1378_+	458	gi|957823706|ref|XP_014661569.1|	DNA (cytosine-5)-methyltransferase 1-like	Priapulus caudatus	LOC106804762	tig00001366_g8376.t1	TRINITY_DN2483_c1_g1_i1:62-1378_-	438	NULL				NULL
TRINITY_DN52466_c1_g1_i1:	TRINITY_DN52466_c1_g1_i1:3-1520_+	505	gi|927181528|ref|XP_013926204.1|	DNA excision repair protein ERCC-6-like	Thamnophis sirtalis	ERCC6L	tig00000441_g715.t1	TRINITY_DN52466_c1_g1_i1:3-1520_-	505	NULL				NULL
TRINITY_DN7134_c0_g1_i1:	TRINITY_DN7134_c0_g1_i1:1-2739_+	912	gi|498159872|ref|WP_010474028.1|	DNA gyrase subunit A	Acaryochloris sp. CCMEE 5410		tig00000944_g5925.t1	TRINITY_DN7134_c0_g1_i1:178-2739_-	853	gi|1179995354|ref|WP_083517708.1|	hypothetical protein	Halomonas chromatireducens		NULL
TRINITY_DN7134_c0_g2_i1:	TRINITY_DN7134_c0_g2_i1:1-2739_+	912	gi|1039199779|gb|OBQ40693.1|	DNA gyrase subunit A	Anabaena sp. CRKS33		tig00000944_g5925.t1	TRINITY_DN7134_c0_g2_i1:178-2739_-	853	gi|1179995354|ref|WP_083517708.1|	hypothetical protein	Halomonas chromatireducens		NULL
TRINITY_DN131317_c0_g1_i1:	TRINITY_DN131317_c0_g1_i1:2-1237_+	411	gi|1176568752|ref|WP_082395742.1|	DNA helicase	Chitinophagaceae bacterium PMP191F		tig00001024_g6314.t1	TRINITY_DN131317_c0_g1_i1:2-1237_-	411	NULL				NULL
TRINITY_DN103548_c0_g1_i1:	TRINITY_DN103548_c0_g1_i1:3-1421_+	472	gi|1176058512|ref|XP_020612106.1|	DNA ligase 3-like isoform X2	Orbicella faveolata	LOC110050512	tig00000789_g4113.t1	TRINITY_DN103548_c0_g1_i1:3-1421_-	472	NULL				NULL
TRINITY_DN78245_c0_g1_i1:	TRINITY_DN78245_c0_g1_i1:289-2238_+	649	gi|1173120031|ref|XP_020526887.1|	DNA ligase 4	Amborella trichopoda	LOC18440673	tig00001718_g9581.t1	TRINITY_DN78245_c0_g1_i1:358-2238_-	626	NULL				NULL
TRINITY_DN10205_c0_g2_i1:	TRINITY_DN10205_c0_g2_i1:2-1246_+	414	gi|1057522360|ref|WP_068819232.1|	DNA mismatch repair protein MutS	Phormidesmis priestleyi		tig00000169_g11881.t1	TRINITY_DN10205_c0_g2_i1:113-1246_-	377	NULL				NULL
TRINITY_DN9292_c0_g1_i1:	TRINITY_DN9292_c0_g1_i1:2-934_+	310	gi|971509643|dbj|GAQ88572.1|	DNA photolyase	Klebsormidium flaccidum		tig00001094_g6998.t1	TRINITY_DN9292_c0_g1_i1:2-955_-	317	NULL				NULL
TRINITY_DN1888_c0_g1_i1:	TRINITY_DN1888_c0_g1_i1:1-1014_+	337	gi|1113211377|gb|OJU80260.1|	DNA polymerase I	Chlamydia sp. 32-24		tig00001331_g8165.t1	TRINITY_DN1888_c0_g1_i1:1-1014_-	337	NULL				NULL
TRINITY_DN80384_c0_g1_i1:	TRINITY_DN80384_c0_g1_i1:199-1176_+	325	gi|646710322|gb|KDR15866.1|	DNA repair and recombination protein RAD54-like	Zootermopsis nevadensis		tig00020614_g12152.t1	TRINITY_DN80384_c0_g1_i1:178-1176_-	332	NULL				NULL
TRINITY_DN106089_c0_g1_i1:	TRINITY_DN106089_c0_g1_i1:1-1452_+	483	gi|1126222475|ref|XP_019645505.1|	DNA repair and recombination protein RAD54-like isoform X1	Branchiostoma belcheri	LOC109486225	tig00020614_g12152.t1	TRINITY_DN106089_c0_g1_i1:466-1470_-	334	gi|528210462|gb|EPY16991.1|	hypothetical protein	Strigomonas culicis		NULL
TRINITY_DN11343_c0_g1_i1:	TRINITY_DN11343_c0_g1_i1:970-2442_+	490	gi|926786018|ref|XP_013901483.1|	DNA repair protein RAD50	Monoraphidium neglectum		tig00001093_g6899.t1	TRINITY_DN11343_c0_g1_i1:1261-2442_-	393	NULL				NULL
TRINITY_DN13033_c0_g1_i1:	TRINITY_DN13033_c0_g1_i1:2-1180_+	392	gi|1126159498|ref|XP_019620165.1|	DNA repair protein RAD51 homolog 3-like	Branchiostoma belcheri	LOC109466775	tig00020563_g11310.t1	TRINITY_DN13033_c0_g1_i1:35-1180_-	381	NULL				NULL
TRINITY_DN13564_c0_g2_i1:	TRINITY_DN13564_c0_g2_i1:2-1714_+	570	gi|935661000|ref|WP_054493530.1|	DNA repair protein RadA	Ardenticatena maritima		tig00001154_g7278.t1	TRINITY_DN13564_c0_g2_i1:674-1768_-	364	gi|940225011|gb|KPY35505.1|	Uncharacterized protein	Pseudomonas syringae pv. papulans		NULL
TRINITY_DN5578_c1_g1_i1:	TRINITY_DN5578_c1_g1_i1:1-2715_+	904	gi|1104639795|ref|XP_004250699.2|	DNA replication licensing factor MCM2	Solanum lycopersicum	LOC101260396	tig00020554_g10857.t1	TRINITY_DN5578_c1_g1_i1:1-2736_-	911	gi|157132105|ref|XP_001662465.1|	AAEL002778-PA	Aedes aegypti		NULL
TRINITY_DN129740_c0_g1_i1:	TRINITY_DN129740_c0_g1_i1:1-3858_+	1285	gi|760446055|ref|XP_011400096.1|	DNA topoisomerase 2	Auxenochlorella protothecoides		tig00021432_g21247.t1	TRINITY_DN129740_c0_g1_i1:1-3858_-	1285	gi|155370652|ref|YP_001426186.1|	hypothetical protein	Paramecium bursaria Chlorella virus FR483	n554L	NULL
TRINITY_DN7219_c0_g1_i1:	TRINITY_DN7219_c0_g1_i1:3-1301_+	432	gi|470236806|ref|XP_004350356.1|	DNA-dependent protein kinase subunit	Dictyostelium fasciculatum		tig00001071_g6809.t1	TRINITY_DN7219_c0_g1_i1:3-1301_-	432	NULL				NULL
TRINITY_DN13170_c2_g1_i1:	TRINITY_DN13170_c2_g1_i1:3-980_+	325	gi|699747532|gb|KGM89663.1|	DNA-methyltransferase (dcm)	Roseovarius mucosus DSM 17069		tig00000655_g2890.t1	TRINITY_DN13170_c2_g1_i1:3252-4541_-	429	gi|1073708195|gb|JAT97154.1|	putative n6-adenine methylase involved in transcription regulation	Amblyomma aureolatum		tig00000655_g2886.t1
TRINITY_DN13170_c2_g1_i3:	TRINITY_DN13170_c2_g1_i3:3-980_+	325	gi|699747532|gb|KGM89663.1|	DNA-methyltransferase (dcm)	Roseovarius mucosus DSM 17069		tig00000655_g2890.t1	TRINITY_DN13170_c2_g1_i3:3302-4591_-	429	gi|1073708195|gb|JAT97154.1|	putative n6-adenine methylase involved in transcription regulation	Amblyomma aureolatum		tig00000655_g2886.t1
TRINITY_DN130417_c0_g1_i1:	TRINITY_DN130417_c0_g1_i1:212-1294_+	360	gi|470372472|ref|XP_004332918.1|	DnaJ domain containing protein	Acanthamoeba castellanii str. Neff		tig00001487_g8936.t1	TRINITY_DN130417_c0_g1_i1:263-1294_-	343	NULL				NULL
TRINITY_DN1187_c0_g1_i1:	TRINITY_DN1187_c0_g1_i1:2-1207_+	401	gi|1024060672|gb|KZV56504.1|	DNAJ heat shock N-terminal domain-containing family protein	Dorcoceras hygrometricum		tig00001542_g9317.t1	TRINITY_DN1187_c0_g1_i1:2-1207_-	401	NULL				NULL
TRINITY_DN28939_c0_g1_i1:	TRINITY_DN28939_c0_g1_i1:1-1080_+	359	gi|1061483795|gb|ODN00999.1|	DnaJ subfamily C member 17	Orchesella cincta		tig00001154_g7296.t1	TRINITY_DN28939_c0_g1_i1:1-1164_-	387	NULL				NULL
TRINITY_DN4766_c0_g1_i1:	TRINITY_DN4766_c0_g1_i1:44-1030_+	328	gi|908387239|gb|KND87956.1|	DnaJ subfamily C member 7	Tolypocladium ophioglossoides CBS 100239		tig00000692_g3226.t1	TRINITY_DN4766_c0_g1_i1:61-1032_-	323	NULL				NULL
TRINITY_DN11336_c0_g2_i1:	TRINITY_DN11336_c0_g2_i1:3-1322_+	439	gi|595492157|gb|EXX75487.1|	Doa4p	Rhizophagus irregularis DAOM 197198w		tig00000403_g364.t1	TRINITY_DN11336_c0_g2_i1:69-1391_-	440	NULL				NULL
TRINITY_DN129703_c0_g1_i1:	TRINITY_DN129703_c0_g1_i1:163-1491_+	442	gi|1063005931|gb|JAT41123.1|	Dol-P-Man:Man(5)GlcNAc(2)-PP-Dol alpha-1,3-mannosyltransferase	Anthurium amnicola	ALG3_7	tig00000970_g5842.t1	TRINITY_DN129703_c0_g1_i1:40-1203_-	387	NULL				NULL
TRINITY_DN52487_c0_g1_i1:	TRINITY_DN52487_c0_g1_i1:1-1839_+	612	gi|928033513|ref|XP_013865277.1|	dolichyl-diphosphooligosaccharide--protein glycosyltransferase subunit 1	Austrofundulus limnaeus	rpn1	tig00020904_g15187.t1	TRINITY_DN52487_c0_g1_i1:1-1896_-	631	NULL				NULL
TRINITY_DN15504_c0_g1_i1:	TRINITY_DN15504_c0_g1_i1:285-2306_+	673	gi|1160567875|ref|XP_020428321.1|	dynamin like protein	Polysphondylium pallidum PN500	dlpC	tig00000254_g22516.t1	TRINITY_DN15504_c0_g1_i1:495-2306_-	603	NULL				NULL
TRINITY_DN129774_c0_g1_i1:	TRINITY_DN129774_c0_g1_i1:288-2798_+	836	gi|908436999|ref|XP_013077893.1|	dynein assembly factor 5, axonemal-like	Biomphalaria glabrata	LOC106063947	tig00000615_g2606.t1	TRINITY_DN129774_c0_g1_i1:2853-4019_-	388	gi|802648411|ref|XP_012079902.1|	26S proteasome non-ATPase regulatory subunit 6 homolog	Jatropha curcas	LOC105640244	tig00000615_g2605.t1
TRINITY_DN29180_c0_g1_i1:	TRINITY_DN29180_c0_g1_i1:1-966_+	321	gi|255089671|ref|XP_002506757.1|	dynein beta chain, flagellar outer arm	Micromonas commoda	ODA-DHCB	tig00000042_g15496.t1	TRINITY_DN29180_c0_g1_i1:1-966_-	321	NULL				NULL
TRINITY_DN14436_c1_g1_i1:	TRINITY_DN14436_c1_g1_i1:1-1260_+	419	gi|253742160|gb|EES99007.1|	Dynein heavy chain	Giardia intestinalis ATCC 50581		tig00020684_g12895.t1	TRINITY_DN14436_c1_g1_i1:1-1260_-	419	gi|528250321|gb|EPY34324.1|	hypothetical protein	Strigomonas culicis		NULL
TRINITY_DN14436_c1_g3_i1:	TRINITY_DN14436_c1_g3_i1:1-1260_+	419	gi|308158767|gb|EFO61332.1|	Dynein heavy chain	Giardia lamblia P15		tig00020684_g12895.t1	TRINITY_DN14436_c1_g3_i1:1-1260_-	419	gi|528250321|gb|EPY34324.1|	hypothetical protein	Strigomonas culicis		NULL
TRINITY_DN14436_c3_g2_i3:	TRINITY_DN14436_c3_g2_i3:3-2219_+	738	gi|159473066|ref|XP_001694660.1|	dynein heavy chain 2	Chlamydomonas reinhardtii	DHC2	tig00000169_g11885.t1	TRINITY_DN14436_c3_g2_i3:3-2219_-	738	gi|528250321|gb|EPY34324.1|	hypothetical protein	Strigomonas culicis		NULL
TRINITY_DN14436_c3_g1_i1:	TRINITY_DN14436_c3_g1_i1:3-2195_+	730	gi|159469079|ref|XP_001692695.1|	dynein heavy chain 7	Chlamydomonas reinhardtii	DHC7	tig00001206_g7515.t1	TRINITY_DN14436_c3_g1_i1:3-2195_-	730	gi|528250321|gb|EPY34324.1|	hypothetical protein	Strigomonas culicis		NULL
TRINITY_DN108424_c0_g1_i1:	TRINITY_DN108424_c0_g1_i1:1-1560_+	519	gi|527254675|ref|XP_005145623.1|	dynein heavy chain 7, axonemal	Melopsittacus undulatus	LOC101881130	tig00000248_g21807.t1	TRINITY_DN108424_c0_g1_i1:1-1560_-	519	NULL				NULL
TRINITY_DN107284_c0_g1_i1:	TRINITY_DN107284_c0_g1_i1:3-1127_+	374	gi|672577408|gb|KFH15313.1|	dynein heavy chain family protein	Toxoplasma gondii MAS		tig00000828_g4612.t1	TRINITY_DN107284_c0_g1_i1:3-1127_-	374	gi|528250321|gb|EPY34324.1|	hypothetical protein	Strigomonas culicis		NULL
TRINITY_DN28655_c0_g1_i1:	TRINITY_DN28655_c0_g1_i1:133-1641_+	502	gi|971516979|dbj|GAQ81204.1|	Dyneins heavy chain	Klebsormidium flaccidum		tig00000404_g400.t1	TRINITY_DN28655_c0_g1_i1:721-1641_-	306	NULL				NULL
TRINITY_DN14475_c13_g1_i1:	TRINITY_DN14475_c13_g1_i1:1-1311_+	436	gi|971510965|dbj|GAQ87230.1|	Dyneins heavy chain	Klebsormidium flaccidum		tig00000955_g5810.t1	TRINITY_DN14475_c13_g1_i1:1-1311_-	436	NULL				NULL
TRINITY_DN14436_c3_g1_i2:	TRINITY_DN14436_c3_g1_i2:1-4191_+	1396	gi|971516979|dbj|GAQ81204.1|	Dyneins heavy chain	Klebsormidium flaccidum		tig00000404_g400.t1	TRINITY_DN14436_c3_g1_i2:2716-4191_-	491	gi|528250321|gb|EPY34324.1|	hypothetical protein	Strigomonas culicis		NULL
TRINITY_DN1985_c0_g1_i1:	TRINITY_DN1985_c0_g1_i1:1-1767_+	588	gi|971508900|dbj|GAQ89310.1|	Dyneins heavy chain	Klebsormidium flaccidum		tig00020723_g13480.t1	TRINITY_DN1985_c0_g1_i1:1-1767_-	588	NULL				NULL
TRINITY_DN14436_c3_g1_i3:	TRINITY_DN14436_c3_g1_i3:1-4233_+	1410	gi|971516979|dbj|GAQ81204.1|	Dyneins heavy chain	Klebsormidium flaccidum		tig00000404_g400.t1	TRINITY_DN14436_c3_g1_i3:1-4233_-	1410	gi|528250321|gb|EPY34324.1|	hypothetical protein	Strigomonas culicis		NULL
TRINITY_DN11103_c0_g1_i1:	TRINITY_DN11103_c0_g1_i1:69-4151_+	1360	gi|971518674|dbj|GAQ79524.1|	Dystonin	Klebsormidium flaccidum		tig00000383_g24651.t1	TRINITY_DN11103_c0_g1_i1:3251-4288_-	345	NULL				NULL
TRINITY_DN34220_c0_g1_i1:	TRINITY_DN34220_c0_g1_i1:78-1040_+	320	gi|670440324|ref|XP_008660456.1|	E3 ubiquitin-protein ligase hel2	Zea mays	LOC103639484	tig00020830_g14463.t1	TRINITY_DN34220_c0_g1_i1:3-1040_-	345	NULL				NULL
TRINITY_DN4829_c0_g1_i1:	TRINITY_DN4829_c0_g1_i1:1-1008_+	335	gi|1061489519|gb|ODN06550.1|	E3 ubiquitin-protein ligase HERC2	Orchesella cincta		tig00000241_g20943.t1	TRINITY_DN4829_c0_g1_i1:1-1059_-	352	NULL				NULL
TRINITY_DN9493_c0_g1_i2:	TRINITY_DN9493_c0_g1_i2:1-1458_+	485	gi|1025392713|ref|XP_016435620.1|	E3 ubiquitin-protein ligase RKP	Nicotiana tabacum	LOC107761846	tig00020927_g15940.t1	TRINITY_DN9493_c0_g1_i2:85-1458_-	457	NULL				NULL
TRINITY_DN9493_c0_g1_i1:	TRINITY_DN9493_c0_g1_i1:1-1068_+	355	gi|723692274|ref|XP_010319780.1|	E3 ubiquitin-protein ligase RKP isoform X3	Solanum lycopersicum	LOC101249347	tig00020927_g15940.t1	TRINITY_DN9493_c0_g1_i1:1-1068_-	355	NULL				NULL
TRINITY_DN9753_c1_g1_i1:	TRINITY_DN9753_c1_g1_i1:3-1010_+	335	gi|704488379|ref|XP_010074932.1|	echinoderm microtubule-associated protein-like 5	Pterocles gutturalis	LOC104464056	tig00000042_g15425.t1	TRINITY_DN9753_c1_g1_i1:3-1010_-	335	NULL				NULL
TRINITY_DN13291_c0_g1_i1:	TRINITY_DN13291_c0_g1_i1:133-1737_+	534	gi|1126199115|ref|XP_019632807.1|	ectonucleoside triphosphate diphosphohydrolase 8-like	Branchiostoma belcheri	LOC109476327	tig00000821_g4523.t1	TRINITY_DN13291_c0_g1_i1:427-1737_-	436	NULL				NULL
TRINITY_DN13291_c0_g1_i2:	TRINITY_DN13291_c0_g1_i2:381-1541_+	386	gi|1126199115|ref|XP_019632807.1|	ectonucleoside triphosphate diphosphohydrolase 8-like	Branchiostoma belcheri	LOC109476327	tig00000821_g4523.t1	TRINITY_DN13291_c0_g1_i2:99-1541_-	480	NULL				NULL
TRINITY_DN4754_c0_g1_i1:	TRINITY_DN4754_c0_g1_i1:196-1281_+	361	gi|923133327|ref|XP_013760129.1|	egg laying defective protein 19	Thecamonas trahens ATCC 50062		tig00020904_g15281.t1	TRINITY_DN4754_c0_g1_i1:214-1281_-	355	NULL				NULL
TRINITY_DN14568_c0_g1_i1:	TRINITY_DN14568_c0_g1_i1:1-2436_+	811	gi|496232224|ref|WP_008946259.1|	elongation factor G	Oceanibaculum indicum		tig00000144_g9047.t1	TRINITY_DN14568_c0_g1_i1:1-2748_-	915	gi|85690596|gb|EAQ30599.1|	hypothetical protein	Erythrobacter sp. NAP1		NULL
TRINITY_DN78657_c0_g1_i1:	TRINITY_DN78657_c0_g1_i1:2-1408_+	468	gi|657954845|ref|XP_008368874.1|	elongation factor Tu, mitochondrial	Malus domestica	LOC103432454	tig00021127_g18717.t1	TRINITY_DN78657_c0_g1_i1:2-1408_-	468	gi|133776068|gb|EBA39888.1|	hypothetical protein	Collinsella aerofaciens ATCC 25986		NULL
TRINITY_DN6964_c0_g1_i1:	TRINITY_DN6964_c0_g1_i1:1-1818_+	605	gi|545373205|ref|XP_005650990.1|	EMP/nonaspanin domain family protein	Coccomyxa subellipsoidea C-169		tig00000459_g1077.t1	TRINITY_DN6964_c0_g1_i1:2226-4052_-	608	gi|470397404|ref|XP_004335230.1|	serine/threonine kinase	Acanthamoeba castellanii str. Neff		tig00000459_g1078.t1
TRINITY_DN2449_c0_g2_i1:	TRINITY_DN2449_c0_g2_i1:3-1007_+	334	gi|493884295|ref|WP_006830484.1|	endonuclease	Planococcus antarcticus		tig00021135_g18953.t2	TRINITY_DN2449_c0_g2_i1:3-1007_-	334	NULL				NULL
TRINITY_DN2449_c0_g1_i1:	TRINITY_DN2449_c0_g1_i1:3-1382_+	459	gi|493884295|ref|WP_006830484.1|	endonuclease	Planococcus antarcticus		tig00021135_g18953.t1	TRINITY_DN2449_c0_g1_i1:3-1382_-	459	NULL				NULL
TRINITY_DN2449_c0_g3_i1:	TRINITY_DN2449_c0_g3_i1:3-1385_+	460	gi|493884295|ref|WP_006830484.1|	endonuclease	Planococcus antarcticus		tig00021135_g18953.t2	TRINITY_DN2449_c0_g3_i1:3-1385_-	460	NULL				NULL
TRINITY_DN129432_c0_g1_i1:	TRINITY_DN129432_c0_g1_i1:1-1254_+	417	gi|1169018558|ref|XP_020460955.1|	eukaryotic elongation factor 2 kinase isoform X3	Monopterus albus	eef2k	tig00021680_g23026.t1	TRINITY_DN129432_c0_g1_i1:148-1254_-	368	NULL				NULL
TRINITY_DN54562_c0_g1_i1:	TRINITY_DN54562_c0_g1_i1:3-1019_+	338	gi|1036545720|emb|SBS88361.1|	eukaryotic translation initiation factor 3 subunit 10, putative	Plasmodium ovale curtisi		tig00000057_g25.t1	TRINITY_DN54562_c0_g1_i1:30-1052_-	340	NULL				NULL
TRINITY_DN7355_c0_g1_i1:	TRINITY_DN7355_c0_g1_i1:108-1661_+	517	gi|198437606|ref|XP_002128024.1|	exostosin-1-like	Ciona intestinalis	LOC100185120	tig00021179_g19225.t1	TRINITY_DN7355_c0_g1_i1:669-1667_-	332	NULL				NULL
TRINITY_DN13652_c0_g1_i14:	TRINITY_DN13652_c0_g1_i14:412-1851_+	479	gi|552833814|ref|XP_005848594.1|	expressed protein	Chlorella variabilis		tig00001164_g7399.t1	TRINITY_DN13652_c0_g1_i14:1163-2644_-	493	NULL				NULL
TRINITY_DN13652_c0_g1_i8:	TRINITY_DN13652_c0_g1_i8:367-1806_+	479	gi|552833814|ref|XP_005848594.1|	expressed protein	Chlorella variabilis		tig00001164_g7399.t1	TRINITY_DN13652_c0_g1_i8:1118-2599_-	493	NULL				NULL
TRINITY_DN13652_c0_g1_i2:	TRINITY_DN13652_c0_g1_i2:412-2481_+	689	gi|552833814|ref|XP_005848594.1|	expressed protein	Chlorella variabilis		tig00001164_g7399.t1	TRINITY_DN13652_c0_g1_i2:742-2595_-	617	NULL				NULL
TRINITY_DN13652_c0_g1_i9:	TRINITY_DN13652_c0_g1_i9:367-2436_+	689	gi|552833814|ref|XP_005848594.1|	expressed protein	Chlorella variabilis		tig00001164_g7399.t1	TRINITY_DN13652_c0_g1_i9:697-2550_-	617	NULL				NULL
TRINITY_DN13652_c0_g1_i1:	TRINITY_DN13652_c0_g1_i1:3-2084_+	693	gi|552833814|ref|XP_005848594.1|	expressed protein	Chlorella variabilis		tig00001164_g7399.t1	TRINITY_DN13652_c0_g1_i1:345-2198_-	617	NULL				NULL
TRINITY_DN13652_c0_g1_i10:	TRINITY_DN13652_c0_g1_i10:1-2376_+	791	gi|552833814|ref|XP_005848594.1|	expressed protein	Chlorella variabilis		tig00001164_g7399.t1	TRINITY_DN13652_c0_g1_i10:637-2490_-	617	NULL				NULL
TRINITY_DN1301_c0_g1_i1:	TRINITY_DN1301_c0_g1_i1:335-2407_+	690	gi|661186205|emb|CDH51567.1|	exs family protein erd1 xpr1 syg1 familyprotein	Lichtheimia corymbifera JMRC:FSU:9682	LCOR_03154.1	tig00001128_g7167.t1	TRINITY_DN1301_c0_g1_i1:2-2407_-	801	NULL				NULL
TRINITY_DN10726_c0_g4_i1:	TRINITY_DN10726_c0_g4_i1:2035-4554_+	839	gi|676452097|ref|XP_009052922.1|	extended synaptotagmin-like protein 2	Lottia gigantea	Esyt2	tig00020557_g11119.t1	TRINITY_DN10726_c0_g4_i1:1-1809_-	602	gi|258644428|dbj|BAI39688.1|	putative CLB1 protein	Oryza sativa Indica Group	K0031E03.22	tig00020557_g11120.t1
TRINITY_DN10726_c0_g1_i1:	TRINITY_DN10726_c0_g1_i1:4087-6606_+	839	gi|676452097|ref|XP_009052922.1|	extended synaptotagmin-like protein 2	Lottia gigantea	Esyt2	tig00020557_g11119.t1	TRINITY_DN10726_c0_g1_i1:1579-3861_-	760	gi|258644428|dbj|BAI39688.1|	putative CLB1 protein	Oryza sativa Indica Group	K0031E03.22	tig00020557_g11120.t1
TRINITY_DN10726_c0_g1_i2:	TRINITY_DN10726_c0_g1_i2:3526-6045_+	839	gi|676452097|ref|XP_009052922.1|	extended synaptotagmin-like protein 2	Lottia gigantea	Esyt2	tig00020557_g11119.t1	TRINITY_DN10726_c0_g1_i2:1018-3300_-	760	gi|258644428|dbj|BAI39688.1|	putative CLB1 protein	Oryza sativa Indica Group	K0031E03.22	tig00020557_g11120.t1
TRINITY_DN10542_c0_g1_i1:	TRINITY_DN10542_c0_g1_i1:154-2667_+	837	gi|1143387050|ref|XP_019947758.1|	F-box DNA helicase 1 isoform X2	Paralichthys olivaceus	fbxo18	tig00001024_g6314.t1	TRINITY_DN10542_c0_g1_i1:1605-2669_-	354	NULL				NULL
TRINITY_DN132253_c0_g1_i1:	TRINITY_DN132253_c0_g1_i1:2-1291_+	429	gi|1021531798|ref|XP_016162856.1|	F-box/LRR-repeat protein 15-like	Arachis ipaensis	LOC107605479	tig00000475_g1241.t1	TRINITY_DN132253_c0_g1_i1:1-939_-	312	NULL				NULL
TRINITY_DN9316_c0_g1_i1:	TRINITY_DN9316_c0_g1_i1:28-1512_+	494	gi|1057113228|ref|WP_068508983.1|	F420-0:Gamma-glutamyl ligase	Leptolyngbya sp. O-77		tig00000711_g3413.t1	TRINITY_DN9316_c0_g1_i1:286-1611_-	441	NULL				NULL
TRINITY_DN82612_c0_g1_i1:	TRINITY_DN82612_c0_g1_i1:3-1049_+	348	gi|515520169|ref|WP_016953423.1|	FAD-dependent oxidoreductase	Anabaena sp. PCC 7108		tig00001258_g7832.t1	TRINITY_DN82612_c0_g1_i1:3-1049_-	348	NULL				NULL
TRINITY_DN108672_c0_g1_i1:	TRINITY_DN108672_c0_g1_i1:2-922_+	306	gi|1181301588|ref|WP_084602473.1|	FAD-linked oxidase	Rubritepida flocculans		tig00001017_g6252.t1	TRINITY_DN108672_c0_g1_i1:2-922_-	306	NULL				NULL
TRINITY_DN12090_c0_g1_i4:	TRINITY_DN12090_c0_g1_i4:1164-2435_+	423	gi|1032645956|gb|OAQ27268.1|	FAD/NAD(P)-binding domain-containing protein	Mortierella elongata AG-77		tig00021616_g22917.t1	TRINITY_DN12090_c0_g1_i4:2-1273_-	423	gi|1032645956|gb|OAQ27268.1|	FAD/NAD(P)-binding domain-containing protein	Mortierella elongata AG-77		tig00021616_g22917.t1
TRINITY_DN130279_c0_g1_i1:	TRINITY_DN130279_c0_g1_i1:127-1179_+	350	gi|1110668585|ref|WP_071897141.1|	fatty acid desaturase	Cystobacter ferrugineus		tig00020723_g13426.t1	TRINITY_DN130279_c0_g1_i1:157-1272_-	371	NULL				NULL
TRINITY_DN12574_c0_g1_i1:	TRINITY_DN12574_c0_g1_i1:1-906_+	301	gi|970652366|gb|KUF91043.1|	Fatty acid synthase subunit beta	Phytophthora nicotianae		tig00001335_g8213.t1	TRINITY_DN12574_c0_g1_i1:1-906_-	301	NULL				NULL
TRINITY_DN14518_c1_g1_i1:	TRINITY_DN14518_c1_g1_i1:165-2042_+	625	gi|751571747|ref|WP_041040614.1|	ferredoxin--nitrite reductase	Tolypothrix campylonemoides		tig00020941_g16234.t1	TRINITY_DN14518_c1_g1_i1:963-2132_-	389	gi|937906008|dbj|BAS81062.1|		Oryza sativa Japonica Group	Os02g0765925	NULL
TRINITY_DN130888_c0_g1_i1:	TRINITY_DN130888_c0_g1_i1:1-1137_+	378	gi|470437274|ref|XP_004338971.1|	ferrochelatase	Acanthamoeba castellanii str. Neff		tig00022075_g23567.t1	TRINITY_DN130888_c0_g1_i1:1-1137_-	378	gi|954394073|gb|KRY56380.1|	hypothetical protein	Trichinella britovi		NULL
TRINITY_DN28288_c0_g1_i1:	TRINITY_DN28288_c0_g1_i1:3-935_+	310	gi|1094116763|ref|WP_071106262.1|	fibrillin	Moorea producens		tig00000178_g12751.t1	TRINITY_DN28288_c0_g1_i1:3-998_-	331	NULL				NULL
TRINITY_DN12127_c0_g1_i2:	TRINITY_DN12127_c0_g1_i2:1-960_+	319	gi|919073417|ref|XP_013417944.1|	fibrillin-1-like isoform X13	Lingula anatina	LOC106179020	tig00021168_g19070.t1	TRINITY_DN12127_c0_g1_i2:1-960_-	319	NULL				NULL
TRINITY_DN3326_c0_g1_i1:	TRINITY_DN3326_c0_g1_i1:2-1072_+	356	gi|971511784|dbj|GAQ86428.1|	filamin	Klebsormidium flaccidum		tig00021521_g22068.t1	TRINITY_DN3326_c0_g1_i1:2-1072_-	356	NULL				NULL
TRINITY_DN11564_c0_g1_i2:	TRINITY_DN11564_c0_g1_i2:2-3112_+	1036	gi|971511784|dbj|GAQ86428.1|	filamin	Klebsormidium flaccidum		tig00021521_g22071.t1	TRINITY_DN11564_c0_g1_i2:317-3112_-	931	NULL				NULL
TRINITY_DN14475_c9_g1_i1:	TRINITY_DN14475_c9_g1_i1:222-5420_+	1732	gi|302846184|ref|XP_002954629.1|	flagellar alpha dynein	Volvox carteri f. nagariensis	dyhA	tig00020684_g12895.t1	TRINITY_DN14475_c9_g1_i1:2721-5420_-	899	NULL				NULL
TRINITY_DN53948_c0_g2_i1:	TRINITY_DN53948_c0_g2_i1:2-1336_+	444	gi|159466730|ref|XP_001691551.1|	flagellar associated membrane protein	Chlamydomonas reinhardtii	FAP260	tig00020572_g11562.t1	TRINITY_DN53948_c0_g2_i1:2-1336_-	444	NULL				NULL
TRINITY_DN53948_c0_g1_i1:	TRINITY_DN53948_c0_g1_i1:3-1808_+	601	gi|159466730|ref|XP_001691551.1|	flagellar associated membrane protein	Chlamydomonas reinhardtii	FAP260	tig00020572_g11562.t1	TRINITY_DN53948_c0_g1_i1:3-1808_-	601	NULL				NULL
TRINITY_DN9784_c0_g1_i1:	TRINITY_DN9784_c0_g1_i1:1-3306_+	1101	gi|159466730|ref|XP_001691551.1|	flagellar associated membrane protein	Chlamydomonas reinhardtii	FAP260	tig00020553_g10593.t1	TRINITY_DN9784_c0_g1_i1:76-3321_-	1081	NULL				NULL
TRINITY_DN4251_c0_g1_i1:	TRINITY_DN4251_c0_g1_i1:1-1641_+	546	gi|998494946|ref|XP_015523109.1|	flagellar attachment zone protein 1-like	Neodiprion lecontei	LOC107226719	tig00000241_g20946.t1	TRINITY_DN4251_c0_g1_i1:190-1641_-	483	NULL				NULL
TRINITY_DN4251_c0_g2_i1:	TRINITY_DN4251_c0_g2_i1:1-1824_+	607	gi|998494946|ref|XP_015523109.1|	flagellar attachment zone protein 1-like	Neodiprion lecontei	LOC107226719	tig00000241_g20946.t1	TRINITY_DN4251_c0_g2_i1:190-1875_-	561	NULL				NULL
TRINITY_DN78204_c1_g1_i1:	TRINITY_DN78204_c1_g1_i1:101-1504_+	467	gi|545709221|ref|XP_005706921.1|	FMN binding protein	Galdieria sulphuraria		tig00001471_g8874.t1	TRINITY_DN78204_c1_g1_i1:389-1552_-	387	NULL				NULL
TRINITY_DN552_c0_g2_i1:	TRINITY_DN552_c0_g2_i1:137-1798_+	553	gi|6539474|dbj|BAA88145.1|	formate channel	Porphyromonas gingivalis	foc-like gene	NULL	TRINITY_DN552_c0_g2_i1:419-1798_-	459	gi|941506671|gb|KQC15944.1|	formate transporter	Methanosaeta sp. SDB		tig00001208_g7534.t1
TRINITY_DN79837_c0_g1_i1:	TRINITY_DN79837_c0_g1_i1:1-924_+	307	gi|1055619173|ref|WP_067260018.1|	formate transporter	Methanobrevibacter cuticularis		tig00000448_g925.t1	TRINITY_DN79837_c0_g1_i1:1-924_-	307	NULL				NULL
TRINITY_DN12726_c0_g2_i2:	TRINITY_DN12726_c0_g2_i2:353-1918_+	521	gi|941506671|gb|KQC15944.1|	formate transporter	Methanosaeta sp. SDB		tig00001604_g9412.t1	TRINITY_DN12726_c0_g2_i2:2472-3488_-	338	gi|560121488|emb|CDJ93879.1|	BTB:POZ domain containing protein	Haemonchus contortus		tig00001604_g9411.t1
TRINITY_DN27573_c0_g1_i1:	TRINITY_DN27573_c0_g1_i1:1-957_+	318	gi|470438160|ref|XP_004339058.1|	formin domain containing protein	Acanthamoeba castellanii str. Neff		tig00020961_g16673.t1	TRINITY_DN27573_c0_g1_i1:1-957_-	318	NULL				NULL
TRINITY_DN78178_c0_g1_i1:	TRINITY_DN78178_c0_g1_i1:1-1482_+	493	gi|672161370|ref|XP_008800499.1|	fructose-bisphosphate aldolase-lysine N-methyltransferase, chloroplastic isoform X1	Phoenix dactylifera	LOC103714847	tig00001374_g8499.t1	TRINITY_DN78178_c0_g1_i1:40-1482_-	480	NULL				NULL
TRINITY_DN104014_c1_g1_i1:	TRINITY_DN104014_c1_g1_i1:2-1129_+	375	gi|1183363141|gb|ORX89987.1|	fructose-bisphosphate aldolase, class II	Basidiobolus meristosporus CBS 931.73		tig00020965_g16835.t1	TRINITY_DN104014_c1_g1_i1:2-1141_-	379	gi|942361661|gb|JAN62760.1|	hypothetical protein	Daphnia magna		NULL
TRINITY_DN11257_c0_g3_i1:	TRINITY_DN11257_c0_g3_i1:2-1405_+	467	gi|950623454|ref|WP_057479605.1|	fumarylacetoacetase	Rhodococcus sp. Leaf278		tig00000344_g24296.t1	TRINITY_DN11257_c0_g3_i1:512-1429_-	305	NULL				NULL
TRINITY_DN103934_c0_g1_i1:	TRINITY_DN103934_c0_g1_i1:2-943_+	313	gi|45360607|ref|NP_988976.1|	G patch domain-containing protein 4	Xenopus tropicalis	gpatch4	tig00020996_g16941.t1	TRINITY_DN103934_c0_g1_i1:2-943_-	313	NULL				NULL
TRINITY_DN15552_c0_g1_i1:	TRINITY_DN15552_c0_g1_i1:2-1423_+	473	gi|1005454660|ref|XP_015764467.1|	gamma-tubulin complex component 2-like	Acropora digitifera	LOC107343415	tig00000545_g2000.t1	TRINITY_DN15552_c0_g1_i1:2-1423_-	473	NULL				NULL
TRINITY_DN2995_c0_g1_i1:	TRINITY_DN2995_c0_g1_i1:1-945_+	314	gi|908463815|ref|XP_013086282.1|	germinal-center associated nuclear protein-like isoform X4	Biomphalaria glabrata	LOC106070848	tig00000737_g3791.t1	TRINITY_DN2995_c0_g1_i1:1-945_-	314	NULL				NULL
TRINITY_DN129448_c1_g1_i1:	TRINITY_DN129448_c1_g1_i1:341-1651_+	436	gi|493557897|ref|WP_006511365.1|	glucokinase	Xenococcus sp. PCC 7305		tig00000615_g2610.t1	TRINITY_DN129448_c1_g1_i1:1891-3549_-	552	gi|971508916|dbj|GAQ89285.1|	TCP-1/cpn60 chaperonin family protein	Klebsormidium flaccidum		tig00000615_g2609.t1
TRINITY_DN129667_c0_g1_i1:	TRINITY_DN129667_c0_g1_i1:1-2943_+	980	gi|1125342811|gb|OLC83067.1|	glucosidase	Acidobacteria bacterium 13_1_40CM_4_57_6		tig00000882_g5257.t1	TRINITY_DN129667_c0_g1_i1:1-3003_-	1000	gi|1048613439|emb|CRM28681.1|	hypothetical protein	Pseudomonas sp. 24 R 17		NULL
TRINITY_DN9284_c0_g2_i1:	TRINITY_DN9284_c0_g2_i1:1-1323_+	440	gi|971073529|ref|WP_058883716.1|	glutamate 5-kinase	Oscillatoriales cyanobacterium MTP1		tig00000857_g4930.t1	TRINITY_DN9284_c0_g2_i1:442-1611_-	389	gi|1019529736|emb|SAJ21720.1|	Uncharacterised protein	Enterobacter cloacae		NULL
TRINITY_DN8882_c0_g1_i1:	TRINITY_DN8882_c0_g1_i1:2-1330_+	442	gi|545712050|ref|XP_005708330.1|	glutamate N-acetyltransferase	Galdieria sulphuraria		tig00021133_g18911.t1	TRINITY_DN8882_c0_g1_i1:2-1330_-	442	NULL				NULL
TRINITY_DN8882_c0_g2_i1:	TRINITY_DN8882_c0_g2_i1:2-1858_+	618	gi|545712050|ref|XP_005708330.1|	glutamate N-acetyltransferase	Galdieria sulphuraria		tig00021133_g18911.t1	TRINITY_DN8882_c0_g2_i1:2-1882_-	626	NULL				NULL
TRINITY_DN129409_c0_g1_i1:	TRINITY_DN129409_c0_g1_i1:1-1320_+	439	gi|440375059|gb|ELQ11774.1|	Glutamine amidotransferases class-II	Pseudomonas syringae BRIP39023		NULL	TRINITY_DN129409_c0_g1_i1:2-1321_-	439	NULL				NULL
TRINITY_DN11082_c0_g1_i1:	TRINITY_DN11082_c0_g1_i1:207-1769_+	520	gi|957817999|ref|XP_014667691.1|	glycerol kinase-like isoform X1	Priapulus caudatus	LOC106809205	tig00000293_g23884.t1	TRINITY_DN11082_c0_g1_i1:831-1802_-	323	gi|846871462|emb|CRK50344.1|	hypothetical protein	Rhodococcus sp. RD6.2		NULL
TRINITY_DN129440_c0_g1_i1:	TRINITY_DN129440_c0_g1_i1:3-1094_+	363	gi|686965919|gb|KGD43295.1|	glycerone kinase domain protein	Burkholderia pseudomallei		NULL	TRINITY_DN129440_c0_g1_i1:3-1094_-	363	gi|499279390|ref|WP_010973126.1|	dihydroxyacetone kinase	Agrobacterium tumefaciens complex		tig00020563_g11192.t1
TRINITY_DN78873_c0_g1_i1:	TRINITY_DN78873_c0_g1_i1:3-1499_+	498	gi|651308745|ref|WP_026436377.1|	glycerophosphodiester phosphodiesterase	Acidovorax sp. JHL-9		tig00001484_g8909.t1	TRINITY_DN78873_c0_g1_i1:348-1499_-	383	NULL				NULL
TRINITY_DN11797_c0_g1_i2:	TRINITY_DN11797_c0_g1_i2:3-2186_+	727	gi|1132209809|ref|WP_075882735.1|	glycogen debranching enzyme	Candidatus Protochlamydia sp. W-9		tig00021589_g22709.t1	TRINITY_DN11797_c0_g1_i2:3047-4213_-	388	gi|351698342|gb|EHB01261.1|	Glycogenin-1	Heterocephalus glaber		tig00021589_g22708.t1
TRINITY_DN11797_c0_g1_i3:	TRINITY_DN11797_c0_g1_i3:3-2186_+	727	gi|1132209809|ref|WP_075882735.1|	glycogen debranching enzyme	Candidatus Protochlamydia sp. W-9		tig00021589_g22709.t1	TRINITY_DN11797_c0_g1_i3:3103-4269_-	388	gi|351698342|gb|EHB01261.1|	Glycogenin-1	Heterocephalus glaber		tig00021589_g22708.t1
TRINITY_DN11797_c0_g1_i1:	TRINITY_DN11797_c0_g1_i1:3-2438_+	811	gi|1132209809|ref|WP_075882735.1|	glycogen debranching enzyme	Candidatus Protochlamydia sp. W-9		tig00021589_g22709.t1	TRINITY_DN11797_c0_g1_i1:2983-4149_-	388	gi|351698342|gb|EHB01261.1|	Glycogenin-1	Heterocephalus glaber		tig00021589_g22708.t1
TRINITY_DN11797_c0_g1_i4:	TRINITY_DN11797_c0_g1_i4:3-2438_+	811	gi|1132209809|ref|WP_075882735.1|	glycogen debranching enzyme	Candidatus Protochlamydia sp. W-9		tig00021589_g22709.t1	TRINITY_DN11797_c0_g1_i4:3039-4205_-	388	gi|351698342|gb|EHB01261.1|	Glycogenin-1	Heterocephalus glaber		tig00021589_g22708.t1
TRINITY_DN467_c0_g1_i1:	TRINITY_DN467_c0_g1_i1:3-1862_+	619	gi|672261641|gb|KFG36030.1|	glycogen synthase	Toxoplasma gondii p89		tig00000342_g24234.t1	TRINITY_DN467_c0_g1_i1:153-1862_-	569	NULL				NULL
TRINITY_DN3330_c0_g1_i1:	TRINITY_DN3330_c0_g1_i1:125-1210_+	361	gi|1039388584|ref|XP_017158098.1|	glycogenin-1 isoform X3	Poecilia reticulata	gyg1	tig00020562_g11155.t1	TRINITY_DN3330_c0_g1_i1:164-1243_-	359	NULL				NULL
TRINITY_DN10221_c0_g2_i1:	TRINITY_DN10221_c0_g2_i1:1-1488_+	495	gi|1160567929|ref|XP_020427995.1|	Glycolate oxidase subunit D-like protein	Polysphondylium pallidum PN500		tig00000889_g5335.t1	TRINITY_DN10221_c0_g2_i1:570-1592_-	340	NULL				NULL
TRINITY_DN12941_c0_g1_i3:	TRINITY_DN12941_c0_g1_i3:3-1085_+	360	gi|568867567|ref|XP_006487108.1|	glycoprotein 3-alpha-L-fucosyltransferase A	Citrus sinensis	LOC102617014	tig00000857_g4923.t1	TRINITY_DN12941_c0_g1_i3:51-1085_-	344	NULL				NULL
TRINITY_DN26745_c2_g1_i1:	TRINITY_DN26745_c2_g1_i1:3-2234_+	743	gi|1032645438|gb|OAQ26756.1|	glycoside hydrolase family 13 protein	Mortierella elongata AG-77		tig00021432_g21211.t1	TRINITY_DN26745_c2_g1_i1:3-2435_-	810	gi|1034503013|gb|OAV68588.1|	hypothetical protein	Bacteroidales bacterium Barb4		NULL
TRINITY_DN27175_c0_g1_i1:	TRINITY_DN27175_c0_g1_i1:2-1882_+	626	gi|678344854|emb|CDW71733.1|	glycosyl group 1 family protein	Stylonychia lemnae	Contig5833.g6257	tig00020951_g16463.t1	TRINITY_DN27175_c0_g1_i1:548-1882_-	444	NULL				NULL
TRINITY_DN10738_c0_g1_i1:	TRINITY_DN10738_c0_g1_i1:129-1322_+	397	gi|1088323741|gb|OHB74586.1|	glycosyl transferase	Planctomycetes bacterium RBG_16_55_9		tig00021582_g22609.t1	TRINITY_DN10738_c0_g1_i1:168-1499_-	443	NULL				NULL
TRINITY_DN10738_c0_g2_i1:	TRINITY_DN10738_c0_g2_i1:96-1289_+	397	gi|1088323741|gb|OHB74586.1|	glycosyl transferase	Planctomycetes bacterium RBG_16_55_9		tig00021582_g22609.t1	TRINITY_DN10738_c0_g2_i1:135-1466_-	443	NULL				NULL
TRINITY_DN53047_c0_g1_i1:	TRINITY_DN53047_c0_g1_i1:1-942_+	313	gi|817189465|ref|XP_012270061.1|	golgi-specific brefeldin A-resistance guanine nucleotide exchange factor 1 isoform X1	Orussus abietinus	LOC105694193	tig00000317_g24034.t1	TRINITY_DN53047_c0_g1_i1:1-942_-	313	NULL				NULL
TRINITY_DN131729_c0_g1_i1:	TRINITY_DN131729_c0_g1_i1:1-1410_+	469	gi|923137571|ref|XP_013762250.1|	GPR108 protein	Thecamonas trahens ATCC 50062		tig00000361_g24377.t1	TRINITY_DN131729_c0_g1_i1:124-1527_-	467	gi|674240205|gb|KFK32970.1|	hypothetical protein	Arabis alpina		NULL
TRINITY_DN53012_c0_g1_i1:	TRINITY_DN53012_c0_g1_i1:1-1503_+	500	gi|503470115|ref|WP_013704776.1|	GTP pyrophosphokinase	Marinithermus hydrothermalis		tig00020961_g16680.t2	TRINITY_DN53012_c0_g1_i1:1-1503_-	500	gi|940257382|gb|KPY65421.1|	Uncharacterized protein	Pseudomonas syringae pv. spinaceae		NULL
TRINITY_DN11304_c0_g3_i1:	TRINITY_DN11304_c0_g3_i1:1-1071_+	356	gi|1022847906|ref|XP_016273642.1|	GTP-binding protein Sey1	Rhodotorula toruloides NP11		tig00020553_g10554.t1	TRINITY_DN11304_c0_g3_i1:1-1071_-	356	NULL				NULL
TRINITY_DN13593_c0_g3_i1:	TRINITY_DN13593_c0_g3_i1:2-1618_+	538	gi|935660526|ref|WP_054493333.1|	GTPase HflX	Ardenticatena maritima		tig00021135_g18940.t1	TRINITY_DN13593_c0_g3_i1:2-1762_-	586	gi|1118797386|emb|SHV22936.1|	Uncharacterised protein	Mycobacterium abscessus subsp. abscessus		NULL
TRINITY_DN86068_c0_g1_i1:	TRINITY_DN86068_c0_g1_i1:3-1001_+	332	gi|922863759|gb|KOO31140.1|	gtpase slip-gc	Chrysochromulina sp. CCMP291		tig00000147_g9480.t1	TRINITY_DN86068_c0_g1_i1:66-1001_-	311	NULL				NULL
TRINITY_DN135_c0_g1_i1:	TRINITY_DN135_c0_g1_i1:3-1790_+	595	gi|1137503680|ref|XP_019904482.1|	guanylate kinase isoform X2	Esox lucius	LOC105030869	tig00000197_g15695.t1	TRINITY_DN135_c0_g1_i1:66-1805_-	579	NULL				NULL
TRINITY_DN8016_c0_g2_i1:	TRINITY_DN8016_c0_g2_i1:86-1198_+	370	gi|1173936888|gb|OQR87765.1|	guanylate-binding protein	Achlya hypogyna		tig00020563_g11396.t1	TRINITY_DN8016_c0_g2_i1:284-1198_-	304	NULL				NULL
TRINITY_DN105459_c0_g1_i1:	TRINITY_DN105459_c0_g1_i1:3-1205_+	400	gi|612387864|ref|XP_007509452.1|	HAD-superfamily subfamily IB hydrolase, TIGR01490	Bathycoccus prasinos		tig00020537_g10268.t1	TRINITY_DN105459_c0_g1_i1:357-1310_-	317	NULL				NULL
TRINITY_DN16539_c0_g1_i1:	TRINITY_DN16539_c0_g1_i1:3-1013_+	336	gi|1013936560|gb|KYQ90258.1|	HAT repeat-containing protein	Dictyostelium lacteum		tig00000605_g2491.t1	TRINITY_DN16539_c0_g1_i1:3-1013_-	336	NULL				NULL
TRINITY_DN6346_c0_g1_i1:	TRINITY_DN6346_c0_g1_i1:2-1102_+	366	gi|999974403|gb|KXJ13577.1|	HEAT repeat-containing protein 3	Exaiptasia pallida	HEATR3	tig00000743_g3866.t1	TRINITY_DN6346_c0_g1_i1:2-1102_-	366	NULL				NULL
TRINITY_DN5624_c0_g1_i1:	TRINITY_DN5624_c0_g1_i1:3-1556_+	517	gi|658014994|ref|XP_008342826.1|	heat shock 70 kDa protein-like	Malus domestica	LOC103405593	tig00021312_g20048.t1	TRINITY_DN5624_c0_g1_i1:525-1556_-	343	gi|857977330|emb|CEO96728.1|	hypothetical protein	Plasmodiophora brassicae		NULL
TRINITY_DN383_c0_g2_i1:	TRINITY_DN383_c0_g2_i1:130-1644_+	504	gi|565359643|ref|XP_006346613.1|	heat shock 70 kDa protein-like	Solanum tuberosum	LOC102584601	tig00021257_g19760.t1	TRINITY_DN383_c0_g2_i1:214-1644_-	476	gi|11359110|pir||T43224	hypothetical protein ask2	Schizosaccharomyces pombe		NULL
TRINITY_DN129319_c0_g1_i1:	TRINITY_DN129319_c0_g1_i1:1-1674_+	557	gi|743775991|ref|XP_010918390.1|	heat shock cognate 70 kDa protein 2-like	Elaeis guineensis	LOC105042770	tig00000492_g1469.t1	TRINITY_DN129319_c0_g1_i1:652-1674_-	340	gi|1035962689|gb|OAY83273.1|	NAD-specific glutamate dehydrogenase	Ananas comosus		NULL
TRINITY_DN78928_c1_g1_i1:	TRINITY_DN78928_c1_g1_i1:2-1858_+	618	gi|585112175|gb|EWM29604.1|	heat shock protein 90	Nannochloropsis gaditana		tig00021126_g18461.t1	TRINITY_DN78928_c1_g1_i1:2-1858_-	618	gi|942361275|gb|JAN62567.1|	hypothetical protein	Daphnia magna		NULL
TRINITY_DN80101_c0_g1_i1:	TRINITY_DN80101_c0_g1_i1:3-1205_+	400	gi|495047909|ref|WP_007772745.1|	helicase	Mycobacterium colombiense		tig00000520_g1821.t1	TRINITY_DN80101_c0_g1_i1:3-1205_-	400	NULL				NULL
TRINITY_DN52401_c0_g1_i1:	TRINITY_DN52401_c0_g1_i1:1-945_+	314	gi|1009573942|ref|XP_015918811.1|	helicase domino-like	Parasteatoda tepidariorum	LOC107448208	tig00000194_g14752.t1	TRINITY_DN52401_c0_g1_i1:1-945_-	314	NULL				NULL
TRINITY_DN12993_c0_g2_i5:	TRINITY_DN12993_c0_g2_i5:514-1857_+	447	gi|504958008|ref|WP_015145110.1|	heme oxygenase	Pleurocapsa minor		tig00000361_g24357.t1	TRINITY_DN12993_c0_g2_i5:995-1951_-	318	NULL				tig00001208_g7541.t1
TRINITY_DN12993_c0_g2_i4:	TRINITY_DN12993_c0_g2_i4:218-1789_+	523	gi|516254519|ref|WP_017658482.1|	heme oxygenase	Geitlerinema sp. PCC 7105		tig00000361_g24357.t1	TRINITY_DN12993_c0_g2_i4:927-1883_-	318	NULL				tig00001208_g7541.t1
TRINITY_DN10194_c0_g2_i1:	TRINITY_DN10194_c0_g2_i1:504-1718_+	404	gi|501111143|ref|WP_012160728.1|	histidine kinase	Acaryochloris marina		tig00020554_g10883.t2	TRINITY_DN10194_c0_g2_i1:804-1718_-	304	NULL				NULL
TRINITY_DN10194_c0_g2_i2:	TRINITY_DN10194_c0_g2_i2:434-1648_+	404	gi|501111143|ref|WP_012160728.1|	histidine kinase	Acaryochloris marina		tig00020554_g10883.t2	TRINITY_DN10194_c0_g2_i2:734-1648_-	304	NULL				NULL
TRINITY_DN8029_c0_g1_i1:	TRINITY_DN8029_c0_g1_i1:1-1362_+	453	gi|1149894888|ref|WP_077829784.1|	histidine kinase	Clostridium beijerinckii		tig00021348_g20609.t1	TRINITY_DN8029_c0_g1_i1:447-1364_-	305	gi|1078259448|gb|OFA08668.1|	hypothetical protein	Duganella phyllosphaerae		NULL
TRINITY_DN110516_c0_g1_i1:	TRINITY_DN110516_c0_g1_i1:3-1211_+	402	gi|1180122763|ref|WP_083642148.1|	histidine kinase	Bradyrhizobium erythrophlei		tig00001331_g8175.t1	TRINITY_DN110516_c0_g1_i1:3-1211_-	402	NULL				NULL
TRINITY_DN4545_c0_g1_i1:	TRINITY_DN4545_c0_g1_i1:166-1254_+	362	gi|470266262|ref|XP_004361713.1|	histidine kinase	Dictyostelium fasciculatum		NULL	TRINITY_DN4545_c0_g1_i1:1-1254_-	417	NULL				NULL
TRINITY_DN13351_c0_g1_i1:	TRINITY_DN13351_c0_g1_i1:311-1981_+	556	gi|1177735088|ref|WP_082824559.1|	histidine kinase	Arthrospira platensis		tig00000970_g5832.t1	TRINITY_DN13351_c0_g1_i1:632-1981_-	449	NULL				NULL
TRINITY_DN10329_c0_g1_i1:	TRINITY_DN10329_c0_g1_i1:134-1489_+	451	gi|505017527|ref|WP_015204629.1|	histidine phosphatase family protein	Crinalium epipsammum		tig00020902_g15038.t1	TRINITY_DN10329_c0_g1_i1:470-1489_-	339	NULL				NULL
TRINITY_DN10329_c0_g2_i1:	TRINITY_DN10329_c0_g2_i1:134-1540_+	468	gi|505017527|ref|WP_015204629.1|	histidine phosphatase family protein	Crinalium epipsammum		tig00020902_g15038.t1	TRINITY_DN10329_c0_g2_i1:470-1576_-	368	NULL				NULL
TRINITY_DN104132_c0_g1_i1:	TRINITY_DN104132_c0_g1_i1:2-952_+	316	gi|449672323|ref|XP_002164574.2|	histone deacetylase 6-like	Hydra vulgaris	LOC100211459	tig00000093_g3560.t1	TRINITY_DN104132_c0_g1_i1:2-952_-	316	NULL				NULL
TRINITY_DN11749_c0_g4_i1:	TRINITY_DN11749_c0_g4_i1:2-1285_+	427	gi|325179608|emb|CCA14006.1|	histone deacetylase putative	Albugo laibachii Nc14	AlNc14C1G138	tig00001307_g8127.t1	TRINITY_DN11749_c0_g4_i1:2-1285_-	427	gi|937938163|dbj|BAT13076.1|		Oryza sativa Japonica Group	Os11g0201000	NULL
TRINITY_DN14328_c0_g2_i12:	TRINITY_DN14328_c0_g2_i12:2-2521_+	839	gi|470397735|ref|XP_004335257.1|	Histone methylation protein DOT1	Acanthamoeba castellanii str. Neff		tig00021073_g18006.t1	TRINITY_DN14328_c0_g2_i12:1442-2521_-	359	NULL				NULL
TRINITY_DN104847_c0_g1_i1:	TRINITY_DN104847_c0_g1_i1:237-2411_+	724	gi|1102779916|ref|XP_019055184.1|	histone-lysine N-methyltransferase ASHR1 isoform X2	Nelumbo nucifera	LOC104608545	tig00020830_g14396.t1	TRINITY_DN104847_c0_g1_i1:1149-2435_-	428	NULL				NULL
TRINITY_DN530_c0_g2_i1:	TRINITY_DN530_c0_g2_i1:1-1305_+	434	gi|768414716|ref|XP_011547874.1|	histone-lysine N-methyltransferase setd3	Plutella xylostella	LOC105380076	tig00001065_g6731.t1	TRINITY_DN530_c0_g2_i1:286-1305_-	339	NULL				NULL
TRINITY_DN9371_c1_g3_i1:	TRINITY_DN9371_c1_g3_i1:1730-3064_+	444	gi|470529447|ref|XP_004368076.1|	hnRNPL/PTB/hephaestus splicing factor subfamily protein	Acanthamoeba castellanii str. Neff		tig00000144_g9010.t1	TRINITY_DN9371_c1_g3_i1:78-1598_-	506	gi|159473623|ref|XP_001694933.1|	phenylalanyl-tRNA synthetase alpha chain	Chlamydomonas reinhardtii		tig00000144_g9011.t1
TRINITY_DN9253_c1_g1_i1:	TRINITY_DN9253_c1_g1_i1:1716-3425_+	569	gi|515343094|ref|WP_016860337.1|	hybrid sensor histidine kinase/response regulator	Fischerella muscicola		tig00000203_g17135.t1	TRINITY_DN9253_c1_g1_i1:146-1444_-	432	gi|1126222264|ref|XP_019645393.1|	BUD13 homolog	Branchiostoma belcheri	LOC109486132	tig00000203_g17136.t1
TRINITY_DN13972_c0_g2_i1:	TRINITY_DN13972_c0_g2_i1:3-1325_+	440	gi|922863175|gb|KOO30661.1|	hybrid signal transduction histidine	Chrysochromulina sp. CCMP291		tig00021179_g19270.t1	TRINITY_DN13972_c0_g2_i1:189-1325_-	378	gi|451758568|emb|CCQ84604.1|	hypothetical protein	Pseudomonas aeruginosa 18A		NULL
TRINITY_DN7274_c0_g1_i1:	TRINITY_DN7274_c0_g1_i1:1-2412_+	803	gi|1173928299|gb|OQR81932.1|	hydrocephalus-inducing protein	Thraustotheca clavata		tig00001017_g6250.t1	TRINITY_DN7274_c0_g1_i1:1-2412_-	803	gi|922868853|gb|KOO35131.1|	hypothetical protein	Chrysochromulina sp. CCMP291		NULL
TRINITY_DN55751_c0_g1_i1:	TRINITY_DN55751_c0_g1_i1:2-1111_+	369	gi|1130429486|ref|WP_075598233.1|	hydrolase	Oscillatoriales cyanobacterium 'hensonii'		tig00001155_g7313.t1	TRINITY_DN55751_c0_g1_i1:2-1174_-	390	NULL				NULL
TRINITY_DN28325_c0_g1_i1:	TRINITY_DN28325_c0_g1_i1:199-1275_+	358	gi|545711937|ref|XP_005708274.1|	hydrolase, alpha/beta fold family protein	Galdieria sulphuraria		tig00020515_g9773.t1	TRINITY_DN28325_c0_g1_i1:211-1275_-	354	NULL				NULL
TRINITY_DN79512_c0_g1_i1:	TRINITY_DN79512_c0_g1_i1:3-902_+	299	gi|443718162|gb|ELU08907.1|	hypothetical protein	Capitella teleta		tig00020675_g12610.t1	TRINITY_DN79512_c0_g1_i1:3-902_-	299	NULL				NULL
TRINITY_DN13984_c0_g5_i13:	TRINITY_DN13984_c0_g5_i13:1162-2118_+	318	gi|686203482|dbj|BAP54615.1|	hypothetical protein	Thioploca ingrica		tig00000204_g17727.t1	TRINITY_DN13984_c0_g5_i13:1219-2118_-	299	NULL				NULL
TRINITY_DN10253_c0_g1_i4:	TRINITY_DN10253_c0_g1_i4:1-1104_+	367	gi|1063099993|gb|JAT76830.1|	hypothetical protein	Auxenochlorella protothecoides		tig00001187_g7456.t1	TRINITY_DN10253_c0_g1_i4:1-900_-	299	NULL				NULL
TRINITY_DN6725_c0_g1_i1:	TRINITY_DN6725_c0_g1_i1:2-1270_+	422	gi|514682841|ref|XP_004989003.1|	hypothetical protein	Salpingoeca rosetta		tig00021318_g20173.t1	TRINITY_DN6725_c0_g1_i1:371-1270_-	299	NULL				NULL
TRINITY_DN103462_c0_g3_i1:	TRINITY_DN103462_c0_g3_i1:1-2262_+	753	gi|1026992010|ref|XP_016607927.1|	hypothetical protein	Spizellomyces punctatus DAOM BR117		tig00000498_g1593.t1	TRINITY_DN103462_c0_g3_i1:1363-2262_-	299	NULL				NULL
TRINITY_DN12575_c0_g2_i1:	TRINITY_DN12575_c0_g2_i1:3-905_+	300	gi|763782643|gb|KJB49714.1|	hypothetical protein	Gossypium raimondii		tig00000219_g19490.t1	TRINITY_DN12575_c0_g2_i1:3-905_-	300	gi|802456226|emb|CFR94228.1|	Uncharacterised protein	Mycobacterium tuberculosis		NULL
TRINITY_DN6134_c0_g2_i1:	TRINITY_DN6134_c0_g2_i1:119-1069_+	316	gi|156408217|ref|XP_001641753.1|	hypothetical protein	Nematostella vectensis		tig00020909_g15321.t1	TRINITY_DN6134_c0_g2_i1:167-1069_-	300	NULL				NULL
TRINITY_DN13193_c0_g1_i8:	TRINITY_DN13193_c0_g1_i8:2656-5478_+	940	gi|402225122|gb|EJU05183.1|	hypothetical protein	Dacryopinax primogenitus		tig00021502_g22051.t1	TRINITY_DN13193_c0_g1_i8:161-1063_-	300	gi|873218946|emb|CEM38578.1|		Vitrella brassicaformis CCMP3155		tig00021502_g22053.t1
TRINITY_DN9384_c0_g1_i1:	TRINITY_DN9384_c0_g1_i1:1-3105_+	1034	gi|857970951|emb|CEP02812.1|	hypothetical protein	Plasmodiophora brassicae		tig00021319_g20224.t1	TRINITY_DN9384_c0_g1_i1:3265-4167_-	300	gi|632918786|gb|KDB18198.1|	hypothetical protein	Ustilaginoidea virens		tig00021319_g20225.t1
TRINITY_DN7641_c0_g2_i1:	TRINITY_DN7641_c0_g2_i1:2-907_+	301	gi|1069962290|ref|XP_018286681.1|	hypothetical protein	Phycomyces blakesleeanus NRRL 1555(-)		tig00001130_g7258.t1	TRINITY_DN7641_c0_g2_i1:2-907_-	301	NULL				NULL
TRINITY_DN81416_c0_g1_i1:	TRINITY_DN81416_c0_g1_i1:1-906_+	301	gi|519181987|gb|EPM70475.1|	hypothetical protein	Pseudomonas syringae pv. actinidiae ICMP 18886		NULL	TRINITY_DN81416_c0_g1_i1:1-906_-	301	gi|1039190089|gb|OBQ32700.1|	aminobenzoate synthetase	Anabaena sp. MDT14b		tig00000441_g721.t1
TRINITY_DN8695_c0_g1_i1:	TRINITY_DN8695_c0_g1_i1:3-1673_+	556	gi|742761174|gb|KIC70772.1|	hypothetical protein	Candidatus Protochlamydia amoebophila		tig00020564_g11405.t1	TRINITY_DN8695_c0_g1_i1:822-1727_-	301	NULL				NULL
TRINITY_DN18545_c0_g1_i1:	TRINITY_DN18545_c0_g1_i1:2-910_+	302	gi|168029909|ref|XP_001767467.1|	hypothetical protein	Physcomitrella patens		tig00020961_g16691.t1	TRINITY_DN18545_c0_g1_i1:2-910_-	302	NULL				NULL
TRINITY_DN27005_c0_g1_i1:	TRINITY_DN27005_c0_g1_i1:1-909_+	302	gi|302775430|ref|XP_002971132.1|	hypothetical protein	Selaginella moellendorffii		tig00021238_g19547.t1	TRINITY_DN27005_c0_g1_i1:1-909_-	302	NULL				NULL
TRINITY_DN54791_c0_g1_i1:	TRINITY_DN54791_c0_g1_i1:1-909_+	302	gi|367030419|ref|XP_003664493.1|	hypothetical protein	Thermothelomyces thermophila ATCC 42464		tig00000733_g3773.t1	TRINITY_DN54791_c0_g1_i1:1-909_-	302	NULL				NULL
TRINITY_DN84091_c0_g1_i1:	TRINITY_DN84091_c0_g1_i1:2-910_+	302	gi|145355685|ref|XP_001422083.1|	hypothetical protein	Ostreococcus lucimarinus CCE9901		tig00000178_g12750.t1	TRINITY_DN84091_c0_g1_i1:2-910_-	302	NULL				NULL
TRINITY_DN11736_c0_g1_i1:	TRINITY_DN11736_c0_g1_i1:167-1135_+	322	gi|488034230|ref|WP_002105627.1|	hypothetical protein	Leptospira interrogans		tig00001527_g9251.t2	TRINITY_DN11736_c0_g1_i1:227-1135_-	302	NULL				NULL
TRINITY_DN14510_c5_g1_i1:	TRINITY_DN14510_c5_g1_i1:111-1109_+	332	gi|942404575|gb|JAN84217.1|	hypothetical protein	Daphnia magna		NULL	TRINITY_DN14510_c5_g1_i1:201-1109_-	302	gi|669167680|ref|XP_008619402.1|	30S ribosomal protein SAe	Saprolegnia diclina VS20		tig00000655_g2831.t1
TRINITY_DN14510_c5_g2_i1:	TRINITY_DN14510_c5_g2_i1:2-1105_+	367	gi|942404575|gb|JAN84217.1|	hypothetical protein	Daphnia magna		NULL	TRINITY_DN14510_c5_g2_i1:197-1105_-	302	gi|669167680|ref|XP_008619402.1|	30S ribosomal protein SAe	Saprolegnia diclina VS20		tig00000655_g2831.t1
TRINITY_DN13821_c0_g1_i1:	TRINITY_DN13821_c0_g1_i1:1-1131_+	376	gi|518328634|ref|WP_019498841.1|	hypothetical protein	Pseudanabaena sp. PCC 6802		tig00020800_g13747.t1	TRINITY_DN13821_c0_g1_i1:223-1131_-	302	NULL				NULL
TRINITY_DN4131_c1_g1_i1:	TRINITY_DN4131_c1_g1_i1:1-1422_+	473	gi|698812256|ref|XP_009839157.1|	hypothetical protein	Aphanomyces astaci		NULL	TRINITY_DN4131_c1_g1_i1:686-1594_-	302	NULL				NULL
TRINITY_DN136483_c0_g1_i1:	TRINITY_DN136483_c0_g1_i1:2-913_+	303	gi|1058121637|gb|JAS64467.1|	hypothetical protein	Cuerna arida		tig00000681_g3053.t1	TRINITY_DN136483_c0_g1_i1:2-913_-	303	gi|397614677|gb|EJK62946.1|	hypothetical protein	Thalassiosira oceanica		NULL
TRINITY_DN56961_c0_g1_i1:	TRINITY_DN56961_c0_g1_i1:2-913_+	303	gi|954249777|gb|KRX44449.1|	hypothetical protein	Trichinella murrelli		NULL	TRINITY_DN56961_c0_g1_i1:2-913_-	303	gi|700401139|ref|XP_009941462.1|	pre-mRNA-splicing factor ATP-dependent RNA helicase PRP16	Opisthocomus hoazin	DHX38	tig00020531_g10059.t1
TRINITY_DN108604_c0_g1_i1:	TRINITY_DN108604_c0_g1_i1:250-1200_+	316	gi|196012439|ref|XP_002116082.1|	hypothetical protein	Trichoplax adhaerens		tig00001428_g8728.t1	TRINITY_DN108604_c0_g1_i1:289-1200_-	303	NULL				NULL
TRINITY_DN11528_c0_g1_i2:	TRINITY_DN11528_c0_g1_i2:2-973_+	323	gi|695462762|ref|XP_009538536.1|	hypothetical protein	Phytophthora sojae		tig00021293_g20008.t1	TRINITY_DN11528_c0_g1_i2:1-912_-	303	NULL				NULL
TRINITY_DN103339_c0_g1_i1:	TRINITY_DN103339_c0_g1_i1:269-2554_+	761	gi|857974548|emb|CEO99230.1|	hypothetical protein	Plasmodiophora brassicae		tig00000241_g21025.t1	TRINITY_DN103339_c0_g1_i1:2629-3540_-	303	NULL				tig00000241_g21026.t1
TRINITY_DN52141_c0_g1_i1:	TRINITY_DN52141_c0_g1_i1:2-904_+	300	gi|742761645|gb|KIC71150.1|	hypothetical protein	Neochlamydia sp. TUME1		NULL	TRINITY_DN52141_c0_g1_i1:3-917_-	304	NULL				NULL
TRINITY_DN13416_c0_g2_i1:	TRINITY_DN13416_c0_g2_i1:2-916_+	304	gi|327546739|gb|EGF31683.1|	hypothetical protein	Oxalobacteraceae bacterium IMCC9480		NULL	TRINITY_DN13416_c0_g2_i1:2-916_-	304	gi|497033436|ref|WP_009442187.1|	penicillin-binding protein 1A	Selenomonas sp. oral taxon 149		tig00000670_g3048.t1
TRINITY_DN4790_c0_g2_i1:	TRINITY_DN4790_c0_g2_i1:2-916_+	304	gi|1181014055|ref|WP_084427100.1|	hypothetical protein	Roseimaritima ulvae		NULL	TRINITY_DN4790_c0_g2_i1:1-915_-	304	gi|920594068|ref|WP_053009551.1|	hypothetical protein	Yersinia intermedia		NULL
TRINITY_DN53302_c0_g1_i1:	TRINITY_DN53302_c0_g1_i1:3-917_+	304	gi|1181325321|ref|WP_084626206.1|	hypothetical protein	Methanosarcina vacuolata		tig00000889_g5338.t1	TRINITY_DN53302_c0_g1_i1:3-917_-	304	NULL				NULL
TRINITY_DN9097_c0_g1_i2:	TRINITY_DN9097_c0_g1_i2:2-916_+	304	gi|1174571571|gb|ARF10376.1|	hypothetical protein	Hokovirus HKV1		tig00000093_g3575.t1	TRINITY_DN9097_c0_g1_i2:1-915_-	304	NULL				NULL
TRINITY_DN13969_c0_g1_i2:	TRINITY_DN13969_c0_g1_i2:1-918_+	305	gi|1082855144|gb|OGB68407.1|	hypothetical protein	Burkholderiales bacterium RIFOXYC12_FULL_65_23		tig00021517_g22008.t1	TRINITY_DN13969_c0_g1_i2:1-918_-	305	gi|152028670|gb|ABS26438.1|	hypothetical protein	Anaeromyxobacter sp. Fw109-5		NULL
TRINITY_DN7795_c0_g2_i1:	TRINITY_DN7795_c0_g2_i1:2-928_+	308	gi|1026999895|ref|XP_016607074.1|	hypothetical protein	Spizellomyces punctatus DAOM BR117		tig00020553_g10757.t1	TRINITY_DN7795_c0_g2_i1:11-928_-	305	NULL				NULL
TRINITY_DN4281_c0_g3_i1:	TRINITY_DN4281_c0_g3_i1:1-1260_+	419	gi|972127470|gb|KUI56281.1|	hypothetical protein	Valsa mali var. pyri		NULL	TRINITY_DN4281_c0_g3_i1:1159-2076_-	305	NULL				NULL
TRINITY_DN54512_c1_g1_i1:	TRINITY_DN54512_c1_g1_i1:77-1846_+	589	gi|929763211|ref|XP_014156586.1|	hypothetical protein	Sphaeroforma arctica JP610		tig00021070_g17810.t1	TRINITY_DN54512_c1_g1_i1:929-1846_-	305	NULL				NULL
TRINITY_DN11613_c0_g2_i1:	TRINITY_DN11613_c0_g2_i1:1-921_+	306	gi|156399772|ref|XP_001638675.1|	hypothetical protein	Nematostella vectensis		NULL	TRINITY_DN11613_c0_g2_i1:1-921_-	306	NULL				NULL
TRINITY_DN9722_c0_g2_i2:	TRINITY_DN9722_c0_g2_i2:1-921_+	306	gi|168022895|ref|XP_001763974.1|	hypothetical protein	Physcomitrella patens		tig00000076_g2399.t1	TRINITY_DN9722_c0_g2_i2:1-921_-	306	NULL				NULL
TRINITY_DN11256_c1_g1_i1:	TRINITY_DN11256_c1_g1_i1:203-1144_+	313	gi|909140802|gb|KNE65744.1|	hypothetical protein	Allomyces macrogynus ATCC 38327		tig00021179_g19238.t1	TRINITY_DN11256_c1_g1_i1:1636-2556_-	306	gi|1183427776|gb|ORY52071.1|	DUF125-domain-containing protein	Rhizoclosmatium globosum		tig00021179_g19237.t1
TRINITY_DN14323_c2_g3_i1:	TRINITY_DN14323_c2_g3_i1:3-1007_+	334	gi|691246221|gb|KGF71970.1|	hypothetical protein	Neosynechococcus sphagnicola sy1		tig00020510_g9811.t1	TRINITY_DN14323_c2_g3_i1:2-922_-	306	gi|1078204886|gb|OEZ55081.1|	hypothetical protein	Janthinobacterium lividum		NULL
TRINITY_DN11256_c1_g1_i2:	TRINITY_DN11256_c1_g1_i2:120-1163_+	347	gi|909140802|gb|KNE65744.1|	hypothetical protein	Allomyces macrogynus ATCC 38327		tig00021179_g19238.t1	TRINITY_DN11256_c1_g1_i2:1655-2575_-	306	gi|1183427776|gb|ORY52071.1|	DUF125-domain-containing protein	Rhizoclosmatium globosum		tig00021179_g19237.t1
TRINITY_DN52791_c0_g1_i1:	TRINITY_DN52791_c0_g1_i1:2-1057_+	351	gi|673027332|ref|XP_008867627.1|	hypothetical protein	Aphanomyces invadans		tig00000025_g7912.t1	TRINITY_DN52791_c0_g1_i1:137-1057_-	306	NULL				NULL
TRINITY_DN29700_c0_g1_i1:	TRINITY_DN29700_c0_g1_i1:2-1282_+	426	gi|545364348|ref|XP_005647237.1|	hypothetical protein	Coccomyxa subellipsoidea C-169		tig00000681_g3057.t1	TRINITY_DN29700_c0_g1_i1:397-1317_-	306	NULL				NULL
TRINITY_DN13389_c0_g1_i1:	TRINITY_DN13389_c0_g1_i1:135-1037_+	300	gi|118352773|ref|XP_001009657.1|	hypothetical protein	Tetrahymena thermophila SB210		NULL	TRINITY_DN13389_c0_g1_i1:112-1035_-	307	NULL				NULL
TRINITY_DN9594_c0_g1_i2:	TRINITY_DN9594_c0_g1_i2:101-1441_+	446	gi|672819821|gb|KFH64719.1|	hypothetical protein	Mortierella verticillata NRRL 6337		tig00000241_g21049.t1	TRINITY_DN9594_c0_g1_i2:3504-4427_-	307	gi|1176113981|ref|XP_020628070.1|	gem-associated protein 5-like isoform X1	Orbicella faveolata	LOC110065287	tig00000241_g21047.t1
TRINITY_DN131083_c0_g1_i1:	TRINITY_DN131083_c0_g1_i1:90-1010_+	306	gi|1063076684|gb|JAT69377.1|	hypothetical protein	Auxenochlorella protothecoides		tig00021070_g17820.t1	TRINITY_DN131083_c0_g1_i1:186-1112_-	308	NULL				NULL
TRINITY_DN11623_c0_g1_i1:	TRINITY_DN11623_c0_g1_i1:3-929_+	308	gi|922856066|gb|KOO24459.1|	hypothetical protein	Chrysochromulina sp. CCMP291		NULL	TRINITY_DN11623_c0_g1_i1:1-927_-	308	NULL				NULL
TRINITY_DN14323_c2_g3_i2:	TRINITY_DN14323_c2_g3_i2:3-929_+	308	gi|691246221|gb|KGF71970.1|	hypothetical protein	Neosynechococcus sphagnicola sy1		tig00020510_g9811.t1	TRINITY_DN14323_c2_g3_i2:2-928_-	308	NULL				NULL
TRINITY_DN10651_c0_g1_i4:	TRINITY_DN10651_c0_g1_i4:1042-1992_+	316	gi|551651330|ref|XP_005828446.1|	hypothetical protein	Guillardia theta CCMP2712		tig00021073_g18066.t1	TRINITY_DN10651_c0_g1_i4:3-929_-	308	gi|1088924675|emb|SEA29610.1|	hypothetical protein	Microbulbifer marinus		tig00021073_g18067.t1
TRINITY_DN15034_c0_g1_i1:	TRINITY_DN15034_c0_g1_i1:301-1374_+	357	gi|922856856|gb|KOO25169.1|	hypothetical protein	Chrysochromulina sp. CCMP291		tig00021168_g19087.t1	TRINITY_DN15034_c0_g1_i1:448-1374_-	308	NULL				NULL
TRINITY_DN103462_c0_g2_i1:	TRINITY_DN103462_c0_g2_i1:1-2289_+	762	gi|1026992010|ref|XP_016607927.1|	hypothetical protein	Spizellomyces punctatus DAOM BR117		tig00000498_g1593.t1	TRINITY_DN103462_c0_g2_i1:1363-2289_-	308	NULL				NULL
TRINITY_DN3410_c0_g1_i1:	TRINITY_DN3410_c0_g1_i1:22-930_+	302	gi|971520532|dbj|GAQ77685.1|	hypothetical protein	Klebsormidium flaccidum		tig00000691_g3155.t1	TRINITY_DN3410_c0_g1_i1:1-930_-	309	NULL				NULL
TRINITY_DN11531_c0_g1_i1:	TRINITY_DN11531_c0_g1_i1:1-930_+	309	gi|385305569|gb|EIF49533.1|	hypothetical protein	Brettanomyces bruxellensis AWRI1499		NULL	TRINITY_DN11531_c0_g1_i1:2-931_-	309	NULL				NULL
TRINITY_DN7011_c0_g1_i1:	TRINITY_DN7011_c0_g1_i1:2-931_+	309	gi|551646453|ref|XP_005826013.1|	hypothetical protein	Guillardia theta CCMP2712		tig00021012_g17022.t1	TRINITY_DN7011_c0_g1_i1:2-931_-	309	NULL				NULL
TRINITY_DN4364_c0_g1_i1:	TRINITY_DN4364_c0_g1_i1:3-1187_+	394	gi|922854025|gb|KOO22595.1|	hypothetical protein	Chrysochromulina sp. CCMP291		NULL	TRINITY_DN4364_c0_g1_i1:3-932_-	309	gi|1176079339|ref|XP_020609741.1|	kinesin-like protein KIF28P	Orbicella faveolata	LOC110048295	tig00000402_g248.t1
TRINITY_DN129617_c0_g2_i1:	TRINITY_DN129617_c0_g2_i1:2-1600_+	532	gi|501450016|ref|WP_012473465.1|	hypothetical protein	Candidatus Amoebophilus asiaticus		tig00021348_g20550.t1	TRINITY_DN129617_c0_g2_i1:671-1600_-	309	NULL				NULL
TRINITY_DN79064_c0_g1_i1:	TRINITY_DN79064_c0_g1_i1:2-1003_+	333	gi|242046092|ref|XP_002460917.1|	hypothetical protein	Sorghum bicolor		tig00000254_g22571.t1	TRINITY_DN79064_c0_g1_i1:248-1180_-	310	gi|115365927|gb|EAU64946.1|	conserved hypothetical protein	Stigmatella aurantiaca DW4/3-1		NULL
TRINITY_DN10399_c0_g3_i1:	TRINITY_DN10399_c0_g3_i1:3-1061_+	352	gi|923133383|ref|XP_013760157.1|	hypothetical protein	Thecamonas trahens ATCC 50062		tig00001126_g7132.t1	TRINITY_DN10399_c0_g3_i1:129-1061_-	310	NULL				NULL
TRINITY_DN52373_c0_g1_i1:	TRINITY_DN52373_c0_g1_i1:136-1365_+	409	gi|1101254440|gb|OIP99825.1|	hypothetical protein	Zetaproteobacteria bacterium CG2_30_46_52		tig00000912_g5428.t1	TRINITY_DN52373_c0_g1_i1:25-957_-	310	NULL				NULL
TRINITY_DN11919_c0_g3_i1:	TRINITY_DN11919_c0_g3_i1:71-4738_+	1555	gi|505824890|ref|WP_015710268.1|	hypothetical protein	Treponema azotonutricium		tig00021489_g21663.t1	TRINITY_DN11919_c0_g3_i1:3807-4739_-	310	NULL				NULL
TRINITY_DN13512_c6_g3_i1:	TRINITY_DN13512_c6_g3_i1:3-938_+	311	gi|673049053|ref|XP_008878487.1|	hypothetical protein	Aphanomyces invadans		tig00000741_g3827.t1	TRINITY_DN13512_c6_g3_i1:3-938_-	311	NULL				NULL
TRINITY_DN15934_c0_g1_i1:	TRINITY_DN15934_c0_g1_i1:1-936_+	311	gi|528250321|gb|EPY34324.1|	hypothetical protein	Strigomonas culicis		NULL	TRINITY_DN15934_c0_g1_i1:1-936_-	311	gi|922855092|gb|KOO23572.1|	dynein heavy chain	Chrysochromulina sp. CCMP291		tig00000169_g11885.t1
TRINITY_DN31584_c0_g1_i1:	TRINITY_DN31584_c0_g1_i1:3-938_+	311	gi|1119703991|ref|WP_072622083.1|	hypothetical protein	Spirulina major		tig00021179_g19244.t1	TRINITY_DN31584_c0_g1_i1:3-938_-	311	NULL				NULL
TRINITY_DN104581_c0_g1_i1:	TRINITY_DN104581_c0_g1_i1:58-1062_+	334	gi|675167167|ref|XP_008892468.1|	hypothetical protein	Phytophthora parasitica INRA-310		tig00000851_g4908.t1	TRINITY_DN104581_c0_g1_i1:142-1077_-	311	gi|115363071|gb|EAU62248.1|	hypothetical protein	Stigmatella aurantiaca DW4/3-1		NULL
TRINITY_DN130411_c0_g1_i1:	TRINITY_DN130411_c0_g1_i1:3-1043_+	346	gi|1134878318|gb|OMJ76109.1|	hypothetical protein	Stentor coeruleus		tig00001335_g8217.t1	TRINITY_DN130411_c0_g1_i1:108-1043_-	311	NULL				NULL
TRINITY_DN2918_c0_g2_i1:	TRINITY_DN2918_c0_g2_i1:183-1097_+	304	gi|923135909|ref|XP_013761420.1|	hypothetical protein	Thecamonas trahens ATCC 50062		tig00000119_g6652.t1	TRINITY_DN2918_c0_g2_i1:159-1097_-	312	NULL				NULL
TRINITY_DN8263_c0_g2_i1:	TRINITY_DN8263_c0_g2_i1:1-939_+	312	gi|754344432|ref|XP_011270089.1|	hypothetical protein	Capsaspora owczarzaki ATCC 30864		tig00020961_g16684.t1	TRINITY_DN8263_c0_g2_i1:1-939_-	312	gi|913808718|emb|CRK48540.1|	hypothetical protein	Verticillium longisporum		NULL
TRINITY_DN256_c0_g2_i1:	TRINITY_DN256_c0_g2_i1:2-976_+	324	gi|149822165|gb|EDM81556.1|	hypothetical protein	Plesiocystis pacifica SIR-1		NULL	TRINITY_DN256_c0_g2_i1:38-976_-	312	gi|1011490961|ref|WP_062385638.1|	SAM-dependent methyltransferase	Pseudomonas abietaniphila		tig00020927_g15945.t1
TRINITY_DN28358_c0_g1_i1:	TRINITY_DN28358_c0_g1_i1:3-1028_+	341	gi|159468656|ref|XP_001692490.1|	hypothetical protein	Chlamydomonas reinhardtii		tig00000880_g5169.t1	TRINITY_DN28358_c0_g1_i1:216-1157_-	313	NULL				NULL
TRINITY_DN10448_c0_g1_i1:	TRINITY_DN10448_c0_g1_i1:2-1504_+	500	gi|1177852255|ref|WP_082877898.1|	hypothetical protein	Methylobacillus sp. MM2		tig00000383_g24685.t1	TRINITY_DN10448_c0_g1_i1:563-1504_-	313	NULL				NULL
TRINITY_DN78905_c0_g1_i1:	TRINITY_DN78905_c0_g1_i1:1-918_+	305	gi|971518945|dbj|GAQ79276.1|	hypothetical protein	Klebsormidium flaccidum		tig00001065_g6741.t1	TRINITY_DN78905_c0_g1_i1:1-945_-	314	NULL				NULL
TRINITY_DN103416_c0_g1_i1:	TRINITY_DN103416_c0_g1_i1:1-945_+	314	gi|551637431|ref|XP_005821534.1|	hypothetical protein	Guillardia theta CCMP2712		tig00000215_g18598.t1	TRINITY_DN103416_c0_g1_i1:1-945_-	314	NULL				NULL
TRINITY_DN7899_c0_g1_i1:	TRINITY_DN7899_c0_g1_i1:384-1427_+	347	gi|1065006707|gb|ODV95037.1|	hypothetical protein	Pachysolen tannophilus NRRL Y-2460		tig00020848_g14582.t1	TRINITY_DN7899_c0_g1_i1:483-1427_-	314	NULL				NULL
TRINITY_DN14348_c2_g4_i1:	TRINITY_DN14348_c2_g4_i1:107-1324_+	405	gi|929762187|ref|XP_014156074.1|	hypothetical protein	Sphaeroforma arctica JP610		tig00020941_g16224.t1	TRINITY_DN14348_c2_g4_i1:380-1324_-	314	NULL				NULL
TRINITY_DN27221_c0_g1_i1:	TRINITY_DN27221_c0_g1_i1:3-1634_+	543	gi|1183500446|gb|ORZ24084.1|	hypothetical protein	Absidia repens		tig00000857_g4950.t1	TRINITY_DN27221_c0_g1_i1:690-1634_-	314	NULL				NULL
TRINITY_DN7700_c0_g1_i1:	TRINITY_DN7700_c0_g1_i1:480-2696_+	738	gi|552840319|ref|XP_005850012.1|	hypothetical protein	Chlorella variabilis		tig00000248_g21781.t1	TRINITY_DN7700_c0_g1_i1:1752-2696_-	314	NULL				NULL
TRINITY_DN10507_c0_g1_i1:	TRINITY_DN10507_c0_g1_i1:3-992_+	329	gi|674250257|gb|KFK43022.1|	hypothetical protein	Arabis alpina		tig00000342_g24227.t1	TRINITY_DN10507_c0_g1_i1:96-1043_-	315	NULL				NULL
TRINITY_DN107253_c0_g1_i1:	TRINITY_DN107253_c0_g1_i1:1-993_+	330	gi|673039225|ref|XP_008873573.1|	hypothetical protein	Aphanomyces invadans		tig00001086_g6854.t1	TRINITY_DN107253_c0_g1_i1:46-993_-	315	NULL				NULL
TRINITY_DN57180_c0_g1_i1:	TRINITY_DN57180_c0_g1_i1:1-1053_+	350	gi|754350581|ref|XP_004345087.2|	hypothetical protein	Capsaspora owczarzaki ATCC 30864		tig00000880_g5191.t1	TRINITY_DN57180_c0_g1_i1:106-1053_-	315	NULL				NULL
TRINITY_DN27859_c0_g1_i1:	TRINITY_DN27859_c0_g1_i1:127-1200_+	357	gi|1114035798|ref|WP_072053763.1|	hypothetical protein	Arthrospira sp. TJSD091		tig00000254_g22546.t1	TRINITY_DN27859_c0_g1_i1:253-1200_-	315	gi|158308100|gb|ABW29717.1|	hypothetical protein	Acaryochloris marina MBIC11017		NULL
TRINITY_DN132456_c0_g1_i1:	TRINITY_DN132456_c0_g1_i1:1-1293_+	430	gi|551668513|ref|XP_005837016.1|	hypothetical protein	Guillardia theta CCMP2712		tig00021493_g21865.t1	TRINITY_DN132456_c0_g1_i1:346-1293_-	315	NULL				NULL
TRINITY_DN11656_c0_g2_i1:	TRINITY_DN11656_c0_g2_i1:2-952_+	316	gi|196013787|ref|XP_002116754.1|	hypothetical protein	Trichoplax adhaerens		tig00020943_g16261.t1	TRINITY_DN11656_c0_g2_i1:2-952_-	316	NULL				NULL
TRINITY_DN106562_c0_g1_i1:	TRINITY_DN106562_c0_g1_i1:3-1136_+	377	gi|551589992|ref|XP_005779447.1|	hypothetical protein	Emiliania huxleyi CCMP1516		tig00001085_g6971.t1	TRINITY_DN106562_c0_g1_i1:186-1136_-	316	NULL				NULL
TRINITY_DN8675_c0_g2_i1:	TRINITY_DN8675_c0_g2_i1:2-1228_+	408	gi|551647801|ref|XP_005826684.1|	hypothetical protein	Guillardia theta CCMP2712		tig00020904_g15220.t1	TRINITY_DN8675_c0_g2_i1:278-1228_-	316	NULL				NULL
TRINITY_DN9353_c1_g1_i1:	TRINITY_DN9353_c1_g1_i1:1410-2783_+	457	gi|552925197|gb|ESA09109.1|	hypothetical protein	Rhizophagus irregularis DAOM 181602		tig00000704_g3344.t1	TRINITY_DN9353_c1_g1_i1:233-1183_-	316	gi|1012218078|ref|XP_015935004.1|	uncharacterized protein LOC107461062	Arachis duranensis	LOC107461062	tig00000704_g3345.t2
TRINITY_DN11601_c1_g1_i2:	TRINITY_DN11601_c1_g1_i2:242-2092_+	616	gi|673037128|ref|XP_008872525.1|	hypothetical protein	Aphanomyces invadans		tig00021179_g19279.t1	TRINITY_DN11601_c1_g1_i2:1322-2272_-	316	NULL				NULL
TRINITY_DN11601_c1_g1_i5:	TRINITY_DN11601_c1_g1_i5:242-2092_+	616	gi|673037128|ref|XP_008872525.1|	hypothetical protein	Aphanomyces invadans		tig00021179_g19279.t1	TRINITY_DN11601_c1_g1_i5:1322-2272_-	316	NULL				NULL
TRINITY_DN11601_c1_g1_i6:	TRINITY_DN11601_c1_g1_i6:242-2092_+	616	gi|673037128|ref|XP_008872525.1|	hypothetical protein	Aphanomyces invadans		tig00021179_g19279.t1	TRINITY_DN11601_c1_g1_i6:1322-2272_-	316	NULL				NULL
TRINITY_DN11631_c0_g2_i1:	TRINITY_DN11631_c0_g2_i1:110-1021_+	303	gi|1183425213|gb|ORY49523.1|	hypothetical protein	Rhizoclosmatium globosum		NULL	TRINITY_DN11631_c0_g2_i1:68-1021_-	317	NULL				NULL
TRINITY_DN80629_c0_g1_i1:	TRINITY_DN80629_c0_g1_i1:2-1096_+	364	gi|553714561|gb|ESE29667.1|	hypothetical protein	Eubacterium brachy ATCC 33089		NULL	TRINITY_DN80629_c0_g1_i1:218-1171_-	317	NULL				NULL
TRINITY_DN13590_c0_g1_i1:	TRINITY_DN13590_c0_g1_i1:172-1287_+	371	gi|551662937|ref|XP_005834233.1|	hypothetical protein	Guillardia theta CCMP2712		tig00021612_g22872.t1	TRINITY_DN13590_c0_g1_i1:334-1287_-	317	NULL				NULL
TRINITY_DN14458_c0_g1_i2:	TRINITY_DN14458_c0_g1_i2:2-1120_+	372	gi|516330049|ref|WP_017720708.1|	hypothetical protein	Oscillatoria sp. PCC 10802		tig00020902_g15013.t1	TRINITY_DN14458_c0_g1_i2:974-1927_-	317	gi|749837694|dbj|GAM53872.1|	hypothetical protein	bacterium endosymbiont of Mortierella elongata FMR23-6		NULL
TRINITY_DN14458_c0_g1_i3:	TRINITY_DN14458_c0_g1_i3:2-1201_+	399	gi|918325476|ref|WP_052393719.1|	hypothetical protein	bacterium endosymbiont of Mortierella elongata FMR23-6		tig00020902_g15013.t1	TRINITY_DN14458_c0_g1_i3:1055-2008_-	317	gi|749837694|dbj|GAM53872.1|	hypothetical protein	bacterium endosymbiont of Mortierella elongata FMR23-6		NULL
TRINITY_DN104486_c0_g1_i1:	TRINITY_DN104486_c0_g1_i1:326-1720_+	464	gi|1134872658|gb|OMJ70847.1|	hypothetical protein	Stentor coeruleus		tig00000241_g20913.t1	TRINITY_DN104486_c0_g1_i1:767-1720_-	317	NULL				NULL
TRINITY_DN13151_c5_g2_i7:	TRINITY_DN13151_c5_g2_i7:1548-3464_+	638	gi|145349762|ref|XP_001419297.1|	hypothetical protein	Ostreococcus lucimarinus CCE9901		tig00001027_g6398.t1	TRINITY_DN13151_c5_g2_i7:2513-3466_-	317	NULL				NULL
TRINITY_DN13151_c5_g2_i5:	TRINITY_DN13151_c5_g2_i5:1180-3447_+	755	gi|145349762|ref|XP_001419297.1|	hypothetical protein	Ostreococcus lucimarinus CCE9901		tig00001027_g6398.t1	TRINITY_DN13151_c5_g2_i5:2496-3449_-	317	NULL				NULL
TRINITY_DN13151_c5_g2_i1:	TRINITY_DN13151_c5_g2_i1:2-3382_+	1126	gi|926797583|ref|XP_013906215.1|	hypothetical protein	Monoraphidium neglectum		tig00001027_g6398.t1	TRINITY_DN13151_c5_g2_i1:2431-3384_-	317	NULL				NULL
TRINITY_DN13151_c5_g2_i4:	TRINITY_DN13151_c5_g2_i4:3-3398_+	1131	gi|926797583|ref|XP_013906215.1|	hypothetical protein	Monoraphidium neglectum		tig00001027_g6398.t1	TRINITY_DN13151_c5_g2_i4:2447-3400_-	317	NULL				NULL
TRINITY_DN14419_c0_g2_i1:	TRINITY_DN14419_c0_g2_i1:3-17996_+	5997	gi|669154954|ref|XP_008613039.1|	hypothetical protein	Saprolegnia diclina VS20		tig00000691_g3176.t1	TRINITY_DN14419_c0_g2_i1:17043-17996_-	317	NULL				NULL
TRINITY_DN27433_c0_g1_i1:	TRINITY_DN27433_c0_g1_i1:191-1138_+	315	gi|698784835|ref|XP_009825461.1|	hypothetical protein	Aphanomyces astaci		tig00020554_g10888.t1	TRINITY_DN27433_c0_g1_i1:182-1138_-	318	NULL				NULL
TRINITY_DN10651_c0_g1_i2:	TRINITY_DN10651_c0_g1_i2:1142-2092_+	316	gi|551651330|ref|XP_005828446.1|	hypothetical protein	Guillardia theta CCMP2712		tig00021073_g18066.t1	TRINITY_DN10651_c0_g1_i2:3-959_-	318	gi|760443183|ref|XP_011398660.1|	hypothetical protein	Auxenochlorella protothecoides		tig00021073_g18067.t1
TRINITY_DN4982_c0_g1_i1:	TRINITY_DN4982_c0_g1_i1:2-958_+	318	gi|145500488|ref|XP_001436227.1|	hypothetical protein	Paramecium tetraurelia strain d4-2		tig00020704_g13144.t1	TRINITY_DN4982_c0_g1_i1:2-958_-	318	NULL				NULL
TRINITY_DN54390_c0_g1_i1:	TRINITY_DN54390_c0_g1_i1:26-1267_+	413	gi|551646092|ref|XP_005825833.1|	hypothetical protein	Guillardia theta CCMP2712		tig00001497_g9208.t1	TRINITY_DN54390_c0_g1_i1:311-1267_-	318	NULL				NULL
TRINITY_DN13945_c1_g1_i1:	TRINITY_DN13945_c1_g1_i1:1-1638_+	545	gi|655015587|ref|WP_028464554.1|	hypothetical protein	Nisaea denitrificans		tig00020616_g12257.t1	TRINITY_DN13945_c1_g1_i1:2167-3123_-	318	NULL				NULL
TRINITY_DN13641_c0_g1_i1:	TRINITY_DN13641_c0_g1_i1:2-1990_+	662	gi|546305527|ref|XP_005712672.1|	hypothetical protein	Chondrus crispus		tig00020911_g15748.t3	TRINITY_DN13641_c0_g1_i1:2232-3188_-	318	gi|1027004501|ref|XP_016606754.1|	hypothetical protein	Spizellomyces punctatus DAOM BR117		tig00020911_g15747.t1
TRINITY_DN13641_c0_g1_i2:	TRINITY_DN13641_c0_g1_i2:2-1990_+	662	gi|546305527|ref|XP_005712672.1|	hypothetical protein	Chondrus crispus		tig00020911_g15748.t3	TRINITY_DN13641_c0_g1_i2:2231-3187_-	318	gi|1027004501|ref|XP_016606754.1|	hypothetical protein	Spizellomyces punctatus DAOM BR117		tig00020911_g15747.t1
TRINITY_DN13641_c0_g1_i3:	TRINITY_DN13641_c0_g1_i3:2-2038_+	678	gi|546305527|ref|XP_005712672.1|	hypothetical protein	Chondrus crispus		tig00020911_g15748.t1	TRINITY_DN13641_c0_g1_i3:2280-3236_-	318	gi|1027004501|ref|XP_016606754.1|	hypothetical protein	Spizellomyces punctatus DAOM BR117		tig00020911_g15747.t1
TRINITY_DN13641_c0_g1_i4:	TRINITY_DN13641_c0_g1_i4:2-2038_+	678	gi|546305527|ref|XP_005712672.1|	hypothetical protein	Chondrus crispus		tig00020911_g15748.t1	TRINITY_DN13641_c0_g1_i4:2279-3235_-	318	gi|1027004501|ref|XP_016606754.1|	hypothetical protein	Spizellomyces punctatus DAOM BR117		tig00020911_g15747.t1
TRINITY_DN12412_c0_g1_i1:	TRINITY_DN12412_c0_g1_i1:2-961_+	319	gi|1174571571|gb|ARF10376.1|	hypothetical protein	Hokovirus HKV1		tig00000553_g2112.t1	TRINITY_DN12412_c0_g1_i1:2-961_-	319	NULL				NULL
TRINITY_DN30013_c0_g1_i1:	TRINITY_DN30013_c0_g1_i1:2-961_+	319	gi|590111485|emb|CDN43153.1|	hypothetical protein	Paenibacillus sp. P22		NULL	TRINITY_DN30013_c0_g1_i1:2-961_-	319	gi|545700370|ref|XP_005702563.1|	tRNA dimethylallyltransferase isoform 2	Galdieria sulphuraria		tig00021073_g18056.t1
TRINITY_DN12239_c0_g1_i1:	TRINITY_DN12239_c0_g1_i1:1-1359_+	452	gi|167538650|ref|XP_001750987.1|	hypothetical protein	Monosiga brevicollis MX1		tig00000523_g1862.t1	TRINITY_DN12239_c0_g1_i1:400-1359_-	319	NULL				NULL
TRINITY_DN14328_c0_g2_i14:	TRINITY_DN14328_c0_g2_i14:2-1432_+	476	gi|831773771|ref|XP_012754010.1|	hypothetical protein	Acytostelium subglobosum LB1		tig00020951_g16466.t1	TRINITY_DN14328_c0_g2_i14:472-1434_-	320	NULL				NULL
TRINITY_DN14328_c0_g2_i2:	TRINITY_DN14328_c0_g2_i2:2-1489_+	495	gi|831773771|ref|XP_012754010.1|	hypothetical protein	Acytostelium subglobosum LB1		tig00020951_g16466.t1	TRINITY_DN14328_c0_g2_i2:529-1491_-	320	NULL				NULL
TRINITY_DN14328_c0_g2_i10:	TRINITY_DN14328_c0_g2_i10:92-1633_+	513	gi|831773771|ref|XP_012754010.1|	hypothetical protein	Acytostelium subglobosum LB1		tig00021521_g22066.t1	TRINITY_DN14328_c0_g2_i10:673-1635_-	320	NULL				NULL
TRINITY_DN14328_c0_g2_i3:	TRINITY_DN14328_c0_g2_i3:3-1718_+	571	gi|831773771|ref|XP_012754010.1|	hypothetical protein	Acytostelium subglobosum LB1		tig00021521_g22066.t1	TRINITY_DN14328_c0_g2_i3:758-1720_-	320	NULL				NULL
TRINITY_DN14328_c0_g2_i6:	TRINITY_DN14328_c0_g2_i6:2-2539_+	845	gi|831773771|ref|XP_012754010.1|	hypothetical protein	Acytostelium subglobosum LB1		tig00021073_g18006.t1	TRINITY_DN14328_c0_g2_i6:1579-2541_-	320	NULL				NULL
TRINITY_DN129897_c0_g1_i1:	TRINITY_DN129897_c0_g1_i1:3-920_+	305	gi|443688665|gb|ELT91285.1|	hypothetical protein	Capitella teleta		tig00001215_g7575.t1	TRINITY_DN129897_c0_g1_i1:3-968_-	321	NULL				NULL
TRINITY_DN14113_c2_g3_i2:	TRINITY_DN14113_c2_g3_i2:1-966_+	321	gi|501673754|ref|WP_012615669.1|	hypothetical protein	Chloroflexus aggregans		tig00000057_g29.t1	TRINITY_DN14113_c2_g3_i2:1-966_-	321	gi|1005221050|gb|KYF88020.1|	hypothetical protein	Sorangium cellulosum		NULL
TRINITY_DN5795_c0_g1_i1:	TRINITY_DN5795_c0_g1_i1:1-966_+	321	gi|966636262|gb|KTF71370.1|	hypothetical protein	Cyprinus carpio		tig00020629_g12411.t1	TRINITY_DN5795_c0_g1_i1:1-966_-	321	NULL				NULL
TRINITY_DN11528_c0_g1_i1:	TRINITY_DN11528_c0_g1_i1:2-1027_+	341	gi|695462762|ref|XP_009538536.1|	hypothetical protein	Phytophthora sojae		tig00021293_g20008.t1	TRINITY_DN11528_c0_g1_i1:1-966_-	321	NULL				NULL
TRINITY_DN26595_c0_g1_i1:	TRINITY_DN26595_c0_g1_i1:81-1166_+	361	gi|1058133886|gb|JAS70591.1|	hypothetical protein	Homalodisca liturata		tig00001181_g7439.t1	TRINITY_DN26595_c0_g1_i1:201-1166_-	321	NULL				NULL
TRINITY_DN11775_c0_g1_i7:	TRINITY_DN11775_c0_g1_i7:1185-2459_+	424	gi|831764304|ref|XP_012751138.1|	hypothetical protein	Acytostelium subglobosum LB1		tig00001388_g8580.t1	TRINITY_DN11775_c0_g1_i7:2601-3566_-	321	NULL				NULL
TRINITY_DN11775_c0_g1_i4:	TRINITY_DN11775_c0_g1_i4:1111-2607_+	498	gi|831764304|ref|XP_012751138.1|	hypothetical protein	Acytostelium subglobosum LB1		tig00001388_g8580.t1	TRINITY_DN11775_c0_g1_i4:2591-3556_-	321	NULL				NULL
TRINITY_DN11775_c0_g1_i6:	TRINITY_DN11775_c0_g1_i6:1185-2681_+	498	gi|831764304|ref|XP_012751138.1|	hypothetical protein	Acytostelium subglobosum LB1		tig00001388_g8580.t1	TRINITY_DN11775_c0_g1_i6:2665-3630_-	321	NULL				NULL
TRINITY_DN78980_c0_g1_i1:	TRINITY_DN78980_c0_g1_i1:153-1061_+	302	gi|551678587|ref|XP_005842046.1|	hypothetical protein	Guillardia theta CCMP2712		tig00020556_g10978.t1	TRINITY_DN78980_c0_g1_i1:93-1061_-	322	NULL				NULL
TRINITY_DN11642_c0_g4_i1:	TRINITY_DN11642_c0_g4_i1:49-969_+	306	gi|551615628|ref|XP_005788682.1|	hypothetical protein	Emiliania huxleyi CCMP1516		tig00000204_g17715.t2	TRINITY_DN11642_c0_g4_i1:1-969_-	322	NULL				NULL
TRINITY_DN9910_c0_g1_i2:	TRINITY_DN9910_c0_g1_i2:753-1700_+	315	gi|944252043|gb|KQL16306.1|	hypothetical protein	Setaria italica		tig00020903_g15082.t1	TRINITY_DN9910_c0_g1_i2:3-971_-	322	NULL				NULL
TRINITY_DN4682_c0_g1_i1:	TRINITY_DN4682_c0_g1_i1:319-1281_+	320	gi|676396731|ref|XP_009041643.1|	hypothetical protein	Aureococcus anophagefferens		tig00001128_g7180.t1	TRINITY_DN4682_c0_g1_i1:313-1281_-	322	NULL				NULL
TRINITY_DN4682_c0_g2_i1:	TRINITY_DN4682_c0_g2_i1:319-1281_+	320	gi|676396731|ref|XP_009041643.1|	hypothetical protein	Aureococcus anophagefferens		tig00001128_g7180.t1	TRINITY_DN4682_c0_g2_i1:313-1281_-	322	NULL				NULL
TRINITY_DN109808_c0_g1_i1:	TRINITY_DN109808_c0_g1_i1:3-1010_+	335	gi|1026947997|ref|XP_016612447.1|	hypothetical protein	Spizellomyces punctatus DAOM BR117		tig00000448_g864.t1	TRINITY_DN109808_c0_g1_i1:42-1010_-	322	NULL				NULL
TRINITY_DN9296_c0_g2_i2:	TRINITY_DN9296_c0_g2_i2:1054-2109_+	351	gi|629091942|gb|KCW57937.1|	hypothetical protein	Eucalyptus grandis		tig00000842_g4852.t1	TRINITY_DN9296_c0_g2_i2:1204-2172_-	322	NULL				NULL
TRINITY_DN105080_c0_g1_i1:	TRINITY_DN105080_c0_g1_i1:1-1125_+	374	gi|568057500|gb|ETM54165.1|	hypothetical protein	Phytophthora parasitica		tig00000144_g9122.t1	TRINITY_DN105080_c0_g1_i1:157-1125_-	322	NULL				NULL
TRINITY_DN9296_c0_g2_i1:	TRINITY_DN9296_c0_g2_i1:1-1890_+	629	gi|902208120|gb|KNA15855.1|	hypothetical protein	Spinacia oleracea		tig00000842_g4852.t1	TRINITY_DN9296_c0_g2_i1:985-1953_-	322	NULL				NULL
TRINITY_DN14140_c1_g1_i1:	TRINITY_DN14140_c1_g1_i1:572-2611_+	679	gi|1183416733|gb|ORY41118.1|	hypothetical protein	Neocallimastix californiae		tig00000737_g3793.t1	TRINITY_DN14140_c1_g1_i1:1643-2611_-	322	NULL				NULL
TRINITY_DN14140_c1_g1_i5:	TRINITY_DN14140_c1_g1_i5:572-2632_+	686	gi|698777949|ref|XP_009822018.1|	hypothetical protein	Aphanomyces astaci		tig00000737_g3791.t1	TRINITY_DN14140_c1_g1_i5:1664-2632_-	322	NULL				NULL
TRINITY_DN13040_c2_g1_i1:	TRINITY_DN13040_c2_g1_i1:1-972_+	323	gi|344248141|gb|EGW04245.1|	hypothetical protein	Cricetulus griseus		NULL	TRINITY_DN13040_c2_g1_i1:2-973_-	323	NULL				NULL
TRINITY_DN7553_c0_g2_i1:	TRINITY_DN7553_c0_g2_i1:1-1569_+	522	gi|168063650|ref|XP_001783783.1|	hypothetical protein	Physcomitrella patens		tig00000711_g3366.t1	TRINITY_DN7553_c0_g2_i1:703-1674_-	323	NULL				NULL
TRINITY_DN14160_c0_g3_i1:	TRINITY_DN14160_c0_g3_i1:2-976_+	324	gi|909146302|gb|KNE69837.1|	hypothetical protein	Allomyces macrogynus ATCC 38327		tig00000142_g8641.t1	TRINITY_DN14160_c0_g3_i1:2-976_-	324	NULL				NULL
TRINITY_DN29274_c0_g1_i1:	TRINITY_DN29274_c0_g1_i1:2-976_+	324	gi|923124590|ref|XP_013755763.1|	hypothetical protein	Thecamonas trahens ATCC 50062		tig00001600_g9401.t1	TRINITY_DN29274_c0_g1_i1:2-976_-	324	NULL				NULL
TRINITY_DN11623_c0_g2_i1:	TRINITY_DN11623_c0_g2_i1:1-999_+	332	gi|922856066|gb|KOO24459.1|	hypothetical protein	Chrysochromulina sp. CCMP291		NULL	TRINITY_DN11623_c0_g2_i1:25-999_-	324	gi|302848631|ref|XP_002955847.1|	hypothetical protein	Volvox carteri f. nagariensis		tig00021073_g18068.t1
TRINITY_DN55865_c0_g1_i1:	TRINITY_DN55865_c0_g1_i1:134-1147_+	337	gi|1021056636|emb|SAM07507.1|	hypothetical protein	Absidia glauca	ABSGL_13150.1 scaffold 13659	tig00020556_g11061.t1	TRINITY_DN55865_c0_g1_i1:308-1282_-	324	NULL				NULL
TRINITY_DN79298_c0_g1_i1:	TRINITY_DN79298_c0_g1_i1:3-1028_+	341	gi|813117663|ref|XP_012195712.1|	hypothetical protein	Saprolegnia parasitica CBS 223.65		tig00020675_g12659.t1	TRINITY_DN79298_c0_g1_i1:2-976_-	324	NULL				NULL
TRINITY_DN4840_c0_g1_i1:	TRINITY_DN4840_c0_g1_i1:1100-2044_+	314	gi|1026756632|gb|OAE19045.1|	hypothetical protein	Marchantia polymorpha subsp. polymorpha		tig00001155_g7310.t1	TRINITY_DN4840_c0_g1_i1:1-978_-	325	gi|612086947|gb|EZP45579.1|	DEAD/DEAH box helicase	Micrococcus luteus		NULL
TRINITY_DN52869_c0_g1_i1:	TRINITY_DN52869_c0_g1_i1:1-1212_+	403	gi|1004134647|gb|KXZ42738.1|	hypothetical protein	Gonium pectorale		tig00001095_g7042.t2	TRINITY_DN52869_c0_g1_i1:235-1212_-	325	NULL				NULL
TRINITY_DN9851_c0_g1_i1:	TRINITY_DN9851_c0_g1_i1:3006-4340_+	444	gi|857977060|emb|CEO97168.1|	hypothetical protein	Plasmodiophora brassicae		NULL	TRINITY_DN9851_c0_g1_i1:284-1261_-	325	gi|156353158|ref|XP_001622942.1|	hypothetical protein	Nematostella vectensis		NULL
TRINITY_DN9851_c0_g1_i2:	TRINITY_DN9851_c0_g1_i2:3007-4341_+	444	gi|857977060|emb|CEO97168.1|	hypothetical protein	Plasmodiophora brassicae		NULL	TRINITY_DN9851_c0_g1_i2:284-1261_-	325	gi|156353158|ref|XP_001622942.1|	hypothetical protein	Nematostella vectensis		NULL
TRINITY_DN9274_c0_g1_i4:	TRINITY_DN9274_c0_g1_i4:53-1441_+	462	gi|929739135|ref|XP_014144555.1|	hypothetical protein	Sphaeroforma arctica JP610		tig00001030_g6454.t1	TRINITY_DN9274_c0_g1_i4:762-1739_-	325	NULL				NULL
TRINITY_DN4494_c0_g1_i1:	TRINITY_DN4494_c0_g1_i1:1-942_+	313	gi|551652253|ref|XP_005828906.1|	hypothetical protein	Guillardia theta CCMP2712		tig00000367_g24467.t1	TRINITY_DN4494_c0_g1_i1:1-981_-	326	NULL				NULL
TRINITY_DN26607_c0_g1_i1:	TRINITY_DN26607_c0_g1_i1:2-1033_+	343	gi|528250321|gb|EPY34324.1|	hypothetical protein	Strigomonas culicis		NULL	TRINITY_DN26607_c0_g1_i1:2-985_-	327	gi|1147391780|ref|XP_020007179.1|	LOW QUALITY PROTEIN: dynein heavy chain 7, axonemal-like	Castor canadensis	LOC109674650	tig00000555_g2144.t1
TRINITY_DN8038_c0_g1_i1:	TRINITY_DN8038_c0_g1_i1:232-1188_+	318	gi|1072779080|ref|WP_069968943.1|	hypothetical protein	Desertifilum sp. IPPAS B-1220		tig00020902_g15007.t1	TRINITY_DN8038_c0_g1_i1:202-1188_-	328	NULL				NULL
TRINITY_DN54352_c0_g1_i1:	TRINITY_DN54352_c0_g1_i1:3-980_+	325	gi|522211141|ref|WP_020718451.1|	hypothetical protein	Acidobacteriaceae bacterium KBS 96		tig00020746_g13652.t1	TRINITY_DN54352_c0_g1_i1:45-1031_-	328	NULL				NULL
TRINITY_DN130042_c0_g1_i1:	TRINITY_DN130042_c0_g1_i1:1-1020_+	339	gi|260832394|ref|XP_002611142.1|	hypothetical protein	Branchiostoma floridae		tig00000455_g1012.t1	TRINITY_DN130042_c0_g1_i1:34-1020_-	328	gi|1020456778|gb|KZL86489.1|	hypothetical protein	Colletotrichum incanum		NULL
TRINITY_DN11465_c0_g3_i1:	TRINITY_DN11465_c0_g3_i1:1-1488_+	495	gi|1083551416|gb|OGG49226.1|	hypothetical protein	Candidatus Handelsmanbacteria bacterium RIFCSPLOWO2_12_FULL_64_10		tig00021246_g19610.t1	TRINITY_DN11465_c0_g3_i1:499-1488_-	329	NULL				NULL
TRINITY_DN12872_c1_g2_i1:	TRINITY_DN12872_c1_g2_i1:1-987_+	328	gi|303290420|ref|XP_003064497.1|	hypothetical protein	Micromonas pusilla CCMP1545		tig00001024_g6321.t1	TRINITY_DN12872_c1_g2_i1:1-993_-	330	NULL				NULL
TRINITY_DN4203_c0_g1_i1:	TRINITY_DN4203_c0_g1_i1:2-994_+	330	gi|1087406720|emb|SDL24529.1|	hypothetical protein	Paenibacillus jilunlii		NULL	TRINITY_DN4203_c0_g1_i1:2-994_-	330	NULL				NULL
TRINITY_DN56890_c0_g1_i1:	TRINITY_DN56890_c0_g1_i1:1-996_+	331	gi|752274383|dbj|GAM90802.1|	hypothetical protein	fungal sp. No.11243		NULL	TRINITY_DN56890_c0_g1_i1:1-996_-	331	gi|831759577|ref|XP_012749689.1|	hypothetical protein	Acytostelium subglobosum LB1		tig00001086_g6860.t1
TRINITY_DN6322_c0_g2_i1:	TRINITY_DN6322_c0_g2_i1:3-1031_+	342	gi|551608727|ref|XP_005785619.1|	hypothetical protein	Emiliania huxleyi CCMP1516		tig00020603_g11838.t1	TRINITY_DN6322_c0_g2_i1:75-1070_-	331	NULL				NULL
TRINITY_DN11176_c0_g2_i2:	TRINITY_DN11176_c0_g2_i2:106-1149_+	347	gi|219128490|ref|XP_002184445.1|	hypothetical protein	Phaeodactylum tricornutum CCAP 1055/1	Tpt6	tig00000632_g2737.t1	TRINITY_DN11176_c0_g2_i2:154-1149_-	331	NULL				NULL
TRINITY_DN13072_c0_g2_i2:	TRINITY_DN13072_c0_g2_i2:3-1070_+	355	gi|443732500|gb|ELU17184.1|	hypothetical protein	Capitella teleta		tig00021462_g21607.t1	TRINITY_DN13072_c0_g2_i2:3-998_-	331	NULL				NULL
TRINITY_DN13129_c0_g1_i1:	TRINITY_DN13129_c0_g1_i1:1-1320_+	439	gi|966642852|gb|KTF77764.1|	hypothetical protein	Cyprinus carpio		tig00001154_g7294.t2	TRINITY_DN13129_c0_g1_i1:337-1332_-	331	NULL				NULL
TRINITY_DN14659_c0_g1_i1:	TRINITY_DN14659_c0_g1_i1:1457-3343_+	628	gi|1026957207|ref|XP_016610959.1|	hypothetical protein	Spizellomyces punctatus DAOM BR117		tig00000852_g5047.t1	TRINITY_DN14659_c0_g1_i1:1381-2376_-	331	NULL				NULL
TRINITY_DN105137_c0_g1_i1:	TRINITY_DN105137_c0_g1_i1:104-1084_+	326	gi|168024384|ref|XP_001764716.1|	hypothetical protein	Physcomitrella patens		tig00000215_g18655.t1	TRINITY_DN105137_c0_g1_i1:191-1189_-	332	NULL				NULL
TRINITY_DN80407_c0_g1_i1:	TRINITY_DN80407_c0_g1_i1:1-999_+	332	gi|1180243552|ref|WP_083762357.1|	hypothetical protein	Chlorobaculum parvum		tig00000178_g12779.t1	TRINITY_DN80407_c0_g1_i1:1-999_-	332	NULL				NULL
TRINITY_DN54015_c0_g1_i1:	TRINITY_DN54015_c0_g1_i1:61-1083_+	340	gi|1181164439|ref|WP_084511950.1|	hypothetical protein	Geothrix fermentans		tig00021293_g20009.t1	TRINITY_DN54015_c0_g1_i1:145-1143_-	332	NULL				NULL
TRINITY_DN12605_c3_g1_i1:	TRINITY_DN12605_c3_g1_i1:40-1134_+	364	gi|1000781092|gb|KXN72279.1|	hypothetical protein	Conidiobolus coronatus NRRL 28638		tig00000989_g6097.t1	TRINITY_DN12605_c3_g1_i1:136-1134_-	332	NULL				NULL
TRINITY_DN8920_c0_g1_i1:	TRINITY_DN8920_c0_g1_i1:3-1160_+	385	gi|673021914|ref|XP_008864918.1|	hypothetical protein	Aphanomyces invadans		tig00001265_g7908.t1	TRINITY_DN8920_c0_g1_i1:162-1160_-	332	gi|1070061370|gb|OEI69250.1|	hypothetical protein	Curtobacterium sp. ER1/6		NULL
TRINITY_DN78727_c0_g1_i1:	TRINITY_DN78727_c0_g1_i1:2-2602_+	866	gi|923128575|ref|XP_013757754.1|	hypothetical protein	Thecamonas trahens ATCC 50062		tig00000254_g22561.t1	TRINITY_DN78727_c0_g1_i1:2-1000_-	332	NULL				NULL
TRINITY_DN77941_c4_g1_i1:	TRINITY_DN77941_c4_g1_i1:38-3766_+	1242	gi|551584724|ref|XP_005777718.1|	hypothetical protein	Emiliania huxleyi CCMP1516		tig00021589_g22739.t1	TRINITY_DN77941_c4_g1_i1:8-1006_-	332	NULL				NULL
TRINITY_DN10383_c0_g1_i1:	TRINITY_DN10383_c0_g1_i1:206-1231_+	341	gi|1026759169|gb|OAE21157.1|	hypothetical protein	Marchantia polymorpha subsp. polymorpha		tig00000984_g5992.t1	TRINITY_DN10383_c0_g1_i1:1228-2229_-	333	NULL				NULL
TRINITY_DN14076_c0_g4_i1:	TRINITY_DN14076_c0_g4_i1:3-1973_+	656	gi|758366677|emb|CEP10884.1|	hypothetical protein	Parasitella parasitica	PARPA_04681.1 scaffold 15556	tig00001029_g6419.t1	TRINITY_DN14076_c0_g4_i1:3-1004_-	333	NULL				NULL
TRINITY_DN1428_c0_g1_i1:	TRINITY_DN1428_c0_g1_i1:2-1288_+	428	gi|551658109|ref|XP_005831825.1|	hypothetical protein	Guillardia theta CCMP2712		tig00021318_g20191.t1	TRINITY_DN1428_c0_g1_i1:284-1288_-	334	NULL				NULL
TRINITY_DN11373_c0_g1_i1:	TRINITY_DN11373_c0_g1_i1:1-1500_+	499	gi|1173953499|gb|OQS01038.1|	hypothetical protein	Achlya hypogyna		tig00020848_g14593.t1	TRINITY_DN11373_c0_g1_i1:496-1500_-	334	NULL				NULL
TRINITY_DN11373_c0_g2_i1:	TRINITY_DN11373_c0_g2_i1:1-1500_+	499	gi|1173953499|gb|OQS01038.1|	hypothetical protein	Achlya hypogyna		tig00020848_g14593.t1	TRINITY_DN11373_c0_g2_i1:496-1500_-	334	NULL				NULL
TRINITY_DN11373_c0_g3_i1:	TRINITY_DN11373_c0_g3_i1:1-1500_+	499	gi|1173953499|gb|OQS01038.1|	hypothetical protein	Achlya hypogyna		tig00020848_g14593.t1	TRINITY_DN11373_c0_g3_i1:496-1500_-	334	NULL				NULL
TRINITY_DN14431_c2_g4_i3:	TRINITY_DN14431_c2_g4_i3:1685-2740_+	351	gi|918326282|ref|WP_052393973.1|	hypothetical protein	bacterium endosymbiont of Mortierella elongata FMR23-6		tig00001038_g6538.t1	TRINITY_DN14431_c2_g4_i3:2252-3259_-	335	NULL				NULL
TRINITY_DN1852_c0_g1_i1:	TRINITY_DN1852_c0_g1_i1:3-1106_+	367	gi|1088347270|gb|OHB94838.1|	hypothetical protein	Planctomycetes bacterium RIFCSPLOWO2_02_FULL_50_16		tig00000310_g23963.t1	TRINITY_DN1852_c0_g1_i1:99-1106_-	335	NULL				NULL
TRINITY_DN14431_c2_g4_i4:	TRINITY_DN14431_c2_g4_i4:1-2841_+	946	gi|916606947|ref|WP_051214038.1|	hypothetical protein	Glomeribacter sp. 1016415		tig00021179_g19246.t1	TRINITY_DN14431_c2_g4_i4:2353-3360_-	335	NULL				NULL
TRINITY_DN54013_c0_g1_i1:	TRINITY_DN54013_c0_g1_i1:177-1121_+	314	gi|971508384|dbj|GAQ89821.1|	hypothetical protein	Klebsormidium flaccidum		tig00000949_g5751.t1	TRINITY_DN54013_c0_g1_i1:111-1121_-	336	NULL				NULL
TRINITY_DN9005_c0_g1_i1:	TRINITY_DN9005_c0_g1_i1:2-1012_+	336	gi|384496929|gb|EIE87420.1|	hypothetical protein	Rhizopus delemar RA 99-880		tig00000093_g3669.t1	TRINITY_DN9005_c0_g1_i1:2-1012_-	336	NULL				NULL
TRINITY_DN130114_c0_g1_i1:	TRINITY_DN130114_c0_g1_i1:1-1167_+	388	gi|1176183555|gb|OQX96787.1|	hypothetical protein	candidate division KSB1 4572_119		tig00000178_g12816.t1	TRINITY_DN130114_c0_g1_i1:226-1236_-	336	NULL				NULL
TRINITY_DN12564_c0_g3_i1:	TRINITY_DN12564_c0_g3_i1:1-1014_+	337	gi|1177710379|ref|WP_082799938.1|	hypothetical protein	Bacillus fastidiosus		tig00020554_g10946.t1	TRINITY_DN12564_c0_g3_i1:1-1014_-	337	NULL				NULL
TRINITY_DN14948_c0_g1_i1:	TRINITY_DN14948_c0_g1_i1:293-1210_+	305	gi|255083242|ref|XP_002504607.1|	hypothetical protein	Micromonas commoda		tig00000405_g458.t1	TRINITY_DN14948_c0_g1_i1:193-1209_-	338	NULL				NULL
TRINITY_DN12635_c0_g1_i1:	TRINITY_DN12635_c0_g1_i1:98-1051_+	317	gi|1183512201|gb|ORZ35436.1|	hypothetical protein	Catenaria anguillulae PL171		tig00000571_g2192.t1	TRINITY_DN12635_c0_g1_i1:35-1051_-	338	NULL				NULL
TRINITY_DN16930_c0_g1_i1:	TRINITY_DN16930_c0_g1_i1:1-954_+	317	gi|1137246637|gb|OMP05418.1|	hypothetical protein	Corchorus olitorius		tig00001094_g6974.t1	TRINITY_DN16930_c0_g1_i1:1-1017_-	338	NULL				NULL
TRINITY_DN12000_c0_g1_i1:	TRINITY_DN12000_c0_g1_i1:3-1019_+	338	gi|294326216|gb|EFG07859.1|	Hypothetical protein	Streptomyces clavuligerus ATCC 27064		NULL	TRINITY_DN12000_c0_g1_i1:3-1019_-	338	gi|1148782951|ref|WP_077512857.1|	alpha-galactosidase	Rhodanobacter sp. B05		tig00000802_g4309.t1
TRINITY_DN9906_c0_g2_i1:	TRINITY_DN9906_c0_g2_i1:238-1173_+	311	gi|302755030|ref|XP_002960939.1|	hypothetical protein	Selaginella moellendorffii		tig00001368_g8415.t1	TRINITY_DN9906_c0_g2_i1:513-1532_-	339	gi|470264352|ref|XP_004361179.1|	PHD zinc finger-containing protein	Dictyostelium fasciculatum		tig00001368_g8416.t1
TRINITY_DN2918_c0_g1_i1:	TRINITY_DN2918_c0_g1_i1:2-1021_+	339	gi|923135909|ref|XP_013761420.1|	hypothetical protein	Thecamonas trahens ATCC 50062		tig00000119_g6652.t1	TRINITY_DN2918_c0_g1_i1:2-1021_-	339	NULL				NULL
TRINITY_DN13096_c2_g1_i1:	TRINITY_DN13096_c2_g1_i1:3-1160_+	385	gi|1057408376|ref|WP_068760128.1|	hypothetical protein	Aequorivita soesokkakensis		tig00000841_g4736.t1	TRINITY_DN13096_c2_g1_i1:186-1205_-	339	NULL				NULL
TRINITY_DN13471_c0_g1_i2:	TRINITY_DN13471_c0_g1_i2:229-1461_+	410	gi|923126899|ref|XP_013756916.1|	hypothetical protein	Thecamonas trahens ATCC 50062		tig00000767_g3975.t1	TRINITY_DN13471_c0_g1_i2:442-1461_-	339	NULL				NULL
TRINITY_DN106632_c0_g1_i1:	TRINITY_DN106632_c0_g1_i1:1-909_+	302	gi|1063097659|gb|JAT75663.1|	hypothetical protein	Auxenochlorella protothecoides		tig00020556_g10998.t1	TRINITY_DN106632_c0_g1_i1:1-1023_-	340	NULL				NULL
TRINITY_DN8310_c0_g2_i1:	TRINITY_DN8310_c0_g2_i1:1-1023_+	340	gi|346919178|gb|EGY00822.1|	hypothetical protein	Nitrospirillum amazonense Y2		NULL	TRINITY_DN8310_c0_g2_i1:1-1023_-	340	gi|918401295|ref|WP_052452561.1|	hybrid sensor histidine kinase/response regulator	Herbaspirillum sp. TSA66		tig00020660_g12548.t1
TRINITY_DN10375_c0_g1_i1:	TRINITY_DN10375_c0_g1_i1:1-1029_+	342	gi|551645967|ref|XP_005825771.1|	hypothetical protein	Guillardia theta CCMP2712		NULL	TRINITY_DN10375_c0_g1_i1:1-1029_-	342	NULL				NULL
TRINITY_DN5076_c0_g1_i1:	TRINITY_DN5076_c0_g1_i1:2086-3348_+	420	gi|1088321517|gb|OHB72635.1|	hypothetical protein	Planctomycetes bacterium RBG_16_43_13		tig00000806_g4371.t1	TRINITY_DN5076_c0_g1_i1:2320-3348_-	342	NULL				NULL
TRINITY_DN12405_c0_g1_i1:	TRINITY_DN12405_c0_g1_i1:23-1051_+	342	gi|551676395|ref|XP_005840951.1|	hypothetical protein	Guillardia theta CCMP2712		tig00020684_g12870.t1	TRINITY_DN12405_c0_g1_i1:17-1051_-	344	NULL				NULL
TRINITY_DN104513_c0_g1_i1:	TRINITY_DN104513_c0_g1_i1:2-1036_+	344	gi|1180583474|ref|WP_084069724.1|	hypothetical protein	Desulfobacterium vacuolatum		tig00020892_g14924.t1	TRINITY_DN104513_c0_g1_i1:2-1036_-	344	gi|678303574|emb|CDY73242.1|	hypothetical protein	Caballeronia glathei		NULL
TRINITY_DN129942_c0_g1_i1:	TRINITY_DN129942_c0_g1_i1:1-1035_+	344	gi|1183311394|gb|ORX41484.1|	hypothetical protein	Piromyces finnis		tig00000796_g4245.t1	TRINITY_DN129942_c0_g1_i1:1-1035_-	344	gi|954249777|gb|KRX44449.1|	hypothetical protein	Trichinella murrelli		NULL
TRINITY_DN103945_c1_g1_i1:	TRINITY_DN103945_c1_g1_i1:74-1243_+	389	gi|291001051|ref|XP_002683092.1|	hypothetical protein	Naegleria gruberi strain NEG-M		NULL	TRINITY_DN103945_c1_g1_i1:209-1243_-	344	NULL				NULL
TRINITY_DN6518_c0_g1_i1:	TRINITY_DN6518_c0_g1_i1:1-1200_+	399	gi|857973115|emb|CEP00396.1|	hypothetical protein	Plasmodiophora brassicae		tig00000350_g24352.t1	TRINITY_DN6518_c0_g1_i1:168-1202_-	344	NULL				NULL
TRINITY_DN26541_c0_g1_i1:	TRINITY_DN26541_c0_g1_i1:3-1040_+	345	gi|672821686|gb|KFH66581.1|	hypothetical protein	Mortierella verticillata NRRL 6337		tig00000767_g3954.t1	TRINITY_DN26541_c0_g1_i1:3-1040_-	345	NULL				NULL
TRINITY_DN79089_c0_g1_i1:	TRINITY_DN79089_c0_g1_i1:2-1039_+	345	gi|1134893905|gb|OMJ91134.1|	hypothetical protein	Stentor coeruleus		tig00001299_g8060.t1	TRINITY_DN79089_c0_g1_i1:2-1039_-	345	NULL				NULL
TRINITY_DN7135_c0_g1_i1:	TRINITY_DN7135_c0_g1_i1:1-1143_+	380	gi|544212187|ref|XP_005534813.1|	hypothetical protein	Cyanidioschyzon merolae strain 10D		tig00000403_g336.t1	TRINITY_DN7135_c0_g1_i1:1510-2547_-	345	gi|960956005|ref|XP_014792575.1|	dihydropteridine reductase isoform X1	Calidris pugnax	QDPR	tig00000403_g337.t1
TRINITY_DN15296_c0_g1_i1:	TRINITY_DN15296_c0_g1_i1:47-1261_+	404	gi|1004145477|gb|KXZ53455.1|	hypothetical protein	Gonium pectorale		tig00000880_g5191.t1	TRINITY_DN15296_c0_g1_i1:224-1261_-	345	NULL				NULL
TRINITY_DN9274_c0_g1_i1:	TRINITY_DN9274_c0_g1_i1:53-1441_+	462	gi|929739135|ref|XP_014144555.1|	hypothetical protein	Sphaeroforma arctica JP610		tig00001030_g6454.t1	TRINITY_DN9274_c0_g1_i1:762-1799_-	345	NULL				NULL
TRINITY_DN10652_c0_g1_i1:	TRINITY_DN10652_c0_g1_i1:1-999_+	332	gi|1084692080|gb|OGP38609.1|	hypothetical protein	Deltaproteobacteria bacterium GWC2_66_88		tig00000190_g13873.t1	TRINITY_DN10652_c0_g1_i1:1-1041_-	346	gi|1026927986|emb|CQR33811.1|	hypothetical protein	Thiomonas sp. ACO7		NULL
TRINITY_DN3376_c1_g1_i1:	TRINITY_DN3376_c1_g1_i1:206-1279_+	357	gi|397569798|gb|EJK46973.1|	hypothetical protein	Thalassiosira oceanica		tig00001704_g9576.t1	TRINITY_DN3376_c1_g1_i1:308-1348_-	346	NULL				NULL
TRINITY_DN11240_c0_g1_i2:	TRINITY_DN11240_c0_g1_i2:378-1643_+	421	gi|629092428|gb|KCW58423.1|	hypothetical protein	Eucalyptus grandis		tig00000842_g4843.t1	TRINITY_DN11240_c0_g1_i2:603-1643_-	346	NULL				NULL
TRINITY_DN11240_c0_g1_i6:	TRINITY_DN11240_c0_g1_i6:3-1592_+	529	gi|629092428|gb|KCW58423.1|	hypothetical protein	Eucalyptus grandis		tig00000842_g4843.t1	TRINITY_DN11240_c0_g1_i6:552-1592_-	346	NULL				NULL
TRINITY_DN130819_c0_g1_i1:	TRINITY_DN130819_c0_g1_i1:2-1045_+	347	gi|543414214|dbj|GAD53673.1|	hypothetical protein	Halarchaeum acidiphilum MH1-52-1		NULL	TRINITY_DN130819_c0_g1_i1:2-1045_-	347	gi|1083526341|gb|OGG26367.1|	dihydroxy-acid dehydratase	Candidatus Gottesmanbacteria bacterium RIFCSPLOWO2_01_FULL_39_12b		tig00000190_g13873.t1
TRINITY_DN2996_c0_g1_i1:	TRINITY_DN2996_c0_g1_i1:3-1049_+	348	gi|290994657|ref|XP_002679948.1|	hypothetical protein	Naegleria gruberi strain NEG-M		tig00000042_g15581.t1	TRINITY_DN2996_c0_g1_i1:3-1049_-	348	NULL				NULL
TRINITY_DN78262_c0_g1_i1:	TRINITY_DN78262_c0_g1_i1:26-1345_+	439	gi|567967385|gb|ETK92563.1|	hypothetical protein	Phytophthora parasitica		tig00000361_g24359.t1	TRINITY_DN78262_c0_g1_i1:299-1345_-	348	NULL				NULL
TRINITY_DN10559_c1_g1_i1:	TRINITY_DN10559_c1_g1_i1:3-1052_+	349	gi|1004142164|gb|KXZ50152.1|	hypothetical protein	Gonium pectorale		tig00021168_g19094.t1	TRINITY_DN10559_c1_g1_i1:3-1052_-	349	NULL				NULL
TRINITY_DN7135_c0_g2_i1:	TRINITY_DN7135_c0_g2_i1:1-1143_+	380	gi|544212187|ref|XP_005534813.1|	hypothetical protein	Cyanidioschyzon merolae strain 10D		tig00000403_g336.t1	TRINITY_DN7135_c0_g2_i1:1298-2347_-	349	NULL				NULL
TRINITY_DN6130_c0_g1_i1:	TRINITY_DN6130_c0_g1_i1:1241-2536_+	431	gi|116199979|ref|XP_001225801.1|	hypothetical protein	Chaetomium globosum CBS 148.51		tig00000133_g7714.t1	TRINITY_DN6130_c0_g1_i1:81-1130_-	349	gi|91202584|emb|CAJ72223.1|	strongly similar to fructose-1,6-bisphosphatase	Candidatus Kuenenia stuttgartiensis	fbp	tig00000133_g7713.t1
TRINITY_DN12635_c0_g2_i1:	TRINITY_DN12635_c0_g2_i1:103-1053_+	316	gi|1183512201|gb|ORZ35436.1|	hypothetical protein	Catenaria anguillulae PL171		tig00020806_g14032.t1	TRINITY_DN12635_c0_g2_i1:1-1053_-	350	NULL				NULL
TRINITY_DN12073_c1_g1_i1:	TRINITY_DN12073_c1_g1_i1:114-1181_+	355	gi|971516188|dbj|GAQ82047.1|	hypothetical protein	Klebsormidium flaccidum		tig00020930_g16044.t1	TRINITY_DN12073_c1_g1_i1:129-1181_-	350	NULL				NULL
TRINITY_DN78612_c1_g1_i1:	TRINITY_DN78612_c1_g1_i1:1-1002_+	333	gi|470431161|ref|XP_004338370.1|	hypothetical protein	Acanthamoeba castellanii str. Neff		tig00020723_g13518.t1	TRINITY_DN78612_c1_g1_i1:1-1056_-	351	NULL				NULL
TRINITY_DN11276_c0_g6_i1:	TRINITY_DN11276_c0_g6_i1:2-1057_+	351	gi|1169178801|ref|WP_080486733.1|	hypothetical protein	Oenococcus oeni		NULL	TRINITY_DN11276_c0_g6_i1:2-1057_-	351	gi|1092147480|emb|CZT46511.1|	uncharacterized protein	Rhynchosporium secalis		tig00020961_g16733.t1
TRINITY_DN12319_c0_g1_i1:	TRINITY_DN12319_c0_g1_i1:3-980_+	325	gi|857978135|emb|CEO96110.1|	hypothetical protein	Plasmodiophora brassicae		tig00000405_g461.t1	TRINITY_DN12319_c0_g1_i1:1169-2227_-	352	gi|676422623|ref|XP_009043978.1|	hypothetical protein	Lottia gigantea		tig00000405_g460.t1
TRINITY_DN10821_c0_g1_i1:	TRINITY_DN10821_c0_g1_i1:1-1011_+	336	gi|156384019|ref|XP_001633129.1|	hypothetical protein	Nematostella vectensis		tig00021493_g21892.t1	TRINITY_DN10821_c0_g1_i1:1-1059_-	352	NULL				NULL
TRINITY_DN15145_c0_g1_i1:	TRINITY_DN15145_c0_g1_i1:201-1649_+	482	gi|551665536|ref|XP_005835530.1|	hypothetical protein	Guillardia theta CCMP2712		tig00001187_g7465.t1	TRINITY_DN15145_c0_g1_i1:789-1847_-	352	NULL				NULL
TRINITY_DN26884_c0_g1_i1:	TRINITY_DN26884_c0_g1_i1:1-900_+	299	gi|750911100|gb|KIJ71195.1|	hypothetical protein	Tolypothrix campylonemoides VB511288		NULL	TRINITY_DN26884_c0_g1_i1:109-1170_-	353	gi|1130428648|ref|WP_075597395.1|	MOSC domain-containing protein	Oscillatoriales cyanobacterium 'hensonii'		tig00000802_g4295.t1
TRINITY_DN8915_c0_g1_i1:	TRINITY_DN8915_c0_g1_i1:3-1004_+	333	gi|546319646|ref|XP_005717080.1|	hypothetical protein	Chondrus crispus		tig00001155_g7311.t1	TRINITY_DN8915_c0_g1_i1:3-1064_-	353	NULL				NULL
TRINITY_DN52674_c0_g1_i1:	TRINITY_DN52674_c0_g1_i1:1-1008_+	335	gi|1026764362|gb|OAE25204.1|	hypothetical protein	Marchantia polymorpha subsp. polymorpha		tig00000551_g2026.t1	TRINITY_DN52674_c0_g1_i1:28-1089_-	353	NULL				NULL
TRINITY_DN104596_c0_g1_i1:	TRINITY_DN104596_c0_g1_i1:1-1062_+	353	gi|1004138078|gb|KXZ46096.1|	hypothetical protein	Gonium pectorale		tig00000498_g1621.t1	TRINITY_DN104596_c0_g1_i1:1-1062_-	353	NULL				NULL
TRINITY_DN387_c0_g1_i2:	TRINITY_DN387_c0_g1_i2:2-1063_+	353	gi|831770141|ref|XP_012752915.1|	hypothetical protein	Acytostelium subglobosum LB1		tig00000254_g22458.t1	TRINITY_DN387_c0_g1_i2:708-1769_-	353	gi|831770141|ref|XP_012752915.1|	hypothetical protein	Acytostelium subglobosum LB1		tig00000254_g22458.t1
TRINITY_DN13737_c0_g1_i1:	TRINITY_DN13737_c0_g1_i1:208-1437_+	409	gi|330796538|ref|XP_003286323.1|	hypothetical protein	Dictyostelium purpureum		tig00000402_g191.t1	TRINITY_DN13737_c0_g1_i1:376-1437_-	353	gi|922854025|gb|KOO22595.1|	hypothetical protein	Chrysochromulina sp. CCMP291		NULL
TRINITY_DN13647_c0_g1_i1:	TRINITY_DN13647_c0_g1_i1:1-1050_+	349	gi|673044007|ref|XP_008875964.1|	hypothetical protein	Aphanomyces invadans		tig00020960_g16609.t1	TRINITY_DN13647_c0_g1_i1:88-1152_-	354	NULL				NULL
TRINITY_DN9742_c0_g1_i1:	TRINITY_DN9742_c0_g1_i1:2-1066_+	354	gi|552923663|gb|ESA07659.1|	hypothetical protein	Rhizophagus irregularis DAOM 181602		tig00021365_g20819.t1	TRINITY_DN9742_c0_g1_i1:2-1066_-	354	gi|925279779|gb|KOT22176.1|	hypothetical protein	Burkholderia mallei		NULL
TRINITY_DN10310_c0_g1_i1:	TRINITY_DN10310_c0_g1_i1:2-1234_+	410	gi|758363064|emb|CEP14499.1|	hypothetical protein	Parasitella parasitica	PARPA_08682.1 scaffold 33736	tig00000912_g5450.t1	TRINITY_DN10310_c0_g1_i1:170-1234_-	354	NULL				NULL
TRINITY_DN109646_c0_g1_i1:	TRINITY_DN109646_c0_g1_i1:207-1463_+	418	gi|567881971|ref|XP_006433544.1|	hypothetical protein	Citrus clementina		tig00000691_g3182.t1	TRINITY_DN109646_c0_g1_i1:399-1463_-	354	NULL				NULL
TRINITY_DN27834_c0_g1_i1:	TRINITY_DN27834_c0_g1_i1:3-1415_+	470	gi|831760801|ref|XP_012750064.1|	hypothetical protein	Acytostelium subglobosum LB1		tig00021582_g22609.t1	TRINITY_DN27834_c0_g1_i1:378-1442_-	354	gi|1134825986|gb|OMJ29218.1|	hypothetical protein	Smittium culicis		NULL
TRINITY_DN13498_c2_g1_i1:	TRINITY_DN13498_c2_g1_i1:528-2108_+	526	gi|448927396|gb|AGE50970.1|	hypothetical protein	Paramecium bursaria Chlorella virus CVB-1	CVB-1_773L	NULL	TRINITY_DN13498_c2_g1_i1:1085-2149_-	354	gi|470290189|ref|XP_004343077.1|	plasma membrane calcium ATPase	Capsaspora owczarzaki ATCC 30864		tig00000448_g908.t1
TRINITY_DN7321_c0_g1_i1:	TRINITY_DN7321_c0_g1_i1:53-1849_+	598	gi|551655064|ref|XP_005830307.1|	hypothetical protein	Guillardia theta CCMP2712		tig00020572_g11579.t1	TRINITY_DN7321_c0_g1_i1:785-1849_-	354	NULL				NULL
TRINITY_DN10310_c0_g2_i1:	TRINITY_DN10310_c0_g2_i1:2-1237_+	411	gi|367033341|ref|XP_003665953.1|	hypothetical protein	Thermothelomyces thermophila ATCC 42464		tig00000912_g5450.t1	TRINITY_DN10310_c0_g2_i1:170-1237_-	355	NULL				NULL
TRINITY_DN81413_c0_g1_i1:	TRINITY_DN81413_c0_g1_i1:2-1393_+	463	gi|303282373|ref|XP_003060478.1|	hypothetical protein	Micromonas pusilla CCMP1545		tig00000147_g9464.t1	TRINITY_DN81413_c0_g1_i1:326-1393_-	355	NULL				NULL
TRINITY_DN8970_c0_g1_i1:	TRINITY_DN8970_c0_g1_i1:1487-3745_+	752	gi|971505251|dbj|GAQ92956.1|	hypothetical protein	Klebsormidium flaccidum		tig00021589_g22707.t1	TRINITY_DN8970_c0_g1_i1:200-1267_-	355	NULL				tig00021589_g22708.t1
TRINITY_DN9260_c0_g2_i1:	TRINITY_DN9260_c0_g2_i1:2-1072_+	356	gi|922854025|gb|KOO22595.1|	hypothetical protein	Chrysochromulina sp. CCMP291		NULL	TRINITY_DN9260_c0_g2_i1:2-1072_-	356	gi|1142710903|gb|AQK74827.1|	P-loop containing nucleoside triphosphate hydrolase superfamily protein	Zea mays		tig00021070_g17872.t2
TRINITY_DN81518_c0_g1_i1:	TRINITY_DN81518_c0_g1_i1:1-1074_+	357	gi|971511509|dbj|GAQ86693.1|	hypothetical protein	Klebsormidium flaccidum		tig00021179_g19242.t1	TRINITY_DN81518_c0_g1_i1:1-1074_-	357	NULL				NULL
TRINITY_DN15297_c0_g1_i1:	TRINITY_DN15297_c0_g1_i1:145-1152_+	335	gi|1063251338|gb|ODQ73784.1|	hypothetical protein	Lipomyces starkeyi NRRL Y-11557		tig00000058_g742.t1	TRINITY_DN15297_c0_g1_i1:64-1140_-	358	NULL				NULL
TRINITY_DN55278_c0_g1_i1:	TRINITY_DN55278_c0_g1_i1:1-1002_+	333	gi|1160271814|emb|CUX63599.1|	hypothetical protein	Agrobacterium genomosp. 5 str. CFBP 6626		NULL	TRINITY_DN55278_c0_g1_i1:115-1194_-	359	gi|923122749|ref|XP_013754844.1|	dTDP-glucose 4,6-dehydratase	Thecamonas trahens ATCC 50062		tig00000718_g3710.t1
TRINITY_DN14328_c0_g2_i7:	TRINITY_DN14328_c0_g2_i7:406-1422_+	338	gi|831773771|ref|XP_012754010.1|	hypothetical protein	Acytostelium subglobosum LB1		tig00021073_g18006.t1	TRINITY_DN14328_c0_g2_i7:343-1422_-	359	NULL				NULL
TRINITY_DN27896_c0_g1_i1:	TRINITY_DN27896_c0_g1_i1:1-1080_+	359	gi|290997131|ref|XP_002681135.1|	hypothetical protein	Naegleria gruberi strain NEG-M		tig00020610_g11999.t1	TRINITY_DN27896_c0_g1_i1:1-1080_-	359	NULL				NULL
TRINITY_DN78701_c0_g1_i1:	TRINITY_DN78701_c0_g1_i1:2-1120_+	372	gi|639151091|ref|WP_024493058.1|	hypothetical protein	Streptomyces sp. AW19M42		tig00000944_g5929.t1	TRINITY_DN78701_c0_g1_i1:41-1120_-	359	NULL				NULL
TRINITY_DN29117_c0_g1_i1:	TRINITY_DN29117_c0_g1_i1:332-1360_+	342	gi|505037084|ref|WP_015224186.1|	hypothetical protein	Halothece sp. PCC 7418		tig00000241_g21067.t1	TRINITY_DN29117_c0_g1_i1:278-1360_-	360	NULL				NULL
TRINITY_DN14113_c2_g4_i1:	TRINITY_DN14113_c2_g4_i1:3-1085_+	360	gi|501673754|ref|WP_012615669.1|	hypothetical protein	Chloroflexus aggregans		tig00000215_g18556.t1	TRINITY_DN14113_c2_g4_i1:3-1085_-	360	gi|1005221050|gb|KYF88020.1|	hypothetical protein	Sorangium cellulosum		NULL
TRINITY_DN14445_c4_g4_i9:	TRINITY_DN14445_c4_g4_i9:2-1477_+	491	gi|971519392|dbj|GAQ78816.1|	hypothetical protein	Klebsormidium flaccidum		tig00000254_g22530.t1	TRINITY_DN14445_c4_g4_i9:395-1477_-	360	NULL				NULL
TRINITY_DN56648_c0_g1_i1:	TRINITY_DN56648_c0_g1_i1:2-1087_+	361	gi|1016785358|emb|CVI69361.1|	hypothetical protein	Alistipes sp. CHKCI003		NULL	TRINITY_DN56648_c0_g1_i1:2-1087_-	361	gi|929772090|ref|XP_014160978.1|	hypothetical protein	Sphaeroforma arctica JP610		tig00000792_g4187.t1
TRINITY_DN27858_c0_g1_i1:	TRINITY_DN27858_c0_g1_i1:109-1596_+	495	gi|857974715|emb|CEO99397.1|	hypothetical protein	Plasmodiophora brassicae		tig00000655_g2880.t1	TRINITY_DN27858_c0_g1_i1:511-1596_-	361	gi|397585958|gb|EJK53451.1|	hypothetical protein	Thalassiosira oceanica		NULL
TRINITY_DN11261_c0_g1_i1:	TRINITY_DN11261_c0_g1_i1:274-2370_+	698	gi|1183354684|gb|ORX82449.1|	hypothetical protein	Basidiobolus meristosporus CBS 931.73		tig00020563_g11253.t1	TRINITY_DN11261_c0_g1_i1:1285-2370_-	361	NULL				NULL
TRINITY_DN14127_c0_g1_i1:	TRINITY_DN14127_c0_g1_i1:3-2381_+	792	gi|308814005|ref|XP_003084308.1|	hypothetical protein	Ostreococcus tauri		tig00000640_g2772.t1	TRINITY_DN14127_c0_g1_i1:2406-3491_-	361	gi|470376710|ref|XP_004333310.1|	hypothetical protein	Acanthamoeba castellanii str. Neff		tig00020538_g10366.t1
TRINITY_DN14127_c0_g1_i2:	TRINITY_DN14127_c0_g1_i2:3-2432_+	809	gi|308814005|ref|XP_003084308.1|	hypothetical protein	Ostreococcus tauri		tig00000640_g2772.t1	TRINITY_DN14127_c0_g1_i2:2457-3542_-	361	gi|470376710|ref|XP_004333310.1|	hypothetical protein	Acanthamoeba castellanii str. Neff		tig00020538_g10366.t1
TRINITY_DN16338_c0_g1_i1:	TRINITY_DN16338_c0_g1_i1:3-941_+	312	gi|1088482220|gb|OHD14770.1|	hypothetical protein	Spirochaetes bacterium GWB1_48_6		tig00000865_g5062.t1	TRINITY_DN16338_c0_g1_i1:3-1091_-	362	NULL				NULL
TRINITY_DN14327_c3_g1_i2:	TRINITY_DN14327_c3_g1_i2:3-1091_+	362	gi|826002426|ref|WP_047159033.1|	hypothetical protein	Trichodesmium erythraeum		NULL	TRINITY_DN14327_c3_g1_i2:3-1091_-	362	gi|1160566767|ref|XP_020428593.1|	hypothetical protein	Polysphondylium pallidum PN500		tig00000572_g2208.t1
TRINITY_DN52279_c0_g1_i1:	TRINITY_DN52279_c0_g1_i1:1-1227_+	408	gi|676397415|ref|XP_009041985.1|	hypothetical protein	Aureococcus anophagefferens		tig00000553_g2106.t1	TRINITY_DN52279_c0_g1_i1:348-1436_-	362	NULL				NULL
TRINITY_DN10370_c0_g1_i1:	TRINITY_DN10370_c0_g1_i1:3-1334_+	443	gi|504006031|ref|WP_014240025.1|	hypothetical protein	Azospirillum brasilense		tig00000796_g4244.t1	TRINITY_DN10370_c0_g1_i1:246-1334_-	362	NULL				NULL
TRINITY_DN3437_c0_g1_i1:	TRINITY_DN3437_c0_g1_i1:3-1094_+	363	gi|944241386|gb|KQL05694.1|	hypothetical protein	Setaria italica		tig00001154_g7265.t1	TRINITY_DN3437_c0_g1_i1:3-1094_-	363	NULL				NULL
TRINITY_DN4330_c0_g1_i1:	TRINITY_DN4330_c0_g1_i1:103-1416_+	437	gi|567129336|ref|XP_006392235.1|	hypothetical protein	Eutrema salsugineum		tig00020660_g12513.t1	TRINITY_DN4330_c0_g1_i1:322-1416_-	364	gi|356878995|emb|CCC99889.1|	protein of unknown function	Azospirillum brasilense Sp245		NULL
TRINITY_DN662_c0_g1_i1:	TRINITY_DN662_c0_g1_i1:3-1055_+	350	gi|330846027|ref|XP_003294858.1|	hypothetical protein	Dictyostelium purpureum		tig00000507_g1778.t1	TRINITY_DN662_c0_g1_i1:3-1100_-	365	NULL				NULL
TRINITY_DN11176_c0_g2_i1:	TRINITY_DN11176_c0_g2_i1:267-1349_+	360	gi|219128490|ref|XP_002184445.1|	hypothetical protein	Phaeodactylum tricornutum CCAP 1055/1	Tpt6	tig00000632_g2737.t1	TRINITY_DN11176_c0_g2_i1:252-1349_-	365	NULL				NULL
TRINITY_DN4495_c0_g1_i1:	TRINITY_DN4495_c0_g1_i1:1-2052_+	683	gi|168028666|ref|XP_001766848.1|	hypothetical protein	Physcomitrella patens		tig00000144_g9074.t1	TRINITY_DN4495_c0_g1_i1:2332-3429_-	365	gi|802750446|ref|XP_012087795.1|	activator of 90 kDa heat shock protein ATPase homolog 1	Jatropha curcas	LOC105646539	tig00000144_g9073.t1
TRINITY_DN14127_c0_g1_i11:	TRINITY_DN14127_c0_g1_i11:977-2416_+	479	gi|308814005|ref|XP_003084308.1|	hypothetical protein	Ostreococcus tauri		tig00000640_g2772.t1	TRINITY_DN14127_c0_g1_i11:2441-3541_-	366	gi|470376710|ref|XP_004333310.1|	hypothetical protein	Acanthamoeba castellanii str. Neff		tig00020538_g10366.t1
TRINITY_DN14127_c0_g1_i12:	TRINITY_DN14127_c0_g1_i12:3-2381_+	792	gi|308814005|ref|XP_003084308.1|	hypothetical protein	Ostreococcus tauri		tig00000640_g2772.t1	TRINITY_DN14127_c0_g1_i12:2406-3506_-	366	gi|470376710|ref|XP_004333310.1|	hypothetical protein	Acanthamoeba castellanii str. Neff		tig00020538_g10366.t1
TRINITY_DN14127_c0_g1_i3:	TRINITY_DN14127_c0_g1_i3:3-2432_+	809	gi|308814005|ref|XP_003084308.1|	hypothetical protein	Ostreococcus tauri		tig00000640_g2772.t1	TRINITY_DN14127_c0_g1_i3:2457-3557_-	366	gi|470376710|ref|XP_004333310.1|	hypothetical protein	Acanthamoeba castellanii str. Neff		tig00020538_g10366.t1
TRINITY_DN13633_c0_g1_i1:	TRINITY_DN13633_c0_g1_i1:1517-2446_+	309	gi|488699751|ref|WP_002623761.1|	hypothetical protein	Cystobacter fuscus		tig00020684_g12846.t1	TRINITY_DN13633_c0_g1_i1:1-1104_-	367	NULL				tig00020684_g12847.t1
TRINITY_DN11531_c0_g4_i1:	TRINITY_DN11531_c0_g4_i1:2-1105_+	367	gi|385305569|gb|EIF49533.1|	hypothetical protein	Brettanomyces bruxellensis AWRI1499		NULL	TRINITY_DN11531_c0_g4_i1:2-1105_-	367	gi|330796497|ref|XP_003286303.1|	hypothetical protein	Dictyostelium purpureum		tig00000204_g17756.t1
TRINITY_DN77946_c0_g1_i1:	TRINITY_DN77946_c0_g1_i1:2-1105_+	367	gi|1013940508|gb|KYQ94191.1|	hypothetical protein	Dictyostelium lacteum		tig00020927_g15937.t1	TRINITY_DN77946_c0_g1_i1:2-1105_-	367	NULL				NULL
TRINITY_DN12800_c0_g1_i1:	TRINITY_DN12800_c0_g1_i1:378-1511_+	377	gi|589594195|gb|EXI66264.1|	hypothetical protein	Candidatus Accumulibacter sp. SK-11		NULL	TRINITY_DN12800_c0_g1_i1:408-1511_-	367	gi|530604165|ref|XP_005293823.1|	sodium/potassium-transporting ATPase subunit alpha-2 isoform X2	Chrysemys picta bellii	ATP1A2	tig00000980_g6142.t1
TRINITY_DN11638_c0_g1_i4:	TRINITY_DN11638_c0_g1_i4:230-1336_+	368	gi|551679150|ref|XP_005842327.1|	hypothetical protein	Guillardia theta CCMP2712		tig00000056_g24079.t1	TRINITY_DN11638_c0_g1_i4:2741-3847_-	368	gi|551679150|ref|XP_005842327.1|	hypothetical protein	Guillardia theta CCMP2712		tig00000056_g24079.t1
TRINITY_DN12844_c0_g1_i1:	TRINITY_DN12844_c0_g1_i1:277-1431_+	384	gi|470508121|ref|XP_004367702.1|	hypothetical protein	Acanthamoeba castellanii str. Neff		tig00001224_g7638.t1	TRINITY_DN12844_c0_g1_i1:325-1431_-	368	NULL				NULL
TRINITY_DN10638_c0_g1_i1:	TRINITY_DN10638_c0_g1_i1:1-1110_+	369	gi|66809917|ref|XP_638682.1|	hypothetical protein	Dictyostelium discoideum AX4		tig00001408_g8607.t1	TRINITY_DN10638_c0_g1_i1:1-1110_-	369	NULL				NULL
TRINITY_DN10638_c0_g2_i1:	TRINITY_DN10638_c0_g2_i1:1-1110_+	369	gi|66809917|ref|XP_638682.1|	hypothetical protein	Dictyostelium discoideum AX4		tig00001408_g8607.t1	TRINITY_DN10638_c0_g2_i1:1-1110_-	369	NULL				NULL
TRINITY_DN14246_c1_g1_i3:	TRINITY_DN14246_c1_g1_i3:1-1113_+	370	gi|1125764856|ref|WP_075091981.1|	hypothetical protein	Planctomyces sp. SH-PL14		tig00021348_g20532.t1	TRINITY_DN14246_c1_g1_i3:1-1113_-	370	NULL				NULL
TRINITY_DN27606_c0_g1_i1:	TRINITY_DN27606_c0_g1_i1:1-1113_+	370	gi|682347525|gb|KFY40253.1|	hypothetical protein	Pseudogymnoascus sp. VKM F-4513 (FW-928)		tig00000241_g20926.t1	TRINITY_DN27606_c0_g1_i1:1-1113_-	370	NULL				NULL
TRINITY_DN14246_c1_g1_i2:	TRINITY_DN14246_c1_g1_i2:365-1636_+	423	gi|1177801547|ref|WP_082838768.1|	hypothetical protein	Gemmata sp. SH-PL17		tig00021348_g20532.t1	TRINITY_DN14246_c1_g1_i2:524-1636_-	370	NULL				NULL
TRINITY_DN10409_c0_g2_i1:	TRINITY_DN10409_c0_g2_i1:3-1118_+	371	gi|831778075|ref|XP_012755299.1|	hypothetical protein	Acytostelium subglobosum LB1		tig00000042_g15503.t1	TRINITY_DN10409_c0_g2_i1:3-1118_-	371	NULL				NULL
TRINITY_DN104947_c0_g1_i1:	TRINITY_DN104947_c0_g1_i1:1-1116_+	371	gi|1072829346|gb|OEU43701.1|	hypothetical protein	Methanosarcina sp. Ant1		tig00000113_g5651.t1	TRINITY_DN104947_c0_g1_i1:1-1116_-	371	NULL				NULL
TRINITY_DN14178_c1_g1_i2:	TRINITY_DN14178_c1_g1_i2:4526-8482_+	1318	gi|1060922863|gb|ODM18163.1|	hypothetical protein	Aspergillus cristatus		tig00000889_g5304.t1	TRINITY_DN14178_c1_g1_i2:1-1116_-	371	NULL				NULL
TRINITY_DN10409_c0_g1_i1:	TRINITY_DN10409_c0_g1_i1:3-1121_+	372	gi|831778075|ref|XP_012755299.1|	hypothetical protein	Acytostelium subglobosum LB1		tig00000042_g15503.t2	TRINITY_DN10409_c0_g1_i1:3-1121_-	372	NULL				NULL
TRINITY_DN28370_c0_g1_i1:	TRINITY_DN28370_c0_g1_i1:3-1121_+	372	gi|1026997779|ref|XP_016606836.1|	hypothetical protein	Spizellomyces punctatus DAOM BR117		tig00000178_g12752.t1	TRINITY_DN28370_c0_g1_i1:3-1121_-	372	NULL				NULL
TRINITY_DN132172_c0_g1_i1:	TRINITY_DN132172_c0_g1_i1:1-1194_+	397	gi|290995021|ref|XP_002680130.1|	hypothetical protein	Naegleria gruberi strain NEG-M		tig00001214_g7544.t1	TRINITY_DN132172_c0_g1_i1:73-1194_-	373	NULL				NULL
TRINITY_DN131268_c0_g1_i1:	TRINITY_DN131268_c0_g1_i1:181-1365_+	394	gi|1009389157|gb|KYN11057.1|	hypothetical protein	Trachymyrmex cornetzi		NULL	TRINITY_DN131268_c0_g1_i1:241-1365_-	374	gi|942403207|gb|JAN83533.1|	Sodium/potassium-transporting ATPase alpha-3 chain protein	Daphnia magna		tig00020554_g10841.t1
TRINITY_DN27394_c0_g1_i1:	TRINITY_DN27394_c0_g1_i1:2-1216_+	404	gi|168058043|ref|XP_001781020.1|	hypothetical protein	Physcomitrella patens		tig00000241_g21058.t1	TRINITY_DN27394_c0_g1_i1:110-1234_-	374	NULL				NULL
TRINITY_DN52344_c0_g1_i1:	TRINITY_DN52344_c0_g1_i1:271-1485_+	404	gi|1111716072|gb|OJJ02740.1|	hypothetical protein	Aspergillus versicolor CBS 583.65		tig00001343_g8327.t1	TRINITY_DN52344_c0_g1_i1:361-1485_-	374	NULL				NULL
TRINITY_DN13540_c0_g1_i1:	TRINITY_DN13540_c0_g1_i1:3-1847_+	614	gi|1172460679|ref|WP_080834897.1|	hypothetical protein	Cohnella sp. 6021052837		tig00020849_g14668.t1	TRINITY_DN13540_c0_g1_i1:723-1847_-	374	NULL				NULL
TRINITY_DN14187_c0_g1_i1:	TRINITY_DN14187_c0_g1_i1:256-1191_+	311	gi|1120183198|ref|WP_073051580.1|	hypothetical protein	Kaistia soli		tig00000796_g4233.t1	TRINITY_DN14187_c0_g1_i1:64-1191_-	375	NULL				NULL
TRINITY_DN12642_c0_g1_i2:	TRINITY_DN12642_c0_g1_i2:1-1005_+	334	gi|1078255903|gb|OFA05196.1|	hypothetical protein	Janthinobacterium sp. HH107		NULL	TRINITY_DN12642_c0_g1_i2:148-1275_-	375	NULL				NULL
TRINITY_DN12959_c0_g1_i1:	TRINITY_DN12959_c0_g1_i1:169-1173_+	334	gi|831760331|ref|XP_012749920.1|	hypothetical protein	Acytostelium subglobosum LB1		tig00001486_g8927.t1	TRINITY_DN12959_c0_g1_i1:46-1173_-	375	NULL				NULL
TRINITY_DN14327_c3_g1_i1:	TRINITY_DN14327_c3_g1_i1:3-1130_+	375	gi|826002426|ref|WP_047159033.1|	hypothetical protein	Trichodesmium erythraeum		NULL	TRINITY_DN14327_c3_g1_i1:3-1130_-	375	gi|1160566767|ref|XP_020428593.1|	hypothetical protein	Polysphondylium pallidum PN500		tig00000572_g2208.t1
TRINITY_DN79241_c0_g1_i1:	TRINITY_DN79241_c0_g1_i1:3-1145_+	380	gi|966642852|gb|KTF77764.1|	hypothetical protein	Cyprinus carpio		tig00020553_g10742.t1	TRINITY_DN79241_c0_g1_i1:18-1145_-	375	NULL				NULL
TRINITY_DN78180_c0_g1_i1:	TRINITY_DN78180_c0_g1_i1:3-1343_+	446	gi|589617676|gb|EXI88899.1|	hypothetical protein	Candidatus Accumulibacter sp. BA-93		NULL	TRINITY_DN78180_c0_g1_i1:257-1384_-	375	gi|504998889|ref|WP_015185991.1|	PAS domain-containing protein	Microcoleus sp. PCC 7113		tig00020961_g16625.t1
TRINITY_DN13413_c0_g2_i1:	TRINITY_DN13413_c0_g2_i1:2-1858_+	618	gi|528250321|gb|EPY34324.1|	hypothetical protein	Strigomonas culicis		NULL	TRINITY_DN13413_c0_g2_i1:732-1859_-	375	NULL				NULL
TRINITY_DN10440_c0_g1_i1:	TRINITY_DN10440_c0_g1_i1:1-1890_+	629	gi|1176772474|gb|OQY90350.1|	hypothetical protein	Anaerolineae bacterium UTCFX1		tig00020592_g11692.t1	TRINITY_DN10440_c0_g1_i1:763-1890_-	375	NULL				NULL
TRINITY_DN8376_c0_g2_i1:	TRINITY_DN8376_c0_g2_i1:1496-2482_+	328	gi|901803899|gb|KMZ62876.1|	hypothetical protein	Zostera marina		tig00000821_g4512.t1	TRINITY_DN8376_c0_g2_i1:139-1269_-	376	gi|960464259|ref|XP_003567595.2|	lysophospholipid acyltransferase LPEAT1-like isoform X1	Brachypodium distachyon	LOC100834306	tig00000821_g4511.t1
TRINITY_DN14327_c9_g1_i1:	TRINITY_DN14327_c9_g1_i1:3-1091_+	362	gi|548851367|gb|ERN09643.1|	hypothetical protein	Amborella trichopoda		tig00000711_g3409.t1	TRINITY_DN14327_c9_g1_i1:3-1133_-	376	NULL				NULL
TRINITY_DN54337_c0_g1_i1:	TRINITY_DN54337_c0_g1_i1:184-1299_+	371	gi|1134887610|gb|OMJ85002.1|	hypothetical protein	Stentor coeruleus		tig00020614_g12153.t1	TRINITY_DN54337_c0_g1_i1:169-1299_-	376	NULL				NULL
TRINITY_DN129805_c0_g1_i1:	TRINITY_DN129805_c0_g1_i1:2-1258_+	418	gi|308808624|ref|XP_003081622.1|	hypothetical protein	Ostreococcus tauri		NULL	TRINITY_DN129805_c0_g1_i1:128-1258_-	376	gi|218191814|gb|EEC74241.1|	hypothetical protein	Oryza sativa Indica Group		tig00001333_g8205.t1
TRINITY_DN11609_c0_g3_i1:	TRINITY_DN11609_c0_g3_i1:1472-2485_+	337	gi|528895832|gb|EPZ35840.1|	hypothetical protein	Rozella allomycis CSF55		tig00000704_g3316.t1	TRINITY_DN11609_c0_g3_i1:102-1235_-	377	gi|593640040|ref|XP_007143102.1|	hypothetical protein	Phaseolus vulgaris		tig00000704_g3315.t1
TRINITY_DN2653_c0_g1_i1:	TRINITY_DN2653_c0_g1_i1:1-1071_+	356	gi|765556920|gb|KJE97229.1|	hypothetical protein	Capsaspora owczarzaki ATCC 30864		NULL	TRINITY_DN2653_c0_g1_i1:1-1134_-	377	gi|917663085|ref|WP_052217612.1|	ammonia channel protein	Thermincola ferriacetica		tig00000405_g494.t1
TRINITY_DN11669_c0_g2_i1:	TRINITY_DN11669_c0_g2_i1:3-1133_+	376	gi|641851841|gb|KDO70711.1|	hypothetical protein	Citrus sinensis		tig00020685_g12947.t1	TRINITY_DN11669_c0_g2_i1:3-1136_-	377	gi|528206792|gb|EPY15533.1|	hypothetical protein	Strigomonas culicis		NULL
TRINITY_DN53794_c0_g1_i1:	TRINITY_DN53794_c0_g1_i1:2-1135_+	377	gi|308811685|ref|XP_003083150.1|	hypothetical protein	Ostreococcus tauri		NULL	TRINITY_DN53794_c0_g1_i1:3-1136_-	377	NULL				NULL
TRINITY_DN52264_c0_g1_i1:	TRINITY_DN52264_c0_g1_i1:2-1180_+	392	gi|590110308|emb|CDN44221.1|	hypothetical protein	Paenibacillus sp. P22		NULL	TRINITY_DN52264_c0_g1_i1:116-1249_-	377	gi|740253354|ref|WP_038094175.1|	inositol monophosphatase	Tumebacillus flagellatus		tig00000488_g1343.t1
TRINITY_DN57037_c0_g1_i1:	TRINITY_DN57037_c0_g1_i1:3-1004_+	333	gi|669154004|ref|XP_008612564.1|	hypothetical protein	Saprolegnia diclina VS20		tig00000241_g20975.t1	TRINITY_DN57037_c0_g1_i1:3-1139_-	378	NULL				NULL
TRINITY_DN79425_c0_g1_i1:	TRINITY_DN79425_c0_g1_i1:2-1006_+	334	gi|1173955968|gb|OQS02860.1|	hypothetical protein	Thraustotheca clavata		tig00001302_g8087.t1	TRINITY_DN79425_c0_g1_i1:2-1138_-	378	NULL				NULL
TRINITY_DN133091_c0_g1_i1:	TRINITY_DN133091_c0_g1_i1:3-1139_+	378	gi|330794552|ref|XP_003285342.1|	hypothetical protein	Dictyostelium purpureum		tig00000881_g5240.t1	TRINITY_DN133091_c0_g1_i1:3-1139_-	378	gi|385305569|gb|EIF49533.1|	hypothetical protein	Brettanomyces bruxellensis AWRI1499		NULL
TRINITY_DN9713_c0_g1_i2:	TRINITY_DN9713_c0_g1_i2:434-1405_+	323	gi|330792964|ref|XP_003284556.1|	hypothetical protein	Dictyostelium purpureum		tig00020848_g14604.t1	TRINITY_DN9713_c0_g1_i2:266-1405_-	379	gi|922854025|gb|KOO22595.1|	hypothetical protein	Chrysochromulina sp. CCMP291		NULL
TRINITY_DN2017_c0_g1_i2:	TRINITY_DN2017_c0_g1_i2:1-1140_+	379	gi|528250321|gb|EPY34324.1|	hypothetical protein	Strigomonas culicis		NULL	TRINITY_DN2017_c0_g1_i2:1-1140_-	379	gi|159473066|ref|XP_001694660.1|	dynein heavy chain 2	Chlamydomonas reinhardtii	DHC2	tig00000169_g11885.t1
TRINITY_DN29992_c0_g1_i1:	TRINITY_DN29992_c0_g1_i1:3-1142_+	379	gi|1084612047|gb|OGO65051.1|	hypothetical protein	Chloroflexi bacterium RBG_19FT_COMBO_55_16		tig00000385_g24745.t1	TRINITY_DN29992_c0_g1_i1:3-1142_-	379	NULL				NULL
TRINITY_DN52740_c0_g1_i1:	TRINITY_DN52740_c0_g1_i1:3-1412_+	469	gi|1026267035|gb|OAD00173.1|	hypothetical protein	Mucor circinelloides f. lusitanicus CBS 277.49		tig00021348_g20560.t1	TRINITY_DN52740_c0_g1_i1:333-1472_-	379	gi|913784568|emb|CRK22838.1|	hypothetical protein	Verticillium longisporum		NULL
TRINITY_DN2460_c0_g1_i1:	TRINITY_DN2460_c0_g1_i1:562-2469_+	635	gi|1174571571|gb|ARF10376.1|	hypothetical protein	Hokovirus HKV1		tig00001086_g6870.t1	TRINITY_DN2460_c0_g1_i1:1330-2469_-	379	NULL				NULL
TRINITY_DN9158_c0_g2_i1:	TRINITY_DN9158_c0_g2_i1:3-1244_+	413	gi|470476863|ref|XP_004342307.1|	hypothetical protein	Acanthamoeba castellanii str. Neff		tig00001187_g7451.t1	TRINITY_DN9158_c0_g2_i1:102-1244_-	380	NULL				NULL
TRINITY_DN5655_c0_g1_i1:	TRINITY_DN5655_c0_g1_i1:156-1631_+	491	gi|1004139327|gb|KXZ47334.1|	hypothetical protein	Gonium pectorale		tig00000073_g1718.t1	TRINITY_DN5655_c0_g1_i1:489-1631_-	380	gi|1099133153|gb|JAU59474.1|	hypothetical protein	Noccaea caerulescens		NULL
TRINITY_DN8737_c0_g2_i1:	TRINITY_DN8737_c0_g2_i1:2-1492_+	496	gi|813218829|ref|XP_012210792.1|	hypothetical protein	Saprolegnia parasitica CBS 223.65		tig00000857_g4943.t1	TRINITY_DN8737_c0_g2_i1:1-1143_-	380	NULL				NULL
TRINITY_DN5472_c0_g1_i1:	TRINITY_DN5472_c0_g1_i1:1-1698_+	565	gi|567203082|ref|XP_006408145.1|	hypothetical protein	Eutrema salsugineum		tig00020943_g16287.t1	TRINITY_DN5472_c0_g1_i1:556-1698_-	380	NULL				NULL
TRINITY_DN14375_c11_g39_i1:	TRINITY_DN14375_c11_g39_i1:1020-2036_+	338	gi|1134897475|gb|OMJ94639.1|	hypothetical protein	Stentor coeruleus		tig00000944_g5948.t1	TRINITY_DN14375_c11_g39_i1:891-2036_-	381	NULL				NULL
TRINITY_DN14375_c11_g39_i2:	TRINITY_DN14375_c11_g39_i2:1082-2098_+	338	gi|1134897475|gb|OMJ94639.1|	hypothetical protein	Stentor coeruleus		tig00000944_g5948.t1	TRINITY_DN14375_c11_g39_i2:953-2098_-	381	NULL				NULL
TRINITY_DN14375_c11_g40_i1:	TRINITY_DN14375_c11_g40_i1:1129-2145_+	338	gi|1134897475|gb|OMJ94639.1|	hypothetical protein	Stentor coeruleus		tig00000944_g5948.t1	TRINITY_DN14375_c11_g40_i1:1000-2145_-	381	NULL				NULL
TRINITY_DN103487_c0_g1_i1:	TRINITY_DN103487_c0_g1_i1:1-1680_+	559	gi|551641444|ref|XP_005823523.1|	hypothetical protein	Guillardia theta CCMP2712		tig00000865_g5076.t1	TRINITY_DN103487_c0_g1_i1:537-1682_-	381	NULL				NULL
TRINITY_DN130232_c0_g1_i1:	TRINITY_DN130232_c0_g1_i1:3-1073_+	356	gi|76579060|gb|ABA48535.1|	hypothetical protein	Burkholderia pseudomallei 1710b		NULL	TRINITY_DN130232_c0_g1_i1:42-1190_-	382	gi|654061956|ref|WP_027706403.1|	UDP-glucose 4-epimerase	Zooshikella ganghwensis		tig00000241_g20864.t1
TRINITY_DN12383_c0_g1_i1:	TRINITY_DN12383_c0_g1_i1:3-1151_+	382	gi|302811229|ref|XP_002987304.1|	hypothetical protein	Selaginella moellendorffii		tig00021017_g17185.t1	TRINITY_DN12383_c0_g1_i1:3-1151_-	382	NULL				NULL
TRINITY_DN4677_c0_g1_i1:	TRINITY_DN4677_c0_g1_i1:2-1192_+	396	gi|1134825544|gb|OMJ28878.1|	hypothetical protein	Smittium culicis		NULL	TRINITY_DN4677_c0_g1_i1:116-1264_-	382	gi|957847955|ref|XP_014674476.1|	flap endonuclease 1-like	Priapulus caudatus	LOC106814650	tig00001214_g7555.t1
TRINITY_DN53817_c0_g1_i1:	TRINITY_DN53817_c0_g1_i1:108-1415_+	435	gi|1004144058|gb|KXZ52039.1|	hypothetical protein	Gonium pectorale		tig00000849_g4767.t1	TRINITY_DN53817_c0_g1_i1:321-1469_-	382	NULL				NULL
TRINITY_DN7972_c0_g1_i1:	TRINITY_DN7972_c0_g1_i1:132-1547_+	471	gi|1173952789|gb|OQS00378.1|	hypothetical protein	Thraustotheca clavata		tig00000455_g1019.t1	TRINITY_DN7972_c0_g1_i1:399-1547_-	382	NULL				NULL
TRINITY_DN3358_c0_g1_i1:	TRINITY_DN3358_c0_g1_i1:1-1851_+	616	gi|168024649|ref|XP_001764848.1|	hypothetical protein	Physcomitrella patens		tig00021464_g21740.t1	TRINITY_DN3358_c0_g1_i1:1-1149_-	382	gi|942424625|gb|JAN94242.1|	hypothetical protein	Daphnia magna		NULL
TRINITY_DN12829_c0_g2_i1:	TRINITY_DN12829_c0_g2_i1:55-1023_+	322	gi|831760610|ref|XP_012750007.1|	hypothetical protein	Acytostelium subglobosum LB1		tig00000237_g20498.t1	TRINITY_DN12829_c0_g2_i1:139-1290_-	383	gi|115363071|gb|EAU62248.1|	hypothetical protein	Stigmatella aurantiaca DW4/3-1		NULL
TRINITY_DN106986_c0_g1_i1:	TRINITY_DN106986_c0_g1_i1:1-1143_+	380	gi|918220966|ref|WP_052354098.1|	hypothetical protein	Flectobacillus major		tig00000254_g22565.t1	TRINITY_DN106986_c0_g1_i1:1-1152_-	383	NULL				NULL
TRINITY_DN30522_c0_g1_i1:	TRINITY_DN30522_c0_g1_i1:1-1152_+	383	gi|1173946010|gb|OQR94581.1|	hypothetical protein	Achlya hypogyna		tig00001127_g7135.t1	TRINITY_DN30522_c0_g1_i1:1-1152_-	383	NULL				NULL
TRINITY_DN10248_c0_g3_i1:	TRINITY_DN10248_c0_g3_i1:1-1155_+	384	gi|831779504|ref|XP_012755742.1|	hypothetical protein	Acytostelium subglobosum LB1		tig00000204_g17715.t2	TRINITY_DN10248_c0_g3_i1:1-1155_-	384	NULL				NULL
TRINITY_DN1547_c0_g1_i1:	TRINITY_DN1547_c0_g1_i1:1-1155_+	384	gi|1049318469|gb|OCQ96670.1|	hypothetical protein	Oscillatoriales cyanobacterium USR001		tig00000870_g5140.t1	TRINITY_DN1547_c0_g1_i1:1-1155_-	384	NULL				NULL
TRINITY_DN12144_c0_g5_i1:	TRINITY_DN12144_c0_g5_i1:3-1223_+	406	gi|1084489668|gb|OGN53385.1|	hypothetical protein	Chlamydiae bacterium GWA2_50_15		tig00020603_g11775.t1	TRINITY_DN12144_c0_g5_i1:1357-2511_-	384	gi|470491943|ref|XP_004345952.1|	L-2-hydroxyglutarate dehydrogenase, mitochondrial precursor, putative	Acanthamoeba castellanii str. Neff		tig00020603_g11776.t1
TRINITY_DN12190_c0_g5_i1:	TRINITY_DN12190_c0_g5_i1:586-1860_+	424	gi|590108921|emb|CDN45514.1|	hypothetical protein	Paenibacillus sp. P22		NULL	TRINITY_DN12190_c0_g5_i1:706-1860_-	384	gi|515371913|ref|WP_016872112.1|	cell division protein FtsH	Fischerella thermalis		tig00022075_g23603.t1
TRINITY_DN10370_c0_g2_i1:	TRINITY_DN10370_c0_g2_i1:3-1400_+	465	gi|504006031|ref|WP_014240025.1|	hypothetical protein	Azospirillum brasilense		tig00000796_g4244.t1	TRINITY_DN10370_c0_g2_i1:246-1400_-	384	NULL				NULL
TRINITY_DN104768_c0_g1_i1:	TRINITY_DN104768_c0_g1_i1:1-1185_+	394	gi|1056455401|ref|WP_067896670.1|	hypothetical protein	Mycobacterium sp. ACS4054		tig00020553_g10562.t1	TRINITY_DN104768_c0_g1_i1:1579-2736_-	385	gi|971506859|dbj|GAQ91347.1|	metallo-beta-lactamase family protein	Klebsormidium flaccidum		tig00020553_g10561.t1
TRINITY_DN11640_c0_g1_i1:	TRINITY_DN11640_c0_g1_i1:1008-2345_+	445	gi|1134881411|gb|OMJ79043.1|	hypothetical protein	Stentor coeruleus		tig00000821_g4476.t1	TRINITY_DN11640_c0_g1_i1:1188-2345_-	385	NULL				NULL
TRINITY_DN11640_c0_g1_i2:	TRINITY_DN11640_c0_g1_i2:1124-2461_+	445	gi|1134881411|gb|OMJ79043.1|	hypothetical protein	Stentor coeruleus		tig00000821_g4476.t1	TRINITY_DN11640_c0_g1_i2:1304-2461_-	385	NULL				NULL
TRINITY_DN11640_c0_g1_i3:	TRINITY_DN11640_c0_g1_i3:1192-2529_+	445	gi|1134881411|gb|OMJ79043.1|	hypothetical protein	Stentor coeruleus		tig00000821_g4476.t1	TRINITY_DN11640_c0_g1_i3:1372-2529_-	385	NULL				NULL
TRINITY_DN11640_c0_g1_i4:	TRINITY_DN11640_c0_g1_i4:1076-2413_+	445	gi|1134881411|gb|OMJ79043.1|	hypothetical protein	Stentor coeruleus		tig00000821_g4476.t1	TRINITY_DN11640_c0_g1_i4:1256-2413_-	385	NULL				NULL
TRINITY_DN10148_c0_g2_i1:	TRINITY_DN10148_c0_g2_i1:951-1859_+	302	gi|857972501|emb|CEP01538.1|	hypothetical protein	Plasmodiophora brassicae		NULL	TRINITY_DN10148_c0_g2_i1:1008-2168_-	386	gi|749708530|gb|KII61497.1|	Actin-3	Thelohanellus kitauei		tig00020904_g15233.t1
TRINITY_DN10148_c0_g3_i1:	TRINITY_DN10148_c0_g3_i1:1473-2381_+	302	gi|857972501|emb|CEP01538.1|	hypothetical protein	Plasmodiophora brassicae		NULL	TRINITY_DN10148_c0_g3_i1:1530-2690_-	386	gi|749708530|gb|KII61497.1|	Actin-3	Thelohanellus kitauei		tig00020904_g15233.t1
TRINITY_DN103479_c0_g1_i1:	TRINITY_DN103479_c0_g1_i1:2-1162_+	386	gi|1184558828|ref|WP_085125744.1|	hypothetical protein	Tistlia consotensis		tig00001130_g7263.t1	TRINITY_DN103479_c0_g1_i1:2-1162_-	386	NULL				NULL
TRINITY_DN9054_c0_g2_i1:	TRINITY_DN9054_c0_g2_i1:2-1168_+	388	gi|926772350|ref|XP_013894649.1|	hypothetical protein	Monoraphidium neglectum		tig00020911_g15751.t1	TRINITY_DN9054_c0_g2_i1:1-1161_-	386	NULL				NULL
TRINITY_DN132886_c0_g1_i1:	TRINITY_DN132886_c0_g1_i1:1-1164_+	387	gi|1183353098|gb|ORX81011.1|	hypothetical protein	Anaeromyces robustus		tig00021122_g18445.t1	TRINITY_DN132886_c0_g1_i1:1-1164_-	387	NULL				NULL
TRINITY_DN132691_c0_g1_i1:	TRINITY_DN132691_c0_g1_i1:2-1168_+	388	gi|159473607|ref|XP_001694925.1|	hypothetical protein	Chlamydomonas reinhardtii		tig00000339_g24179.t1	TRINITY_DN132691_c0_g1_i1:2-1168_-	388	NULL				NULL
TRINITY_DN8513_c0_g2_i1:	TRINITY_DN8513_c0_g2_i1:1-1167_+	388	gi|676396731|ref|XP_009041643.1|	hypothetical protein	Aureococcus anophagefferens		tig00021037_g17483.t1	TRINITY_DN8513_c0_g2_i1:1-1167_-	388	NULL				NULL
TRINITY_DN12574_c0_g2_i1:	TRINITY_DN12574_c0_g2_i1:1-1170_+	389	gi|1000772511|gb|KXN64626.1|	hypothetical protein	Conidiobolus coronatus NRRL 28638		tig00000912_g5450.t1	TRINITY_DN12574_c0_g2_i1:1-1170_-	389	NULL				NULL
TRINITY_DN78731_c0_g1_i1:	TRINITY_DN78731_c0_g1_i1:3-1292_+	429	gi|914380392|gb|KOA51167.1|	hypothetical protein	Bifidobacterium animalis subsp. animalis MCC 0483		NULL	TRINITY_DN78731_c0_g1_i1:176-1345_-	389	gi|1026761127|gb|OAE22673.1|	hypothetical protein	Marchantia polymorpha subsp. polymorpha		tig00020911_g15746.t1
TRINITY_DN13512_c6_g5_i1:	TRINITY_DN13512_c6_g5_i1:307-2307_+	666	gi|552825586|ref|XP_005846850.1|	hypothetical protein	Chlorella variabilis		tig00021013_g17066.t1	TRINITY_DN13512_c6_g5_i1:28-1197_-	389	NULL				NULL
TRINITY_DN12113_c0_g1_i1:	TRINITY_DN12113_c0_g1_i1:104-2239_+	711	gi|857974304|emb|CEO99506.1|	hypothetical protein	Plasmodiophora brassicae		tig00001110_g7079.t1	TRINITY_DN12113_c0_g1_i1:1070-2239_-	389	NULL				NULL
TRINITY_DN78374_c0_g1_i1:	TRINITY_DN78374_c0_g1_i1:88-1059_+	323	gi|168009746|ref|XP_001757566.1|	hypothetical protein	Physcomitrella patens		tig00020531_g10056.t1	TRINITY_DN78374_c0_g1_i1:133-1305_-	390	gi|908388243|gb|KND88935.1|	hypothetical protein	Tolypocladium ophioglossoides CBS 100239		NULL
TRINITY_DN10530_c0_g1_i1:	TRINITY_DN10530_c0_g1_i1:218-1504_+	428	gi|577001142|emb|CDH46496.1|	hypothetical protein	Candidatus Contendobacter odensis Run_B_J11		NULL	TRINITY_DN10530_c0_g1_i1:332-1504_-	390	gi|971509521|dbj|GAQ88695.1|	Putative ribulosamine/erythrulosamine 3-kinase	Klebsormidium flaccidum		tig00000980_g6145.t1
TRINITY_DN129355_c0_g1_i1:	TRINITY_DN129355_c0_g1_i1:169-1674_+	501	gi|1137249136|gb|OMP06808.1|	hypothetical protein	Corchorus olitorius		tig00020800_g13749.t1	TRINITY_DN129355_c0_g1_i1:502-1674_-	390	NULL				NULL
TRINITY_DN27820_c0_g1_i1:	TRINITY_DN27820_c0_g1_i1:755-1717_+	320	gi|567989087|gb|ETL39355.1|	hypothetical protein	Phytophthora parasitica		tig00000404_g379.t1	TRINITY_DN27820_c0_g1_i1:421-1596_-	391	NULL				tig00000404_g378.t1
TRINITY_DN105418_c0_g1_i1:	TRINITY_DN105418_c0_g1_i1:2-1147_+	381	gi|330797990|ref|XP_003287039.1|	hypothetical protein	Dictyostelium purpureum		tig00020911_g15742.t1	TRINITY_DN105418_c0_g1_i1:2-1177_-	391	NULL				NULL
TRINITY_DN104447_c0_g1_i1:	TRINITY_DN104447_c0_g1_i1:2-1201_+	399	gi|260940711|ref|XP_002614655.1|	hypothetical protein	Clavispora lusitaniae ATCC 42720		NULL	TRINITY_DN104447_c0_g1_i1:83-1258_-	391	gi|702464108|ref|XP_010028821.1|	isocitrate dehydrogenase [NAD] regulatory subunit 1, mitochondrial isoform X1	Eucalyptus grandis	LOC104419019	tig00000870_g5152.t1
TRINITY_DN29045_c0_g1_i1:	TRINITY_DN29045_c0_g1_i1:52-1377_+	441	gi|255085164|ref|XP_002505013.1|	hypothetical protein	Micromonas commoda		tig00000802_g4272.t1	TRINITY_DN29045_c0_g1_i1:259-1434_-	391	NULL				NULL
TRINITY_DN80313_c0_g1_i1:	TRINITY_DN80313_c0_g1_i1:2-1741_+	579	gi|669157214|ref|XP_008614169.1|	hypothetical protein	Saprolegnia diclina VS20		tig00020603_g11759.t1	TRINITY_DN80313_c0_g1_i1:563-1741_-	392	NULL				NULL
TRINITY_DN8970_c0_g2_i1:	TRINITY_DN8970_c0_g2_i1:1486-3744_+	752	gi|971505251|dbj|GAQ92956.1|	hypothetical protein	Klebsormidium flaccidum		tig00021589_g22707.t1	TRINITY_DN8970_c0_g2_i1:88-1266_-	392	NULL				tig00021589_g22708.t1
TRINITY_DN14241_c3_g5_i2:	TRINITY_DN14241_c3_g5_i2:1-2232_+	743	gi|1125263195|gb|OLC08942.1|	hypothetical protein	Gemmatimonadetes bacterium 13_1_40CM_70_11		tig00021434_g21329.t1	TRINITY_DN14241_c3_g5_i2:2072-3253_-	393	NULL				tig00000113_g5600.t1
TRINITY_DN16437_c0_g1_i1:	TRINITY_DN16437_c0_g1_i1:3-1187_+	394	gi|1028569121|gb|OAJ37425.1|	hypothetical protein	Batrachochytrium dendrobatidis JEL423		tig00020828_g14361.t1	TRINITY_DN16437_c0_g1_i1:3-1187_-	394	NULL				NULL
TRINITY_DN130160_c0_g1_i1:	TRINITY_DN130160_c0_g1_i1:67-1188_+	373	gi|260805230|ref|XP_002597490.1|	hypothetical protein	Branchiostoma floridae		tig00020960_g16569.t1	TRINITY_DN130160_c0_g1_i1:1-1188_-	395	NULL				NULL
TRINITY_DN9182_c0_g1_i1:	TRINITY_DN9182_c0_g1_i1:3-1190_+	395	gi|1149600611|gb|OON07964.1|	hypothetical protein	Batrachochytrium salamandrivorans		tig00000017_g6.t1	TRINITY_DN9182_c0_g1_i1:3-1190_-	395	NULL				NULL
TRINITY_DN130534_c0_g1_i1:	TRINITY_DN130534_c0_g1_i1:1-1986_+	661	gi|302839569|ref|XP_002951341.1|	hypothetical protein	Volvox carteri f. nagariensis		tig00000571_g2168.t1	TRINITY_DN130534_c0_g1_i1:799-1986_-	395	NULL				NULL
TRINITY_DN14346_c0_g2_i1:	TRINITY_DN14346_c0_g2_i1:3-1193_+	396	gi|918697417|ref|WP_052566851.1|	hypothetical protein	Candidatus Magnetobacterium casensis		tig00020684_g12908.t1	TRINITY_DN14346_c0_g2_i1:3-1193_-	396	gi|668679451|gb|KFB73137.1|	hypothetical protein	Candidatus Accumulibacter sp. BA-91		NULL
TRINITY_DN2491_c0_g1_i1:	TRINITY_DN2491_c0_g1_i1:1-1368_+	455	gi|761467069|gb|KIY15247.1|	hypothetical protein	Mastigocladus laminosus UU774		NULL	TRINITY_DN2491_c0_g1_i1:178-1368_-	396	gi|1131007824|ref|WP_075769035.1|	3-mercaptopyruvate sulfurtransferase	Rhodocista sp. MIMtkB3		tig00000692_g3255.t1
TRINITY_DN10934_c0_g1_i1:	TRINITY_DN10934_c0_g1_i1:177-1568_+	463	gi|156385550|ref|XP_001633693.1|	hypothetical protein	Nematostella vectensis		tig00021348_g20598.t1	TRINITY_DN10934_c0_g1_i1:1676-2869_-	397	gi|590614390|ref|XP_007022926.1|	obg-like ATPase 1	Theobroma cacao	LOC18595073	tig00021348_g20599.t1
TRINITY_DN6911_c0_g1_i1:	TRINITY_DN6911_c0_g1_i1:3-1037_+	344	gi|290996688|ref|XP_002680914.1|	hypothetical protein	Naegleria gruberi strain NEG-M		tig00020816_g14197.t1	TRINITY_DN6911_c0_g1_i1:1246-2442_-	398	NULL				tig00020816_g14198.t1
TRINITY_DN6911_c0_g2_i1:	TRINITY_DN6911_c0_g2_i1:3-1037_+	344	gi|290996688|ref|XP_002680914.1|	hypothetical protein	Naegleria gruberi strain NEG-M		tig00020816_g14197.t1	TRINITY_DN6911_c0_g2_i1:1147-2343_-	398	NULL				tig00020816_g14198.t1
TRINITY_DN14720_c0_g1_i1:	TRINITY_DN14720_c0_g1_i1:2618-3550_+	310	gi|944559894|gb|KQM12439.1|	hypothetical protein	Methanomassiliicoccales archaeon RumEn M1		tig00000227_g19849.t1	TRINITY_DN14720_c0_g1_i1:1214-2416_-	400	gi|695443390|ref|XP_009533690.1|	hypothetical protein	Phytophthora sojae		tig00000227_g19848.t1
TRINITY_DN52980_c0_g1_i1:	TRINITY_DN52980_c0_g1_i1:3-1268_+	421	gi|675204217|ref|XP_008910993.1|	hypothetical protein	Phytophthora parasitica INRA-310		tig00000042_g15445.t1	TRINITY_DN52980_c0_g1_i1:66-1268_-	400	NULL				NULL
TRINITY_DN10124_c0_g1_i1:	TRINITY_DN10124_c0_g1_i1:1-1197_+	398	gi|931474962|gb|KPK56387.1|	hypothetical protein	Thiotrichales bacterium SG8_50		tig00001477_g8894.t1	TRINITY_DN10124_c0_g1_i1:1-1206_-	401	NULL				NULL
TRINITY_DN53041_c0_g1_i1:	TRINITY_DN53041_c0_g1_i1:1-1206_+	401	gi|544212808|ref|XP_005536552.1|	hypothetical protein	Cyanidioschyzon merolae strain 10D		tig00020556_g11022.t1	TRINITY_DN53041_c0_g1_i1:1-1206_-	401	gi|524230463|emb|CCZ97215.1|	unknown	Alistipes sp. CAG:53		NULL
TRINITY_DN14480_c0_g6_i17:	TRINITY_DN14480_c0_g6_i17:2424-3368_+	314	gi|595499410|gb|EXX78771.1|	hypothetical protein	Rhizophagus irregularis DAOM 197198w		tig00001181_g7431.t1	TRINITY_DN14480_c0_g6_i17:900-2108_-	402	NULL				NULL
TRINITY_DN104416_c0_g1_i1:	TRINITY_DN104416_c0_g1_i1:3-1211_+	402	gi|1001616710|gb|KXS20452.1|	hypothetical protein	Gonapodya prolifera JEL478		tig00000581_g2226.t1	TRINITY_DN104416_c0_g1_i1:3-1211_-	402	NULL				NULL
TRINITY_DN132670_c0_g1_i1:	TRINITY_DN132670_c0_g1_i1:2-1210_+	402	gi|1183424221|gb|ORY48537.1|	hypothetical protein	Rhizoclosmatium globosum		tig00000076_g2413.t1	TRINITY_DN132670_c0_g1_i1:2-1210_-	402	NULL				NULL
TRINITY_DN80604_c0_g1_i1:	TRINITY_DN80604_c0_g1_i1:2-1291_+	429	gi|552914601|gb|ERZ99881.1|	hypothetical protein	Rhizophagus irregularis DAOM 181602		tig00001003_g6259.t1	TRINITY_DN80604_c0_g1_i1:89-1297_-	402	NULL				NULL
TRINITY_DN3408_c0_g1_i1:	TRINITY_DN3408_c0_g1_i1:119-1318_+	399	gi|1026770080|gb|OAE29923.1|	hypothetical protein	Marchantia polymorpha subsp. polymorpha		tig00021493_g21856.t1	TRINITY_DN3408_c0_g1_i1:104-1318_-	404	NULL				NULL
TRINITY_DN14266_c1_g1_i7:	TRINITY_DN14266_c1_g1_i7:1-1215_+	404	gi|1083411568|gb|OGF21564.1|	hypothetical protein	Candidatus Falkowbacteria bacterium RIFOXYA2_FULL_38_12		tig00000254_g22470.t1	TRINITY_DN14266_c1_g1_i7:1-1215_-	404	NULL				NULL
TRINITY_DN52423_c0_g1_i1:	TRINITY_DN52423_c0_g1_i1:3-1217_+	404	gi|1172433292|ref|WP_080809242.1|	hypothetical protein	Halomicronema hongdechloris		tig00001042_g6586.t1	TRINITY_DN52423_c0_g1_i1:2-1216_-	404	NULL				NULL
TRINITY_DN14562_c0_g1_i1:	TRINITY_DN14562_c0_g1_i1:3-1229_+	408	gi|758257263|gb|KIU01394.1|	hypothetical protein	Staphylococcus aureus subsp. aureus		NULL	TRINITY_DN14562_c0_g1_i1:84-1298_-	404	gi|302795987|ref|XP_002979756.1|	hypothetical protein	Selaginella moellendorffii		tig00001127_g7165.t1
TRINITY_DN132529_c0_g1_i1:	TRINITY_DN132529_c0_g1_i1:2-1300_+	432	gi|499749104|ref|WP_011429838.1|	hypothetical protein	Synechococcus sp. JA-3-3Ab		tig00000190_g13871.t1	TRINITY_DN132529_c0_g1_i1:161-1375_-	404	NULL				NULL
TRINITY_DN52526_c0_g1_i1:	TRINITY_DN52526_c0_g1_i1:2-1426_+	474	gi|916884905|ref|WP_051491961.1|	hypothetical protein	Roseivivax isoporae		tig00000248_g21823.t1	TRINITY_DN52526_c0_g1_i1:212-1426_-	404	NULL				NULL
TRINITY_DN14391_c3_g11_i9:	TRINITY_DN14391_c3_g11_i9:1-1218_+	405	gi|692304831|ref|WP_032125775.1|	hypothetical protein	Chlamydia sp. 'Diamant'		tig00021105_g18235.t1	TRINITY_DN14391_c3_g11_i9:3-1220_-	405	gi|496668020|ref|WP_009310510.1|	carbohydrate-binding protein	Lactobacillus sp. 7_1_47FAA		tig00020801_g13953.t1
TRINITY_DN81456_c0_g1_i1:	TRINITY_DN81456_c0_g1_i1:20-1300_+	426	gi|541194439|gb|ERH02772.1|	hypothetical protein	Halonotius sp. J07HN6		NULL	TRINITY_DN81456_c0_g1_i1:119-1336_-	405	gi|769824961|ref|XP_006878528.2|	ornithine carbamoyltransferase, chloroplastic	Amborella trichopoda	LOC18422622	tig00000093_g3544.t1
TRINITY_DN7972_c0_g2_i1:	TRINITY_DN7972_c0_g2_i1:132-1616_+	494	gi|1173952789|gb|OQS00378.1|	hypothetical protein	Thraustotheca clavata		tig00000455_g1019.t1	TRINITY_DN7972_c0_g2_i1:399-1616_-	405	NULL				NULL
TRINITY_DN12984_c0_g1_i1:	TRINITY_DN12984_c0_g1_i1:2129-3187_+	352	gi|260803978|ref|XP_002596866.1|	hypothetical protein	Branchiostoma floridae		tig00000821_g4470.t1	TRINITY_DN12984_c0_g1_i1:800-2020_-	406	gi|1176753486|gb|OQY71805.1|	hypothetical protein	Ignavibacteriales bacterium UTCHB2		tig00000821_g4471.t1
TRINITY_DN28113_c0_g1_i1:	TRINITY_DN28113_c0_g1_i1:3-1286_+	427	gi|1102186653|ref|XP_019026093.1|	hypothetical protein	Saitoella complicata NRRL Y-17804		tig00020851_g14708.t1	TRINITY_DN28113_c0_g1_i1:3-1223_-	406	NULL				NULL
TRINITY_DN8448_c0_g1_i1:	TRINITY_DN8448_c0_g1_i1:1-1293_+	430	gi|612400388|ref|XP_007515713.1|	hypothetical protein	Bathycoccus prasinos		tig00020725_g13527.t1	TRINITY_DN8448_c0_g1_i1:73-1293_-	406	NULL				NULL
TRINITY_DN12749_c0_g1_i1:	TRINITY_DN12749_c0_g1_i1:343-1809_+	488	gi|1159761253|ref|WP_079307751.1|	hypothetical protein	Streptomyces sp. GKU 895		tig00021108_g18315.t1	TRINITY_DN12749_c0_g1_i1:2204-3424_-	406	gi|488689051|ref|WP_002613252.1|	hypothetical protein	Stigmatella aurantiaca		tig00021108_g18314.t1
TRINITY_DN8476_c0_g1_i1:	TRINITY_DN8476_c0_g1_i1:2-2071_+	689	gi|631389978|ref|XP_007929369.1|	hypothetical protein	Pseudocercospora fijiensis CIRAD86		tig00020537_g10280.t1	TRINITY_DN8476_c0_g1_i1:851-2071_-	406	NULL				NULL
TRINITY_DN11623_c0_g3_i1:	TRINITY_DN11623_c0_g3_i1:3-980_+	325	gi|922887596|gb|KOO53144.1|	hypothetical protein	Chrysochromulina sp. CCMP291		NULL	TRINITY_DN11623_c0_g3_i1:3-1226_-	407	NULL				NULL
TRINITY_DN13590_c0_g1_i2:	TRINITY_DN13590_c0_g1_i2:107-1225_+	372	gi|551662937|ref|XP_005834233.1|	hypothetical protein	Guillardia theta CCMP2712		tig00021612_g22872.t1	TRINITY_DN13590_c0_g1_i2:2-1225_-	407	NULL				NULL
TRINITY_DN9001_c0_g2_i1:	TRINITY_DN9001_c0_g2_i1:407-1609_+	400	gi|971519211|dbj|GAQ78993.1|	hypothetical protein	Klebsormidium flaccidum		tig00021616_g22913.t1	TRINITY_DN9001_c0_g2_i1:386-1609_-	407	NULL				NULL
TRINITY_DN17670_c0_g1_i1:	TRINITY_DN17670_c0_g1_i1:239-1819_+	526	gi|923124766|ref|XP_013755851.1|	hypothetical protein	Thecamonas trahens ATCC 50062		tig00001250_g7795.t1	TRINITY_DN17670_c0_g1_i1:596-1819_-	407	NULL				NULL
TRINITY_DN10597_c0_g1_i1:	TRINITY_DN10597_c0_g1_i1:345-1394_+	349	gi|669139128|ref|XP_008605132.1|	hypothetical protein	Saprolegnia diclina VS20		tig00020830_g14472.t1	TRINITY_DN10597_c0_g1_i1:168-1394_-	408	NULL				NULL
TRINITY_DN9054_c0_g1_i1:	TRINITY_DN9054_c0_g1_i1:2-1234_+	410	gi|926772350|ref|XP_013894649.1|	hypothetical protein	Monoraphidium neglectum		tig00020911_g15751.t1	TRINITY_DN9054_c0_g1_i1:1-1227_-	408	NULL				NULL
TRINITY_DN2643_c0_g1_i1:	TRINITY_DN2643_c0_g1_i1:100-1536_+	478	gi|551671706|ref|XP_005838610.1|	hypothetical protein	Guillardia theta CCMP2712		tig00021281_g19931.t1	TRINITY_DN2643_c0_g1_i1:310-1536_-	408	NULL				NULL
TRINITY_DN4457_c0_g1_i1:	TRINITY_DN4457_c0_g1_i1:3-1652_+	549	gi|551638818|ref|XP_005822221.1|	hypothetical protein	Guillardia theta CCMP2712		tig00021428_g21150.t1	TRINITY_DN4457_c0_g1_i1:426-1652_-	408	gi|524326315|emb|CDA86080.1|	unknown	Bacteroides sp. CAG:754		NULL
TRINITY_DN13853_c0_g1_i1:	TRINITY_DN13853_c0_g1_i1:206-2863_+	885	gi|673029146|ref|XP_008868534.1|	hypothetical protein	Aphanomyces invadans		tig00021569_g22334.t1	TRINITY_DN13853_c0_g1_i1:1637-2863_-	408	NULL				NULL
TRINITY_DN13502_c0_g1_i2:	TRINITY_DN13502_c0_g1_i2:3-4844_+	1613	gi|567982568|gb|ETL32983.1|	hypothetical protein	Phytophthora parasitica		tig00020510_g9871.t1	TRINITY_DN13502_c0_g1_i2:3618-4844_-	408	NULL				NULL
TRINITY_DN28698_c0_g1_i1:	TRINITY_DN28698_c0_g1_i1:3-1163_+	386	gi|673043693|ref|XP_008875807.1|	hypothetical protein	Aphanomyces invadans		tig00000144_g9101.t1	TRINITY_DN28698_c0_g1_i1:3-1235_-	410	NULL				NULL
TRINITY_DN130308_c0_g1_i1:	TRINITY_DN130308_c0_g1_i1:2-973_+	323	gi|115370286|gb|EAU69215.1|	hypothetical protein	Stigmatella aurantiaca DW4/3-1		NULL	TRINITY_DN130308_c0_g1_i1:44-1279_-	411	gi|1028415885|gb|OAI46120.1|	phosphoribosylaminoimidazolesuccinocarboxamide synthase	Gammaproteobacteria bacterium SCGC AG-212-F23		tig00000241_g21004.t1
TRINITY_DN54560_c0_g1_i1:	TRINITY_DN54560_c0_g1_i1:2-1252_+	416	gi|913775683|emb|CRK27851.1|	hypothetical protein	Verticillium longisporum		NULL	TRINITY_DN54560_c0_g1_i1:2-1237_-	411	gi|729307006|ref|XP_010528754.1|	cell division cycle 5-like protein	Tarenaya hassleriana	LOC104805779	tig00000737_g3811.t1
TRINITY_DN12127_c0_g1_i1:	TRINITY_DN12127_c0_g1_i1:1-1239_+	412	gi|1113559512|gb|OJY19502.1|	hypothetical protein	Myxococcales bacterium 68-20		tig00021168_g19070.t1	TRINITY_DN12127_c0_g1_i1:1-1239_-	412	NULL				NULL
TRINITY_DN8683_c1_g1_i1:	TRINITY_DN8683_c1_g1_i1:288-2201_+	637	gi|926795025|ref|XP_013905925.1|	hypothetical protein	Monoraphidium neglectum		tig00000339_g24185.t1	TRINITY_DN8683_c1_g1_i1:963-2201_-	412	NULL				NULL
TRINITY_DN26655_c0_g1_i1:	TRINITY_DN26655_c0_g1_i1:3-947_+	314	gi|260943678|ref|XP_002616137.1|	hypothetical protein	Clavispora lusitaniae ATCC 42720		NULL	TRINITY_DN26655_c0_g1_i1:86-1327_-	413	gi|926630960|ref|XP_013781191.1|	26S protease regulatory subunit 8	Limulus polyphemus	LOC106465511	tig00000792_g4177.t1
TRINITY_DN103540_c0_g1_i1:	TRINITY_DN103540_c0_g1_i1:441-1730_+	429	gi|942386377|gb|JAN75118.1|	hypothetical protein	Daphnia magna		NULL	TRINITY_DN103540_c0_g1_i1:510-1751_-	413	gi|168026784|ref|XP_001765911.1|	hypothetical protein	Physcomitrella patens		tig00001086_g6841.t1
TRINITY_DN14466_c0_g6_i1:	TRINITY_DN14466_c0_g6_i1:3-23639_+	7878	gi|224009540|ref|XP_002293728.1|	hypothetical protein	Thalassiosira pseudonana CCMP1335		tig00000970_g5833.t1	TRINITY_DN14466_c0_g6_i1:51290-52531_-	413	NULL				NULL
TRINITY_DN14466_c0_g6_i3:	TRINITY_DN14466_c0_g6_i3:3-36869_+	12288	gi|224009540|ref|XP_002293728.1|	hypothetical protein	Thalassiosira pseudonana CCMP1335		tig00000970_g5833.t1	TRINITY_DN14466_c0_g6_i3:51292-52533_-	413	NULL				NULL
TRINITY_DN4716_c0_g1_i1:	TRINITY_DN4716_c0_g1_i1:259-1284_+	341	gi|501450016|ref|WP_012473465.1|	hypothetical protein	Candidatus Amoebophilus asiaticus		tig00021348_g20519.t1	TRINITY_DN4716_c0_g1_i1:40-1284_-	414	NULL				NULL
TRINITY_DN5076_c0_g2_i1:	TRINITY_DN5076_c0_g2_i1:2016-3278_+	420	gi|1088321517|gb|OHB72635.1|	hypothetical protein	Planctomycetes bacterium RBG_16_43_13		tig00000806_g4371.t1	TRINITY_DN5076_c0_g2_i1:618-1862_-	414	gi|501673754|ref|WP_012615669.1|	hypothetical protein	Chloroflexus aggregans		tig00000806_g4372.t1
TRINITY_DN53178_c0_g1_i1:	TRINITY_DN53178_c0_g1_i1:154-1584_+	476	gi|971513987|dbj|GAQ84247.1|	hypothetical protein	Klebsormidium flaccidum		NULL	TRINITY_DN53178_c0_g1_i1:340-1584_-	414	NULL				NULL
TRINITY_DN4114_c0_g1_i1:	TRINITY_DN4114_c0_g1_i1:1-1050_+	349	gi|470507347|ref|XP_004367602.1|	hypothetical protein	Acanthamoeba castellanii str. Neff		tig00000849_g4744.t1	TRINITY_DN4114_c0_g1_i1:1-1248_-	415	NULL				NULL
TRINITY_DN5230_c0_g2_i1:	TRINITY_DN5230_c0_g2_i1:370-1479_+	369	gi|168014858|ref|XP_001759968.1|	hypothetical protein	Physcomitrella patens		tig00000769_g3997.t1	TRINITY_DN5230_c0_g2_i1:232-1479_-	415	NULL				NULL
TRINITY_DN104113_c0_g1_i1:	TRINITY_DN104113_c0_g1_i1:2-2305_+	767	gi|330802046|ref|XP_003289032.1|	hypothetical protein	Dictyostelium purpureum		tig00020710_g13320.t1	TRINITY_DN104113_c0_g1_i1:1058-2305_-	415	NULL				NULL
TRINITY_DN7136_c0_g1_i1:	TRINITY_DN7136_c0_g1_i1:2-1252_+	416	gi|954249777|gb|KRX44449.1|	hypothetical protein	Trichinella murrelli		NULL	TRINITY_DN7136_c0_g1_i1:2-1252_-	416	gi|1005456486|ref|XP_015765374.1|	pre-mRNA-splicing factor ATP-dependent RNA helicase PRP16-like	Acropora digitifera	LOC107344239	tig00020531_g10059.t1
TRINITY_DN1821_c0_g1_i1:	TRINITY_DN1821_c0_g1_i1:106-2334_+	742	gi|922887162|gb|KOO52837.1|	hypothetical protein	Chrysochromulina sp. CCMP291		tig00020909_g15326.t1	TRINITY_DN1821_c0_g1_i1:1084-2334_-	416	NULL				NULL
TRINITY_DN13727_c1_g2_i1:	TRINITY_DN13727_c1_g2_i1:3-953_+	316	gi|857503174|gb|KMO37567.1|	hypothetical protein	Methylobacterium aquaticum		NULL	TRINITY_DN13727_c1_g2_i1:3-1256_-	417	gi|552935644|gb|ESA18961.1|	hypothetical protein	Rhizophagus irregularis DAOM 181602		tig00000851_g4912.t1
TRINITY_DN2391_c0_g1_i1:	TRINITY_DN2391_c0_g1_i1:971-1948_+	325	gi|923128209|ref|XP_013757571.1|	hypothetical protein	Thecamonas trahens ATCC 50062		tig00000691_g3179.t1	TRINITY_DN2391_c0_g1_i1:1-1254_-	417	gi|544216078|ref|XP_005538184.1|	glycerol-3-phosphate transporter	Cyanidioschyzon merolae strain 10D		tig00000691_g3180.t1
TRINITY_DN14334_c0_g2_i3:	TRINITY_DN14334_c0_g2_i3:2-1189_+	395	gi|971519296|dbj|GAQ78853.1|	hypothetical protein	Klebsormidium flaccidum		tig00021070_g17926.t1	TRINITY_DN14334_c0_g2_i3:2-1255_-	417	NULL				NULL
TRINITY_DN13870_c0_g1_i2:	TRINITY_DN13870_c0_g1_i2:105-1562_+	485	gi|294942673|ref|XP_002783639.1|	hypothetical protein	Perkinsus marinus ATCC 50983		tig00000042_g15443.t1	TRINITY_DN13870_c0_g1_i2:309-1562_-	417	NULL				NULL
TRINITY_DN14316_c0_g2_i9:	TRINITY_DN14316_c0_g2_i9:206-2284_+	692	gi|290995021|ref|XP_002680130.1|	hypothetical protein	Naegleria gruberi strain NEG-M		tig00020554_g10937.t1	TRINITY_DN14316_c0_g2_i9:47-1300_-	417	NULL				NULL
TRINITY_DN14316_c0_g2_i7:	TRINITY_DN14316_c0_g2_i7:206-2329_+	707	gi|290995021|ref|XP_002680130.1|	hypothetical protein	Naegleria gruberi strain NEG-M		tig00020554_g10937.t1	TRINITY_DN14316_c0_g2_i7:47-1300_-	417	NULL				NULL
TRINITY_DN8602_c0_g1_i1:	TRINITY_DN8602_c0_g1_i1:209-1273_+	354	gi|1179605895|ref|WP_083374092.1|	hypothetical protein	Moorea producens		tig00001231_g7649.t1	TRINITY_DN8602_c0_g1_i1:17-1273_-	418	NULL				NULL
TRINITY_DN12679_c26_g7_i1:	TRINITY_DN12679_c26_g7_i1:3-1214_+	403	gi|516329590|ref|WP_017720249.1|	hypothetical protein	Oscillatoria sp. PCC 10802		tig00001532_g9268.t1	TRINITY_DN12679_c26_g7_i1:3-1259_-	418	NULL				NULL
TRINITY_DN103576_c0_g1_i1:	TRINITY_DN103576_c0_g1_i1:244-1413_+	389	gi|750910967|gb|KIJ71076.1|	hypothetical protein	Tolypothrix campylonemoides VB511288		NULL	TRINITY_DN103576_c0_g1_i1:154-1413_-	419	gi|1121325759|ref|WP_073635107.1|	uroporphyrinogen decarboxylase	Scytonema sp. HK-05		tig00021319_g20242.t1
TRINITY_DN13934_c1_g2_i1:	TRINITY_DN13934_c1_g2_i1:2-1378_+	458	gi|475457677|gb|EMT01893.1|	hypothetical protein	Aegilops tauschii		tig00001093_g6899.t1	TRINITY_DN13934_c1_g2_i1:2-1261_-	419	NULL				NULL
TRINITY_DN8670_c1_g2_i1:	TRINITY_DN8670_c1_g2_i1:2-1066_+	354	gi|938253853|gb|KPP89196.1|	hypothetical protein	Rhodobacteraceae bacterium HLUCCA08		NULL	TRINITY_DN8670_c1_g2_i1:2-1273_-	423	gi|1183315774|gb|ORX45660.1|	tRNA modification GTPase TrmE	Hesseltinella vesiculosa		tig00000692_g3222.t1
TRINITY_DN3230_c0_g4_i1:	TRINITY_DN3230_c0_g4_i1:52-1812_+	586	gi|923125652|ref|XP_013756294.1|	hypothetical protein	Thecamonas trahens ATCC 50062		tig00000733_g3774.t1	TRINITY_DN3230_c0_g4_i1:547-1821_-	424	NULL				NULL
TRINITY_DN13727_c1_g2_i2:	TRINITY_DN13727_c1_g2_i2:1-981_+	326	gi|857503174|gb|KMO37567.1|	hypothetical protein	Methylobacterium aquaticum		NULL	TRINITY_DN13727_c1_g2_i2:1-1284_-	427	gi|552935644|gb|ESA18961.1|	hypothetical protein	Rhizophagus irregularis DAOM 181602		tig00000851_g4912.t1
TRINITY_DN11208_c0_g2_i2:	TRINITY_DN11208_c0_g2_i2:327-1538_+	403	gi|813142399|ref|XP_012199278.1|	hypothetical protein	Saprolegnia parasitica CBS 223.65		tig00000383_g24693.t1	TRINITY_DN11208_c0_g2_i2:255-1538_-	427	NULL				NULL
TRINITY_DN343_c0_g1_i1:	TRINITY_DN343_c0_g1_i1:2-1285_+	427	gi|1004146251|gb|KXZ54227.1|	hypothetical protein	Gonium pectorale		tig00000169_g11885.t1	TRINITY_DN343_c0_g1_i1:2-1285_-	427	NULL				NULL
TRINITY_DN32661_c0_g1_i1:	TRINITY_DN32661_c0_g1_i1:1-993_+	330	gi|541200731|gb|ERH08796.1|	hypothetical protein	halophilic archaeon J07HX64		NULL	TRINITY_DN32661_c0_g1_i1:1-1287_-	428	gi|642073645|emb|CDQ87963.1|		Oncorhynchus mykiss		tig00001042_g6591.t1
TRINITY_DN2781_c0_g1_i1:	TRINITY_DN2781_c0_g1_i1:344-1648_+	434	gi|1001605606|gb|KXS09475.1|	hypothetical protein	Gonapodya prolifera JEL478		tig00000857_g4924.t1	TRINITY_DN2781_c0_g1_i1:362-1648_-	428	NULL				NULL
TRINITY_DN14457_c2_g9_i13:	TRINITY_DN14457_c2_g9_i13:3-1361_+	452	gi|1173944564|gb|OQR93287.1|	hypothetical protein	Achlya hypogyna		tig00020704_g13223.t1	TRINITY_DN14457_c2_g9_i13:117-1403_-	428	NULL				NULL
TRINITY_DN13170_c2_g1_i2:	TRINITY_DN13170_c2_g1_i2:2-964_+	320	gi|647288371|ref|WP_025733155.1|	hypothetical protein	Carnimonas nigrificans		tig00000655_g2888.t1	TRINITY_DN13170_c2_g1_i2:1026-2315_-	429	gi|1073708195|gb|JAT97154.1|	putative n6-adenine methylase involved in transcription regulation	Amblyomma aureolatum		tig00000655_g2886.t1
TRINITY_DN9623_c1_g3_i1:	TRINITY_DN9623_c1_g3_i1:3-1274_+	423	gi|168037994|ref|XP_001771487.1|	hypothetical protein	Physcomitrella patens		tig00001154_g7273.t1	TRINITY_DN9623_c1_g3_i1:3-1292_-	429	NULL				NULL
TRINITY_DN133915_c0_g1_i1:	TRINITY_DN133915_c0_g1_i1:3-1292_+	429	gi|942361275|gb|JAN62567.1|	hypothetical protein	Daphnia magna		NULL	TRINITY_DN133915_c0_g1_i1:3-1292_-	429	gi|593795224|ref|XP_007160650.1|	hypothetical protein	Phaseolus vulgaris		tig00021126_g18461.t1
TRINITY_DN14333_c1_g1_i1:	TRINITY_DN14333_c1_g1_i1:39-1358_+	439	gi|831767829|ref|XP_012752220.1|	hypothetical protein	Acytostelium subglobosum LB1		tig00020553_g10681.t1	TRINITY_DN14333_c1_g1_i1:69-1358_-	429	NULL				NULL
TRINITY_DN14569_c0_g1_i1:	TRINITY_DN14569_c0_g1_i1:1-1167_+	388	gi|935661819|ref|WP_054493886.1|	hypothetical protein	Ardenticatena maritima		tig00021464_g21714.t1	TRINITY_DN14569_c0_g1_i1:1-1293_-	430	NULL				NULL
TRINITY_DN26879_c0_g1_i1:	TRINITY_DN26879_c0_g1_i1:1-1656_+	551	gi|1174571571|gb|ARF10376.1|	hypothetical protein	Hokovirus HKV1		tig00020960_g16585.t1	TRINITY_DN26879_c0_g1_i1:712-2004_-	430	NULL				NULL
TRINITY_DN131593_c0_g1_i1:	TRINITY_DN131593_c0_g1_i1:169-1440_+	423	gi|1134894658|gb|OMJ91871.1|	hypothetical protein	Stentor coeruleus		tig00020934_g16111.t1	TRINITY_DN131593_c0_g1_i1:142-1440_-	432	NULL				NULL
TRINITY_DN9378_c0_g2_i1:	TRINITY_DN9378_c0_g2_i1:269-1303_+	344	gi|330791408|ref|XP_003283785.1|	hypothetical protein	Dictyostelium purpureum		tig00000769_g4029.t1	TRINITY_DN9378_c0_g2_i1:2-1303_-	433	NULL				NULL
TRINITY_DN78960_c0_g1_i1:	TRINITY_DN78960_c0_g1_i1:3-1115_+	370	gi|675202003|ref|XP_008909886.1|	hypothetical protein	Phytophthora parasitica INRA-310		tig00000405_g494.t1	TRINITY_DN78960_c0_g1_i1:3-1307_-	434	NULL				NULL
TRINITY_DN13355_c0_g1_i1:	TRINITY_DN13355_c0_g1_i1:3-1760_+	585	gi|168060615|ref|XP_001782290.1|	hypothetical protein	Physcomitrella patens		tig00001234_g7730.t1	TRINITY_DN13355_c0_g1_i1:453-1760_-	435	NULL				NULL
TRINITY_DN318_c0_g1_i1:	TRINITY_DN318_c0_g1_i1:1-1908_+	635	gi|831759731|ref|XP_012749735.1|	hypothetical protein	Acytostelium subglobosum LB1		tig00020943_g16285.t1	TRINITY_DN318_c0_g1_i1:601-1908_-	435	gi|677143713|gb|KFP40115.1|	hypothetical protein	Chlamydotis macqueenii		NULL
TRINITY_DN318_c0_g2_i1:	TRINITY_DN318_c0_g2_i1:1-1908_+	635	gi|831759731|ref|XP_012749735.1|	hypothetical protein	Acytostelium subglobosum LB1		tig00020943_g16285.t1	TRINITY_DN318_c0_g2_i1:601-1908_-	435	gi|677143713|gb|KFP40115.1|	hypothetical protein	Chlamydotis macqueenii		NULL
TRINITY_DN318_c0_g4_i1:	TRINITY_DN318_c0_g4_i1:1-1908_+	635	gi|831759731|ref|XP_012749735.1|	hypothetical protein	Acytostelium subglobosum LB1		tig00020943_g16285.t1	TRINITY_DN318_c0_g4_i1:601-1908_-	435	gi|677143713|gb|KFP40115.1|	hypothetical protein	Chlamydotis macqueenii		NULL
TRINITY_DN14467_c1_g1_i1:	TRINITY_DN14467_c1_g1_i1:2-1003_+	333	gi|760446415|ref|XP_011400276.1|	hypothetical protein	Auxenochlorella protothecoides		NULL	TRINITY_DN14467_c1_g1_i1:2-1312_-	436	gi|1084945309|gb|OGR61337.1|	hypothetical protein	Elusimicrobia bacterium GWA2_69_24		tig00001576_g9360.t1
TRINITY_DN4725_c0_g2_i1:	TRINITY_DN4725_c0_g2_i1:1-1311_+	436	gi|954210324|gb|KRX19603.1|	hypothetical protein	Trichinella nelsoni		NULL	TRINITY_DN4725_c0_g2_i1:1-1311_-	436	gi|1057487563|gb|AOE43185.1|	RNA polymerase III largest subunit	Acytostelium leptosomum	rpc1	tig00022075_g23567.t1
TRINITY_DN52700_c0_g1_i1:	TRINITY_DN52700_c0_g1_i1:3-1313_+	436	gi|971515302|dbj|GAQ82887.1|	hypothetical protein	Klebsormidium flaccidum		tig00000042_g15398.t1	TRINITY_DN52700_c0_g1_i1:3-1313_-	436	NULL				NULL
TRINITY_DN9440_c0_g1_i1:	TRINITY_DN9440_c0_g1_i1:1-1314_+	437	gi|326695727|gb|EGE47413.1|	Hypothetical protein	Acetobacter pomorum DM001		NULL	TRINITY_DN9440_c0_g1_i1:1-1314_-	437	gi|958779874|ref|XP_014720638.1|	probable ATP-dependent RNA helicase DDX49	Equus asinus	DDX49	tig00021122_g18449.t1
TRINITY_DN11350_c0_g1_i1:	TRINITY_DN11350_c0_g1_i1:2-1621_+	539	gi|501450016|ref|WP_012473465.1|	hypothetical protein	Candidatus Amoebophilus asiaticus		tig00021178_g19209.t1	TRINITY_DN11350_c0_g1_i1:308-1621_-	437	NULL				NULL
TRINITY_DN14289_c0_g2_i1:	TRINITY_DN14289_c0_g2_i1:2-1045_+	347	gi|965611851|dbj|BAT97990.1|	hypothetical protein	Vigna angularis var. angularis	Vigan.09G158900	tig00020603_g11780.t2	TRINITY_DN14289_c0_g2_i1:1392-2708_-	438	NULL				tig00020603_g11779.t1
TRINITY_DN5942_c0_g1_i1:	TRINITY_DN5942_c0_g1_i1:86-1324_+	412	gi|302818526|ref|XP_002990936.1|	hypothetical protein	Selaginella moellendorffii		tig00020614_g12149.t1	TRINITY_DN5942_c0_g1_i1:8-1324_-	438	NULL				NULL
TRINITY_DN9378_c0_g2_i2:	TRINITY_DN9378_c0_g2_i2:295-1329_+	344	gi|330791408|ref|XP_003283785.1|	hypothetical protein	Dictyostelium purpureum		tig00000769_g4029.t1	TRINITY_DN9378_c0_g2_i2:10-1329_-	439	NULL				NULL
TRINITY_DN4240_c0_g2_i1:	TRINITY_DN4240_c0_g2_i1:611-1834_+	407	gi|676420194|ref|XP_009043639.1|	hypothetical protein	Lottia gigantea		tig00000388_g24812.t1	TRINITY_DN4240_c0_g2_i1:617-1936_-	439	NULL				NULL
TRINITY_DN4240_c0_g2_i2:	TRINITY_DN4240_c0_g2_i2:675-1898_+	407	gi|676420194|ref|XP_009043639.1|	hypothetical protein	Lottia gigantea		tig00000388_g24812.t1	TRINITY_DN4240_c0_g2_i2:681-2000_-	439	NULL				NULL
TRINITY_DN7507_c0_g1_i1:	TRINITY_DN7507_c0_g1_i1:1-1320_+	439	gi|290985170|ref|XP_002675299.1|	hypothetical protein	Naegleria gruberi strain NEG-M		tig00000489_g1372.t1	TRINITY_DN7507_c0_g1_i1:1-1320_-	439	NULL				NULL
TRINITY_DN11397_c0_g1_i1:	TRINITY_DN11397_c0_g1_i1:726-1931_+	401	gi|1125200350|gb|OLB52889.1|	hypothetical protein	Gemmatimonadetes bacterium 13_2_20CM_2_69_23		tig00021127_g18794.t1	TRINITY_DN11397_c0_g1_i1:606-1931_-	441	NULL				NULL
TRINITY_DN53214_c0_g1_i1:	TRINITY_DN53214_c0_g1_i1:108-1586_+	492	gi|544211122|ref|XP_005535961.1|	hypothetical protein	Cyanidioschyzon merolae strain 10D		tig00000615_g2569.t1	TRINITY_DN53214_c0_g1_i1:258-1586_-	442	NULL				NULL
TRINITY_DN80795_c0_g1_i1:	TRINITY_DN80795_c0_g1_i1:140-1654_+	504	gi|291000784|ref|XP_002682959.1|	hypothetical protein	Naegleria gruberi strain NEG-M		tig00000498_g1673.t1	TRINITY_DN80795_c0_g1_i1:326-1654_-	442	NULL				NULL
TRINITY_DN14318_c2_g8_i1:	TRINITY_DN14318_c2_g8_i1:2-2605_+	867	gi|152028670|gb|ABS26438.1|	hypothetical protein	Anaeromyxobacter sp. Fw109-5		NULL	TRINITY_DN14318_c2_g8_i1:1278-2606_-	442	NULL				NULL
TRINITY_DN9565_c0_g2_i1:	TRINITY_DN9565_c0_g2_i1:2-1201_+	399	gi|1082884623|gb|OGB94244.1|	hypothetical protein	candidate division NC10 bacterium RBG_16_65_8		tig00000241_g21000.t1	TRINITY_DN9565_c0_g2_i1:290-1624_-	444	NULL				NULL
TRINITY_DN28774_c0_g1_i1:	TRINITY_DN28774_c0_g1_i1:2-1336_+	444	gi|1063097873|gb|JAT75770.1|	hypothetical protein	Auxenochlorella protothecoides		tig00001024_g6324.t1	TRINITY_DN28774_c0_g1_i1:2-1336_-	444	NULL				NULL
TRINITY_DN53003_c0_g1_i1:	TRINITY_DN53003_c0_g1_i1:2-1336_+	444	gi|283133659|dbj|BAI64424.1|	hypothetical protein	Rothia mucilaginosa DY-18		NULL	TRINITY_DN53003_c0_g1_i1:2-1336_-	444	gi|695405544|ref|XP_009523844.1|	glucose-6-phosphate isomerase	Phytophthora sojae		tig00000383_g24698.t1
TRINITY_DN11208_c0_g2_i1:	TRINITY_DN11208_c0_g2_i1:327-1592_+	421	gi|813142399|ref|XP_012199278.1|	hypothetical protein	Saprolegnia parasitica CBS 223.65		tig00000383_g24693.t1	TRINITY_DN11208_c0_g2_i1:255-1592_-	445	NULL				NULL
TRINITY_DN12539_c0_g1_i1:	TRINITY_DN12539_c0_g1_i1:176-1678_+	500	gi|1178885057|ref|WP_083263481.1|	hypothetical protein	Desertifilum sp. IPPAS B-1220		tig00000718_g3699.t1	TRINITY_DN12539_c0_g1_i1:434-1771_-	445	NULL				NULL
TRINITY_DN11838_c0_g2_i1:	TRINITY_DN11838_c0_g2_i1:3-1343_+	446	gi|672818020|gb|KFH62923.1|	hypothetical protein	Mortierella verticillata NRRL 6337		tig00021348_g20537.t1	TRINITY_DN11838_c0_g2_i1:3-1343_-	446	NULL				NULL
TRINITY_DN103948_c0_g1_i1:	TRINITY_DN103948_c0_g1_i1:3-1238_+	411	gi|365747990|gb|AEW72217.1|	hypothetical protein	Enterobacter cloacae EcWSU1		NULL	TRINITY_DN103948_c0_g1_i1:45-1388_-	447	gi|1063022476|gb|JAT49395.1|	Methionine aminopeptidase 1D, chloroplastic/mitochondrial	Anthurium amnicola	MAP1D_2	tig00020554_g10876.t1
TRINITY_DN105711_c0_g1_i1:	TRINITY_DN105711_c0_g1_i1:1-1344_+	447	gi|1113408494|gb|OJW71115.1|	hypothetical protein	Candidatus Amoebophilus sp. 36-38		tig00021348_g20526.t1	TRINITY_DN105711_c0_g1_i1:1-1344_-	447	NULL				NULL
TRINITY_DN13125_c0_g1_i1:	TRINITY_DN13125_c0_g1_i1:1-1872_+	623	gi|1004136546|gb|KXZ44582.1|	hypothetical protein	Gonium pectorale		tig00020876_g14845.t1	TRINITY_DN13125_c0_g1_i1:526-1872_-	448	NULL				NULL
TRINITY_DN10127_c0_g1_i1:	TRINITY_DN10127_c0_g1_i1:923-2116_+	397	gi|676438177|ref|XP_009048444.1|	hypothetical protein	Lottia gigantea		tig00000037_g10102.t1	TRINITY_DN10127_c0_g1_i1:128-1477_-	449	gi|873219221|emb|CEM37945.1|		Vitrella brassicaformis CCMP3155		tig00000037_g10101.t1
TRINITY_DN14316_c0_g2_i19:	TRINITY_DN14316_c0_g2_i19:206-2380_+	724	gi|290995021|ref|XP_002680130.1|	hypothetical protein	Naegleria gruberi strain NEG-M		tig00000821_g4493.t1	TRINITY_DN14316_c0_g2_i19:47-1396_-	449	NULL				NULL
TRINITY_DN14316_c0_g2_i8:	TRINITY_DN14316_c0_g2_i8:206-2425_+	739	gi|290995021|ref|XP_002680130.1|	hypothetical protein	Naegleria gruberi strain NEG-M		tig00020554_g10937.t1	TRINITY_DN14316_c0_g2_i8:47-1396_-	449	NULL				NULL
TRINITY_DN13105_c0_g4_i1:	TRINITY_DN13105_c0_g4_i1:313-2010_+	565	gi|923133597|ref|XP_013760264.1|	hypothetical protein	Thecamonas trahens ATCC 50062		tig00021168_g19098.t2	TRINITY_DN13105_c0_g4_i1:658-2010_-	450	NULL				NULL
TRINITY_DN79726_c0_g1_i1:	TRINITY_DN79726_c0_g1_i1:1-1356_+	451	gi|514694976|ref|XP_004995059.1|	hypothetical protein	Salpingoeca rosetta		tig00021168_g19088.t1	TRINITY_DN79726_c0_g1_i1:1-1356_-	451	NULL				NULL
TRINITY_DN3379_c1_g1_i1:	TRINITY_DN3379_c1_g1_i1:1-1377_+	458	gi|947253776|gb|ALM38758.1|	hypothetical protein	Streptomyces sp. FR-008		NULL	TRINITY_DN3379_c1_g1_i1:1-1356_-	451	gi|657676991|ref|WP_029479098.1|	RNA helicase	Deinococcus frigens		tig00020734_g13581.t1
TRINITY_DN9289_c0_g2_i1:	TRINITY_DN9289_c0_g2_i1:3-1772_+	589	gi|630351385|ref|XP_007864993.1|	hypothetical protein	Gloeophyllum trabeum ATCC 11539		tig00000350_g24309.t1	TRINITY_DN9289_c0_g2_i1:411-1772_-	453	NULL				NULL
TRINITY_DN14979_c0_g1_i1:	TRINITY_DN14979_c0_g1_i1:75-1067_+	330	gi|1130528594|gb|OLT12899.1|	hypothetical protein	Pseudonocardia sp. CNS-139		NULL	TRINITY_DN14979_c0_g1_i1:171-1538_-	455	gi|497453641|ref|WP_009767839.1|	daunorubicin resistance protein DrrA family ABC transporter ATP-binding protein	Oscillatoriales cyanobacterium JSC-12		tig00020614_g12159.t1
TRINITY_DN14411_c10_g1_i1:	TRINITY_DN14411_c10_g1_i1:1-1440_+	479	gi|913764817|emb|CRK36922.1|	hypothetical protein	Verticillium longisporum		NULL	TRINITY_DN14411_c10_g1_i1:1-1368_-	455	gi|585677563|ref|XP_006819163.1|	N-acetyltransferase 10-like	Saccoglossus kowalevskii	LOC100375877	NULL
TRINITY_DN53363_c0_g1_i1:	TRINITY_DN53363_c0_g1_i1:1-1371_+	456	gi|923137929|ref|XP_013762429.1|	hypothetical protein	Thecamonas trahens ATCC 50062		tig00000114_g6044.t1	TRINITY_DN53363_c0_g1_i1:1-1371_-	456	NULL				NULL
TRINITY_DN130139_c0_g1_i1:	TRINITY_DN130139_c0_g1_i1:3-1076_+	357	gi|302828766|ref|XP_002945950.1|	hypothetical protein	Volvox carteri f. nagariensis		tig00021623_g23008.t1	TRINITY_DN130139_c0_g1_i1:3-1376_-	457	NULL				NULL
TRINITY_DN5010_c0_g2_i1:	TRINITY_DN5010_c0_g2_i1:2-1159_+	385	gi|1129212234|gb|OLQ13362.1|	hypothetical protein	Symbiodinium microadriaticum		tig00021494_g21925.t1	TRINITY_DN5010_c0_g2_i1:2-1375_-	457	NULL				NULL
TRINITY_DN15729_c0_g1_i1:	TRINITY_DN15729_c0_g1_i1:2-1330_+	442	gi|1147184625|ref|XP_020061725.1|	hypothetical protein	Aspergillus aculeatus ATCC 16872		tig00000405_g457.t1	TRINITY_DN15729_c0_g1_i1:2-1375_-	457	NULL				NULL
TRINITY_DN103984_c0_g1_i1:	TRINITY_DN103984_c0_g1_i1:1-1338_+	445	gi|571216375|emb|CDK70190.1|	hypothetical protein	Klebsiella pneumoniae IS22		NULL	TRINITY_DN103984_c0_g1_i1:1-1374_-	457	gi|330844823|ref|XP_003294311.1|	glycogen phosphorylase 1	Dictyostelium purpureum		tig00020553_g10662.t1
TRINITY_DN15843_c0_g1_i1:	TRINITY_DN15843_c0_g1_i1:3-1391_+	462	gi|923125652|ref|XP_013756294.1|	hypothetical protein	Thecamonas trahens ATCC 50062		tig00000828_g4633.t1	TRINITY_DN15843_c0_g1_i1:39-1412_-	457	NULL				NULL
TRINITY_DN14445_c4_g4_i2:	TRINITY_DN14445_c4_g4_i2:3-1556_+	517	gi|971519392|dbj|GAQ78816.1|	hypothetical protein	Klebsormidium flaccidum		tig00000254_g22532.t1	TRINITY_DN14445_c4_g4_i2:183-1556_-	457	NULL				NULL
TRINITY_DN13887_c1_g1_i3:	TRINITY_DN13887_c1_g1_i3:2-2470_+	822	gi|1040499606|gb|OBT41460.1|	hypothetical protein	Pseudogymnoascus sp. WSF 3629		tig00000949_g5741.t1	TRINITY_DN13887_c1_g1_i3:1097-2470_-	457	NULL				NULL
TRINITY_DN28141_c0_g1_i1:	TRINITY_DN28141_c0_g1_i1:2-1069_+	355	gi|76583484|gb|ABA52958.1|	hypothetical protein	Burkholderia pseudomallei 1710b		NULL	TRINITY_DN28141_c0_g1_i1:2-1378_-	458	gi|1109195334|ref|XP_019189163.1|	probable tRNA N6-adenosine threonylcarbamoyltransferase, mitochondrial	Ipomoea nil	LOC109183516	tig00000093_g3501.t1
TRINITY_DN15151_c0_g1_i1:	TRINITY_DN15151_c0_g1_i1:3-1439_+	478	gi|552828834|ref|XP_005847559.1|	hypothetical protein	Chlorella variabilis		tig00021463_g21615.t1	TRINITY_DN15151_c0_g1_i1:63-1439_-	458	NULL				NULL
TRINITY_DN130054_c0_g1_i1:	TRINITY_DN130054_c0_g1_i1:104-1729_+	541	gi|1026758256|gb|OAE20350.1|	hypothetical protein	Marchantia polymorpha subsp. polymorpha		tig00000382_g24577.t1	TRINITY_DN130054_c0_g1_i1:353-1729_-	458	gi|11359110|pir||T43224	hypothetical protein ask2	Schizosaccharomyces pombe		NULL
TRINITY_DN78459_c1_g3_i1:	TRINITY_DN78459_c1_g3_i1:3-1652_+	549	gi|546319593|ref|XP_005717065.1|	hypothetical protein	Chondrus crispus		tig00020927_g15961.t2	TRINITY_DN78459_c1_g3_i1:426-1802_-	458	NULL				NULL
TRINITY_DN52390_c2_g1_i1:	TRINITY_DN52390_c2_g1_i1:1-1140_+	379	gi|727139330|emb|CEG78088.1|	hypothetical protein	Rhizopus microsporus		tig00020961_g16676.t1	TRINITY_DN52390_c2_g1_i1:1392-2771_-	459	NULL				tig00020961_g16675.t1
TRINITY_DN4268_c0_g1_i1:	TRINITY_DN4268_c0_g1_i1:2539-4113_+	524	gi|902180733|gb|KNA09613.1|	hypothetical protein	Spinacia oleracea		tig00000829_g4655.t2	TRINITY_DN4268_c0_g1_i1:4807-6186_-	459	gi|1026775283|gb|OAE34191.1|	hypothetical protein	Marchantia polymorpha subsp. polymorpha		tig00000829_g4656.t1
TRINITY_DN4268_c0_g2_i1:	TRINITY_DN4268_c0_g2_i1:2492-4066_+	524	gi|902180733|gb|KNA09613.1|	hypothetical protein	Spinacia oleracea		tig00000829_g4655.t2	TRINITY_DN4268_c0_g2_i1:4760-6139_-	459	gi|1026775283|gb|OAE34191.1|	hypothetical protein	Marchantia polymorpha subsp. polymorpha		tig00000829_g4656.t1
TRINITY_DN14446_c0_g5_i6:	TRINITY_DN14446_c0_g5_i6:1-1386_+	461	gi|1078257941|gb|OFA07223.1|	hypothetical protein	Duganella sp. HH101		NULL	TRINITY_DN14446_c0_g5_i6:1-1386_-	461	gi|941498674|gb|KQC09685.1|	hypothetical protein	Smithella sp. SDB		tig00000147_g9514.t1
TRINITY_DN11417_c0_g3_i1:	TRINITY_DN11417_c0_g3_i1:1-1512_+	503	gi|831758385|ref|XP_012749327.1|	hypothetical protein	Acytostelium subglobosum LB1		tig00021373_g21074.t1	TRINITY_DN11417_c0_g3_i1:223-1608_-	461	NULL				NULL
TRINITY_DN8590_c0_g1_i2:	TRINITY_DN8590_c0_g1_i2:115-1485_+	456	gi|1174571571|gb|ARF10376.1|	hypothetical protein	Hokovirus HKV1		tig00000430_g645.t1	TRINITY_DN8590_c0_g1_i2:97-1485_-	462	NULL				NULL
TRINITY_DN59874_c0_g1_i1:	TRINITY_DN59874_c0_g1_i1:1-1482_+	493	gi|1087854683|gb|OGX90580.1|	hypothetical protein	Hymenobacter sp. CCM 8649		tig00020563_g11276.t1	TRINITY_DN59874_c0_g1_i1:94-1482_-	462	NULL				NULL
TRINITY_DN5437_c0_g1_i1:	TRINITY_DN5437_c0_g1_i1:3-2015_+	670	gi|1183361286|gb|ORX88564.1|	hypothetical protein	Basidiobolus meristosporus CBS 931.73		tig00021312_g20058.t1	TRINITY_DN5437_c0_g1_i1:627-2015_-	462	gi|632917651|gb|KDB17128.1|	hypothetical protein	Ustilaginoidea virens		NULL
TRINITY_DN13887_c1_g1_i2:	TRINITY_DN13887_c1_g1_i2:2-2491_+	829	gi|1040499606|gb|OBT41460.1|	hypothetical protein	Pseudogymnoascus sp. WSF 3629		tig00000949_g5741.t1	TRINITY_DN13887_c1_g1_i2:1097-2491_-	464	NULL				NULL
TRINITY_DN26960_c0_g1_i1:	TRINITY_DN26960_c0_g1_i1:926-1882_+	318	gi|470320386|ref|XP_004348795.1|	hypothetical protein	Capsaspora owczarzaki ATCC 30864		tig00000142_g8648.t1	TRINITY_DN26960_c0_g1_i1:482-1882_-	466	NULL				NULL
TRINITY_DN79710_c0_g1_i1:	TRINITY_DN79710_c0_g1_i1:1-1176_+	391	gi|146274975|dbj|BAF60724.1|	hypothetical protein	Pelotomaculum thermopropionicum SI		NULL	TRINITY_DN79710_c0_g1_i1:65-1471_-	468	NULL				NULL
TRINITY_DN13934_c1_g1_i1:	TRINITY_DN13934_c1_g1_i1:2-1378_+	458	gi|475457677|gb|EMT01893.1|	hypothetical protein	Aegilops tauschii		tig00001093_g6899.t1	TRINITY_DN13934_c1_g1_i1:1651-3057_-	468	gi|504995536|ref|WP_015182638.1|	phytoene synthase	Microcoleus sp. PCC 7113		tig00001093_g6898.t1
TRINITY_DN3141_c0_g2_i1:	TRINITY_DN3141_c0_g2_i1:3-1415_+	470	gi|929882938|gb|KPG79587.1|	hypothetical protein	Pseudomonas sp. RIT-PI-o		NULL	TRINITY_DN3141_c0_g2_i1:3-1409_-	468	gi|1085363519|gb|OGV34967.1|	argininosuccinate lyase	Lentisphaerae bacterium GWF2_45_14		tig00001085_g6964.t1
TRINITY_DN15691_c0_g1_i1:	TRINITY_DN15691_c0_g1_i1:3-1058_+	351	gi|115364177|gb|EAU63271.1|	hypothetical protein	Stigmatella aurantiaca DW4/3-1		NULL	TRINITY_DN15691_c0_g1_i1:3-1412_-	469	gi|1004813845|gb|KYC39805.1|	peptidase U32	Scytonema hofmannii PCC 7110		tig00020685_g12972.t1
TRINITY_DN10623_c0_g2_i1:	TRINITY_DN10623_c0_g2_i1:1-1383_+	460	gi|1004137229|gb|KXZ45256.1|	hypothetical protein	Gonium pectorale		tig00001024_g6336.t1	TRINITY_DN10623_c0_g2_i1:46-1455_-	469	gi|1063049220|gb|JAT62767.1|	hypothetical protein	Anthurium amnicola	ORF%20c24871_g1_i1%7Cg.6098%20c24871_g1_i1%7Cm.6098 %20type%3Ainternal%20len%3A393%20(%2B)	NULL
TRINITY_DN5577_c0_g1_i1:	TRINITY_DN5577_c0_g1_i1:1-1410_+	469	gi|1002203754|gb|KXS99406.1|	hypothetical protein	Mycosphaerella eumusae		NULL	TRINITY_DN5577_c0_g1_i1:1-1410_-	469	gi|970659312|gb|KUF96961.1|	Leucine-rich repeat and IQ domain-containing protein 3	Phytophthora nicotianae		tig00020848_g14590.t1
TRINITY_DN10623_c0_g1_i1:	TRINITY_DN10623_c0_g1_i1:1-1590_+	529	gi|1004137229|gb|KXZ45256.1|	hypothetical protein	Gonium pectorale		tig00001024_g6336.t1	TRINITY_DN10623_c0_g1_i1:253-1662_-	469	gi|1063049220|gb|JAT62767.1|	hypothetical protein	Anthurium amnicola	ORF%20c24871_g1_i1%7Cg.6098%20c24871_g1_i1%7Cm.6098 %20type%3Ainternal%20len%3A393%20(%2B)	NULL
TRINITY_DN14113_c2_g3_i1:	TRINITY_DN14113_c2_g3_i1:1-1413_+	470	gi|501673754|ref|WP_012615669.1|	hypothetical protein	Chloroflexus aggregans		tig00000057_g29.t1	TRINITY_DN14113_c2_g3_i1:1-1413_-	470	gi|1005221050|gb|KYF88020.1|	hypothetical protein	Sorangium cellulosum		NULL
TRINITY_DN9429_c0_g1_i1:	TRINITY_DN9429_c0_g1_i1:202-1668_+	488	gi|196016377|ref|XP_002118041.1|	hypothetical protein	Trichoplax adhaerens		tig00021608_g22840.t1	TRINITY_DN9429_c0_g1_i1:256-1668_-	470	NULL				NULL
TRINITY_DN3521_c0_g1_i1:	TRINITY_DN3521_c0_g1_i1:1-1614_+	537	gi|923128597|ref|XP_013757765.1|	hypothetical protein	Thecamonas trahens ATCC 50062		tig00020830_g14384.t1	TRINITY_DN3521_c0_g1_i1:202-1614_-	470	NULL				NULL
TRINITY_DN9665_c0_g1_i1:	TRINITY_DN9665_c0_g1_i1:2-1618_+	538	gi|168016027|ref|XP_001760551.1|	hypothetical protein	Physcomitrella patens		tig00021254_g19677.t1	TRINITY_DN9665_c0_g1_i1:206-1618_-	470	NULL				NULL
TRINITY_DN14202_c0_g1_i1:	TRINITY_DN14202_c0_g1_i1:301-2217_+	638	gi|1125766197|ref|WP_075093322.1|	hypothetical protein	Planctomyces sp. SH-PL14		tig00000147_g9515.t1	TRINITY_DN14202_c0_g1_i1:844-2256_-	470	NULL				NULL
TRINITY_DN78587_c0_g1_i1:	TRINITY_DN78587_c0_g1_i1:204-1283_+	359	gi|397617500|gb|EJK64467.1|	hypothetical protein	Thalassiosira oceanica		NULL	TRINITY_DN78587_c0_g1_i1:228-1643_-	471	gi|470508817|ref|XP_004349634.1|	serine hydroxymethyltransferase	Acanthamoeba castellanii str. Neff		tig00020903_g15092.t1
TRINITY_DN14098_c1_g2_i1:	TRINITY_DN14098_c1_g2_i1:3-1643_+	546	gi|156403049|ref|XP_001639902.1|	hypothetical protein	Nematostella vectensis		tig00000823_g4549.t1	TRINITY_DN14098_c1_g2_i1:228-1643_-	471	gi|115364896|gb|EAU63954.1|	hypothetical protein	Stigmatella aurantiaca DW4/3-1		NULL
TRINITY_DN10344_c0_g1_i1:	TRINITY_DN10344_c0_g1_i1:3-1955_+	650	gi|727135989|emb|CEG80999.1|	hypothetical protein	Rhizopus microsporus		tig00000692_g3276.t1	TRINITY_DN10344_c0_g1_i1:540-1955_-	471	NULL				NULL
TRINITY_DN14015_c2_g1_i1:	TRINITY_DN14015_c2_g1_i1:1-1419_+	472	gi|171092034|gb|EDT37469.1|	hypothetical protein	Burkholderia ambifaria MEX-5		NULL	TRINITY_DN14015_c2_g1_i1:2-1420_-	472	NULL				NULL
TRINITY_DN14378_c2_g1_i2:	TRINITY_DN14378_c2_g1_i2:1-1305_+	434	gi|330800682|ref|XP_003288363.1|	hypothetical protein	Dictyostelium purpureum	ABCG3	tig00000057_g130.t1	TRINITY_DN14378_c2_g1_i2:1-1422_-	473	NULL				NULL
TRINITY_DN53427_c0_g1_i1:	TRINITY_DN53427_c0_g1_i1:2-1423_+	473	gi|1035918395|gb|OAY47986.1|	hypothetical protein	Manihot esculenta		tig00001181_g7422.t1	TRINITY_DN53427_c0_g1_i1:29-1450_-	473	NULL				NULL
TRINITY_DN4795_c0_g1_i1:	TRINITY_DN4795_c0_g1_i1:184-1551_+	455	gi|570322509|gb|ETO70457.1|	hypothetical protein	Phytophthora parasitica P1976		tig00000241_g20881.t1	TRINITY_DN4795_c0_g1_i1:124-1551_-	475	NULL				NULL
TRINITY_DN13438_c1_g2_i1:	TRINITY_DN13438_c1_g2_i1:801-2789_+	662	gi|646395859|gb|KDQ60169.1|	hypothetical protein	Jaapia argillacea MUCL 33604		tig00000123_g6925.t1	TRINITY_DN13438_c1_g2_i1:1560-2987_-	475	NULL				NULL
TRINITY_DN9500_c0_g1_i1:	TRINITY_DN9500_c0_g1_i1:2-2143_+	713	gi|1027015466|ref|XP_016605467.1|	hypothetical protein	Spizellomyces punctatus DAOM BR117		tig00020903_g15079.t1	TRINITY_DN9500_c0_g1_i1:716-2143_-	475	NULL				NULL
TRINITY_DN347_c0_g1_i1:	TRINITY_DN347_c0_g1_i1:3-1514_+	503	gi|428667698|gb|EKX66764.1|	hypothetical protein	Streptomyces ipomoeae 91-03		NULL	TRINITY_DN347_c0_g1_i1:84-1514_-	476	gi|857978953|emb|CEO95191.1|	hypothetical protein	Plasmodiophora brassicae		tig00000711_g3365.t1
TRINITY_DN104279_c0_g1_i1:	TRINITY_DN104279_c0_g1_i1:3-1595_+	530	gi|497064071|ref|WP_009453667.1|	hypothetical protein	Fischerella sp. JSC-11		tig00000489_g1368.t1	TRINITY_DN104279_c0_g1_i1:165-1595_-	476	NULL				NULL
TRINITY_DN52825_c0_g1_i1:	TRINITY_DN52825_c0_g1_i1:3-1514_+	503	gi|750910966|gb|KIJ71075.1|	hypothetical protein	Tolypothrix campylonemoides VB511288		NULL	TRINITY_DN52825_c0_g1_i1:78-1514_-	478	gi|517782562|ref|WP_018952770.1|	3-dehydroquinate synthase	Thioalkalivibrio sulfidiphilus		tig00021127_g18826.t1
TRINITY_DN28396_c0_g1_i1:	TRINITY_DN28396_c0_g1_i1:2-1417_+	471	gi|1082624407|gb|OFZ53431.1|	hypothetical protein	Bdellovibrionales bacterium RIFOXYC1_FULL_54_43		tig00000403_g334.t1	TRINITY_DN28396_c0_g1_i1:2-1447_-	481	NULL				NULL
TRINITY_DN14481_c0_g1_i4:	TRINITY_DN14481_c0_g1_i4:3-1448_+	481	gi|1160562783|ref|XP_020430281.1|	hypothetical protein	Polysphondylium pallidum PN500		tig00000178_g12766.t1	TRINITY_DN14481_c0_g1_i4:3-1448_-	481	NULL				NULL
TRINITY_DN7774_c0_g1_i1:	TRINITY_DN7774_c0_g1_i1:2-925_+	307	gi|682324147|gb|KFY26099.1|	hypothetical protein	Pseudogymnoascus sp. VKM F-4281 (FW-2241)		NULL	TRINITY_DN7774_c0_g1_i1:2-1450_-	482	gi|831789554|ref|XP_012759097.1|	hypothetical protein	Acytostelium subglobosum LB1		tig00001657_g9543.t1
TRINITY_DN78634_c0_g1_i1:	TRINITY_DN78634_c0_g1_i1:3-1451_+	482	gi|1176555034|ref|WP_082382025.1|	hypothetical protein	Ardenticatena maritima		tig00000219_g19511.t1	TRINITY_DN78634_c0_g1_i1:3-1451_-	482	NULL				NULL
TRINITY_DN53787_c0_g1_i1:	TRINITY_DN53787_c0_g1_i1:2-1378_+	458	gi|831789706|ref|XP_012759146.1|	hypothetical protein	Acytostelium subglobosum LB1		tig00001471_g8879.t1	TRINITY_DN53787_c0_g1_i1:41-1495_-	484	NULL				NULL
TRINITY_DN54254_c0_g1_i1:	TRINITY_DN54254_c0_g1_i1:2-1327_+	441	gi|551607927|ref|XP_005785260.1|	hypothetical protein	Emiliania huxleyi CCMP1516		tig00000792_g4174.t1	TRINITY_DN54254_c0_g1_i1:2-1462_-	486	NULL				NULL
TRINITY_DN8897_c0_g1_i1:	TRINITY_DN8897_c0_g1_i1:2-1441_+	479	gi|1001617585|gb|KXS21325.1|	hypothetical protein	Gonapodya prolifera JEL478		tig00000178_g12783.t1	TRINITY_DN8897_c0_g1_i1:2-1462_-	486	NULL				NULL
TRINITY_DN129442_c0_g1_i1:	TRINITY_DN129442_c0_g1_i1:2-2206_+	734	gi|1027002471|ref|XP_016606542.1|	hypothetical protein	Spizellomyces punctatus DAOM BR117		tig00000841_g4734.t1	TRINITY_DN129442_c0_g1_i1:794-2254_-	486	gi|524033839|emb|CCY16574.1|	oRF1	Prevotella sp. CAG:755		NULL
TRINITY_DN9104_c0_g1_i2:	TRINITY_DN9104_c0_g1_i2:334-4311_+	1325	gi|255072679|ref|XP_002500014.1|	hypothetical protein	Micromonas commoda		tig00001030_g6472.t1	TRINITY_DN9104_c0_g1_i2:2860-4323_-	487	NULL				NULL
TRINITY_DN9104_c0_g1_i3:	TRINITY_DN9104_c0_g1_i3:320-4297_+	1325	gi|255072679|ref|XP_002500014.1|	hypothetical protein	Micromonas commoda		tig00001030_g6472.t1	TRINITY_DN9104_c0_g1_i3:2846-4309_-	487	NULL				NULL
TRINITY_DN130807_c0_g1_i1:	TRINITY_DN130807_c0_g1_i1:2-1465_+	487	gi|714829683|gb|KGX04047.1|	hypothetical protein	Burkholderia pseudomallei MSHR640		NULL	TRINITY_DN130807_c0_g1_i1:2-1468_-	488	gi|1095344286|emb|SEU18159.1|	acetyltransferase	Stigmatella erecta		tig00021312_g20045.t1
TRINITY_DN5577_c0_g2_i1:	TRINITY_DN5577_c0_g2_i1:1-1467_+	488	gi|1002203754|gb|KXS99406.1|	hypothetical protein	Mycosphaerella eumusae		NULL	TRINITY_DN5577_c0_g2_i1:1-1467_-	488	gi|970659312|gb|KUF96961.1|	Leucine-rich repeat and IQ domain-containing protein 3	Phytophthora nicotianae		tig00020848_g14590.t1
TRINITY_DN52322_c0_g1_i1:	TRINITY_DN52322_c0_g1_i1:2-1732_+	576	gi|695414981|ref|XP_009526443.1|	hypothetical protein	Phytophthora sojae		tig00000057_g67.t1	TRINITY_DN52322_c0_g1_i1:392-1858_-	488	NULL				NULL
TRINITY_DN52975_c0_g1_i1:	TRINITY_DN52975_c0_g1_i1:332-2857_+	841	gi|1026773102|gb|OAE32402.1|	hypothetical protein	Marchantia polymorpha subsp. polymorpha		tig00000144_g9146.t1	TRINITY_DN52975_c0_g1_i1:1388-2857_-	489	NULL				NULL
TRINITY_DN13486_c1_g2_i1:	TRINITY_DN13486_c1_g2_i1:2-2362_+	786	gi|1176237271|gb|OQY45948.1|	hypothetical protein	Anaerolineaceae bacterium 4572_78		tig00000350_g24352.t1	TRINITY_DN13486_c1_g2_i1:887-2362_-	491	NULL				NULL
TRINITY_DN56413_c0_g1_i1:	TRINITY_DN56413_c0_g1_i1:2-1531_+	509	gi|857976656|emb|CEO97451.1|	hypothetical protein	Plasmodiophora brassicae		tig00001030_g6446.t1	TRINITY_DN56413_c0_g1_i1:53-1531_-	492	NULL				NULL
TRINITY_DN129324_c0_g2_i1:	TRINITY_DN129324_c0_g2_i1:1-1611_+	536	gi|552841590|ref|XP_005850349.1|	hypothetical protein	Chlorella variabilis		tig00001049_g6681.t1	TRINITY_DN129324_c0_g2_i1:133-1611_-	492	gi|524237781|emb|CDA01310.1|	uncharacterized protein	Klebsiella variicola CAG:634		NULL
TRINITY_DN81422_c0_g1_i1:	TRINITY_DN81422_c0_g1_i1:206-1489_+	427	gi|470362809|ref|XP_004365433.1|	hypothetical protein	Capsaspora owczarzaki ATCC 30864		tig00000241_g20999.t1	TRINITY_DN81422_c0_g1_i1:8-1489_-	493	NULL				NULL
TRINITY_DN12121_c1_g1_i1:	TRINITY_DN12121_c1_g1_i1:1-1482_+	493	gi|1027790978|ref|WP_063717653.1|	hypothetical protein	Leptolyngbya valderiana		tig00001264_g7862.t1	TRINITY_DN12121_c1_g1_i1:1-1482_-	493	NULL				NULL
TRINITY_DN13652_c0_g1_i11:	TRINITY_DN13652_c0_g1_i11:1-1746_+	581	gi|676458672|ref|XP_009055052.1|	hypothetical protein	Lottia gigantea		tig00001164_g7399.t1	TRINITY_DN13652_c0_g1_i11:1058-2539_-	493	NULL				NULL
TRINITY_DN6726_c0_g1_i1:	TRINITY_DN6726_c0_g1_i1:177-1547_+	456	gi|913774242|emb|CRK29095.1|	hypothetical protein	Verticillium longisporum		tig00021720_g23188.t2	TRINITY_DN6726_c0_g1_i1:63-1547_-	494	NULL				NULL
TRINITY_DN107860_c0_g1_i1:	TRINITY_DN107860_c0_g1_i1:1-1485_+	494	gi|294877170|ref|XP_002767915.1|	hypothetical protein	Perkinsus marinus ATCC 50983		tig00000849_g4743.t1	TRINITY_DN107860_c0_g1_i1:1-1485_-	494	NULL				NULL
TRINITY_DN11262_c0_g1_i1:	TRINITY_DN11262_c0_g1_i1:3-1514_+	503	gi|825997042|ref|WP_047157053.1|	hypothetical protein	Trichodesmium erythraeum		NULL	TRINITY_DN11262_c0_g1_i1:30-1514_-	494	gi|727524044|ref|XP_010437815.1|	UDP-sulfoquinovose synthase, chloroplastic	Camelina sativa	LOC104721515	tig00000237_g20452.t1
TRINITY_DN12420_c0_g1_i1:	TRINITY_DN12420_c0_g1_i1:128-1834_+	568	gi|669143302|ref|XP_008607213.1|	hypothetical protein	Saprolegnia diclina VS20		tig00021612_g22875.t1	TRINITY_DN12420_c0_g1_i1:350-1834_-	494	NULL				NULL
TRINITY_DN11982_c0_g1_i1:	TRINITY_DN11982_c0_g1_i1:1-1488_+	495	gi|1095453400|gb|APA10359.1|	hypothetical protein	Sclerotinia sclerotiorum 1980 UF-70		tig00020904_g15207.t1	TRINITY_DN11982_c0_g1_i1:1-1488_-	495	NULL				NULL
TRINITY_DN9422_c0_g2_i1:	TRINITY_DN9422_c0_g2_i1:137-2158_+	673	gi|857977314|emb|CEO96712.1|	hypothetical protein	Plasmodiophora brassicae		tig00020537_g10245.t1	TRINITY_DN9422_c0_g2_i1:113-1603_-	496	NULL				NULL
TRINITY_DN10127_c0_g2_i1:	TRINITY_DN10127_c0_g2_i1:923-2116_+	397	gi|676438177|ref|XP_009048444.1|	hypothetical protein	Lottia gigantea		tig00000037_g10102.t1	TRINITY_DN10127_c0_g2_i1:2192-3688_-	498	gi|1121079098|ref|XP_019552129.1|	proline-rich extensin-like protein EPR1 isoform X2	Aedes albopictus	LOC109419826	tig00000037_g10103.t1
TRINITY_DN13294_c4_g2_i4:	TRINITY_DN13294_c4_g2_i4:1-1350_+	449	gi|676383181|ref|XP_009034869.1|	hypothetical protein	Aureococcus anophagefferens		tig00020675_g12678.t1	TRINITY_DN13294_c4_g2_i4:49-1545_-	498	gi|595756715|gb|EXX90704.1|	hypothetical protein	Paenibacillus darwinianus		NULL
TRINITY_DN54734_c0_g1_i1:	TRINITY_DN54734_c0_g1_i1:1-1500_+	499	gi|676493194|ref|XP_009066160.1|	hypothetical protein	Lottia gigantea		tig00000615_g2572.t1	TRINITY_DN54734_c0_g1_i1:1-1500_-	499	NULL				NULL
TRINITY_DN131229_c0_g1_i1:	TRINITY_DN131229_c0_g1_i1:1-1407_+	468	gi|1180366635|ref|WP_083885435.1|	hypothetical protein	Halothece sp. PCC 7418		tig00000900_g5389.t1	TRINITY_DN131229_c0_g1_i1:1-1509_-	502	NULL				NULL
TRINITY_DN7553_c0_g1_i1:	TRINITY_DN7553_c0_g1_i1:1-1566_+	521	gi|168063650|ref|XP_001783783.1|	hypothetical protein	Physcomitrella patens		tig00000711_g3366.t2	TRINITY_DN7553_c0_g1_i1:163-1671_-	502	NULL				NULL
TRINITY_DN78336_c0_g1_i1:	TRINITY_DN78336_c0_g1_i1:1-1683_+	560	gi|66806093|ref|XP_636768.1|	hypothetical protein	Dictyostelium discoideum AX4	p2xD	tig00000900_g5356.t1	TRINITY_DN78336_c0_g1_i1:175-1683_-	502	NULL				NULL
TRINITY_DN14303_c2_g7_i11:	TRINITY_DN14303_c2_g7_i11:1-1422_+	473	gi|1005221050|gb|KYF88020.1|	hypothetical protein	Sorangium cellulosum		NULL	TRINITY_DN14303_c2_g7_i11:518-2029_-	503	NULL				NULL
TRINITY_DN53462_c0_g1_i1:	TRINITY_DN53462_c0_g1_i1:3-1514_+	503	gi|514682841|ref|XP_004989003.1|	hypothetical protein	Salpingoeca rosetta		tig00000663_g2974.t1	TRINITY_DN53462_c0_g1_i1:3-1514_-	503	NULL				NULL
TRINITY_DN79138_c0_g2_i1:	TRINITY_DN79138_c0_g2_i1:2-1552_+	516	gi|1034507699|gb|OAV72844.1|	hypothetical protein	Bacteroidales bacterium Barb7		NULL	TRINITY_DN79138_c0_g2_i1:41-1552_-	503	gi|1072780193|ref|WP_069970056.1|	1-deoxy-D-xylulose-5-phosphate reductoisomerase	Desertifilum sp. IPPAS B-1220		tig00000241_g20936.t1
TRINITY_DN131273_c0_g1_i1:	TRINITY_DN131273_c0_g1_i1:2-1519_+	505	gi|443722678|gb|ELU11438.1|	hypothetical protein	Capitella teleta		tig00001126_g7132.t1	TRINITY_DN131273_c0_g1_i1:2-1519_-	505	NULL				NULL
TRINITY_DN12113_c0_g2_i1:	TRINITY_DN12113_c0_g2_i1:155-1732_+	525	gi|813121722|ref|XP_012196477.1|	hypothetical protein	Saprolegnia parasitica CBS 223.65		tig00000144_g9086.t1	TRINITY_DN12113_c0_g2_i1:215-1732_-	505	NULL				NULL
TRINITY_DN28146_c0_g1_i1:	TRINITY_DN28146_c0_g1_i1:2-1432_+	476	gi|672822421|gb|KFH67315.1|	hypothetical protein	Mortierella verticillata NRRL 6337		tig00021525_g22137.t1	TRINITY_DN28146_c0_g1_i1:2-1528_-	508	NULL				NULL
TRINITY_DN11279_c0_g1_i2:	TRINITY_DN11279_c0_g1_i2:3-1367_+	454	gi|643732117|gb|KDP39309.1|	hypothetical protein	Jatropha curcas		tig00020556_g11033.t1	TRINITY_DN11279_c0_g1_i2:3-1544_-	513	NULL				NULL
TRINITY_DN105081_c0_g1_i1:	TRINITY_DN105081_c0_g1_i1:285-1787_+	500	gi|1026990828|ref|XP_016607802.1|	hypothetical protein	Spizellomyces punctatus DAOM BR117		tig00000737_g3794.t1	TRINITY_DN105081_c0_g1_i1:246-1787_-	513	NULL				NULL
TRINITY_DN12292_c0_g2_i1:	TRINITY_DN12292_c0_g2_i1:3-1544_+	513	gi|1026997373|ref|XP_016606792.1|	hypothetical protein	Spizellomyces punctatus DAOM BR117		tig00000949_g5716.t1	TRINITY_DN12292_c0_g2_i1:3-1544_-	513	NULL				NULL
TRINITY_DN78625_c0_g1_i1:	TRINITY_DN78625_c0_g1_i1:3-1610_+	535	gi|397565666|gb|EJK44717.1|	hypothetical protein	Thalassiosira oceanica		NULL	TRINITY_DN78625_c0_g1_i1:69-1610_-	513	gi|470325958|ref|XP_004364590.1|	thioredoxin reductase 3	Capsaspora owczarzaki ATCC 30864		tig00001307_g8124.t1
TRINITY_DN14556_c9_g1_i1:	TRINITY_DN14556_c9_g1_i1:1-1281_+	426	gi|695382443|ref|XP_009517402.1|	hypothetical protein	Phytophthora sojae		tig00000970_g5835.t1	TRINITY_DN14556_c9_g1_i1:1-1545_-	514	gi|813207515|dbj|GAO51261.1|	hypothetical protein	Saitoella complicata NRRL Y-17804		NULL
TRINITY_DN78126_c1_g1_i1:	TRINITY_DN78126_c1_g1_i1:3-1874_+	623	gi|1026767027|gb|OAE27397.1|	hypothetical protein	Marchantia polymorpha subsp. polymorpha		tig00021254_g19720.t1	TRINITY_DN78126_c1_g1_i1:330-1874_-	514	NULL				NULL
TRINITY_DN129989_c0_g1_i1:	TRINITY_DN129989_c0_g1_i1:2-1540_+	512	gi|196015137|ref|XP_002117426.1|	hypothetical protein	Trichoplax adhaerens		tig00000404_g404.t1	TRINITY_DN129989_c0_g1_i1:2-1549_-	515	gi|133774821|gb|EBA38641.1|	hypothetical protein	Collinsella aerofaciens ATCC 25986		NULL
TRINITY_DN4191_c0_g1_i1:	TRINITY_DN4191_c0_g1_i1:2-1549_+	515	gi|302776884|ref|XP_002971582.1|	hypothetical protein	Selaginella moellendorffii		tig00021123_g18499.t1	TRINITY_DN4191_c0_g1_i1:2-1549_-	515	NULL				NULL
TRINITY_DN78300_c4_g1_i1:	TRINITY_DN78300_c4_g1_i1:54-1766_+	570	gi|942405403|gb|JAN84631.1|	hypothetical protein	Daphnia magna		NULL	TRINITY_DN78300_c4_g1_i1:216-1766_-	516	gi|546319275|ref|XP_005716982.1|	S-adenosyl-L-homocysteine hydrolase	Chondrus crispus		tig00021135_g18955.t1
TRINITY_DN6163_c0_g1_i1:	TRINITY_DN6163_c0_g1_i1:2-1567_+	521	gi|501449410|ref|WP_012472859.1|	hypothetical protein	Candidatus Amoebophilus asiaticus		tig00000158_g10180.t1	TRINITY_DN6163_c0_g1_i1:2-1567_-	521	NULL				NULL
TRINITY_DN6163_c0_g2_i1:	TRINITY_DN6163_c0_g2_i1:2-1567_+	521	gi|501449410|ref|WP_012472859.1|	hypothetical protein	Candidatus Amoebophilus asiaticus		tig00000158_g10180.t1	TRINITY_DN6163_c0_g2_i1:2-1567_-	521	NULL				NULL
TRINITY_DN9204_c0_g1_i1:	TRINITY_DN9204_c0_g1_i1:1-1572_+	523	gi|1002209705|gb|KXT05144.1|	hypothetical protein	Mycosphaerella eumusae		NULL	TRINITY_DN9204_c0_g1_i1:2-1573_-	523	NULL				NULL
TRINITY_DN53767_c0_g1_i1:	TRINITY_DN53767_c0_g1_i1:3-1652_+	549	gi|114543831|gb|EAU46843.1|	hypothetical protein	Pelagibaca bermudensis HTCC2601		NULL	TRINITY_DN53767_c0_g1_i1:3-1574_-	523	gi|831786790|ref|XP_012758221.1|	hypothetical protein	Acytostelium subglobosum LB1		tig00020996_g16936.t1
TRINITY_DN52342_c2_g1_i1:	TRINITY_DN52342_c2_g1_i1:3-1757_+	584	gi|673040783|ref|XP_008874352.1|	hypothetical protein	Aphanomyces invadans		NULL	TRINITY_DN52342_c2_g1_i1:237-1808_-	523	gi|944230154|gb|KQK94540.1|	hypothetical protein	Setaria italica		tig00001130_g7262.t1
TRINITY_DN103575_c0_g1_i1:	TRINITY_DN103575_c0_g1_i1:2-1582_+	526	gi|1045376805|dbj|GAU37758.1|	hypothetical protein	Trifolium subterraneum		tig00000553_g2080.t1	TRINITY_DN103575_c0_g1_i1:8-1582_-	524	gi|565466556|ref|XP_006291158.1|	hypothetical protein	Capsella rubella		NULL
TRINITY_DN14348_c1_g3_i1:	TRINITY_DN14348_c1_g3_i1:3-1919_+	638	gi|1183513158|gb|ORZ36388.1|	hypothetical protein	Catenaria anguillulae PL171		tig00021094_g18119.t1	TRINITY_DN14348_c1_g3_i1:345-1919_-	524	NULL				NULL
TRINITY_DN14348_c1_g3_i3:	TRINITY_DN14348_c1_g3_i3:3-1919_+	638	gi|1183513158|gb|ORZ36388.1|	hypothetical protein	Catenaria anguillulae PL171		tig00000629_g2672.t1	TRINITY_DN14348_c1_g3_i3:345-1919_-	524	NULL				NULL
TRINITY_DN13514_c0_g2_i3:	TRINITY_DN13514_c0_g2_i3:201-2273_+	690	gi|931431603|gb|KPK17284.1|	hypothetical protein	Myxococcales bacterium SG8_38		tig00000344_g24292.t1	TRINITY_DN13514_c0_g2_i3:696-2273_-	525	NULL				NULL
TRINITY_DN28922_c0_g1_i1:	TRINITY_DN28922_c0_g1_i1:1-1299_+	432	gi|686974015|gb|KGD51047.1|	hypothetical protein	Burkholderia pseudomallei		NULL	TRINITY_DN28922_c0_g1_i1:169-1749_-	526	gi|1160832119|ref|WP_079677917.1|	cysteine desulfurase	Planktothrix sp. PCC 11201		tig00000383_g24670.t1
TRINITY_DN14463_c0_g1_i11:	TRINITY_DN14463_c0_g1_i11:210-1664_+	484	gi|1183370856|gb|ORX96721.1|	hypothetical protein	Basidiobolus meristosporus CBS 931.73		tig00000157_g9690.t1	TRINITY_DN14463_c0_g1_i11:366-1949_-	527	NULL				NULL
TRINITY_DN130223_c0_g1_i1:	TRINITY_DN130223_c0_g1_i1:1-1587_+	528	gi|831785898|ref|XP_012757934.1|	hypothetical protein	Acytostelium subglobosum LB1		tig00020904_g15295.t1	TRINITY_DN130223_c0_g1_i1:1-1587_-	528	NULL				NULL
TRINITY_DN104882_c1_g1_i1:	TRINITY_DN104882_c1_g1_i1:628-1632_+	334	gi|543285819|gb|ERJ33975.1|	hypothetical protein	Burkholderia sp. AU4i		NULL	TRINITY_DN104882_c1_g1_i1:43-1632_-	529	gi|470381497|ref|XP_004333784.1|	methylmalonatesemialdehyde dehydrogenase (acylating), putative	Acanthamoeba castellanii str. Neff		tig00001206_g7488.t1
TRINITY_DN2375_c0_g2_i1:	TRINITY_DN2375_c0_g2_i1:2-1195_+	397	gi|1070059297|gb|OEI67192.1|	hypothetical protein	Curtobacterium sp. ER1/6		NULL	TRINITY_DN2375_c0_g2_i1:2-1591_-	529	gi|111609788|gb|ABH11446.1|	cytosolic glucose-6-phosphate isomerase	Cyanophora paradoxa	GPI	tig00020604_g11851.t1
TRINITY_DN53462_c0_g2_i1:	TRINITY_DN53462_c0_g2_i1:200-1645_+	481	gi|514682841|ref|XP_004989003.1|	hypothetical protein	Salpingoeca rosetta		tig00000663_g2974.t1	TRINITY_DN53462_c0_g2_i1:56-1645_-	529	NULL				NULL
TRINITY_DN26446_c0_g1_i1:	TRINITY_DN26446_c0_g1_i1:121-1743_+	540	gi|913352603|dbj|GAP64655.1|	hypothetical protein	Ardenticatena maritima		tig00000042_g15466.t1	TRINITY_DN26446_c0_g1_i1:769-2358_-	529	NULL				NULL
TRINITY_DN14092_c0_g5_i2:	TRINITY_DN14092_c0_g5_i2:2-1597_+	531	gi|385305569|gb|EIF49533.1|	hypothetical protein	Brettanomyces bruxellensis AWRI1499		NULL	TRINITY_DN14092_c0_g5_i2:3-1598_-	531	NULL				NULL
TRINITY_DN52500_c0_g1_i1:	TRINITY_DN52500_c0_g1_i1:311-2695_+	794	gi|922864073|gb|KOO31398.1|	hypothetical protein	Chrysochromulina sp. CCMP291		tig00001623_g9424.t1	TRINITY_DN52500_c0_g1_i1:1208-2803_-	531	NULL				NULL
TRINITY_DN14092_c0_g5_i3:	TRINITY_DN14092_c0_g5_i3:2-1600_+	532	gi|385305569|gb|EIF49533.1|	hypothetical protein	Brettanomyces bruxellensis AWRI1499		NULL	TRINITY_DN14092_c0_g5_i3:3-1601_-	532	NULL				NULL
TRINITY_DN14266_c1_g1_i4:	TRINITY_DN14266_c1_g1_i4:1-1890_+	629	gi|1083411568|gb|OGF21564.1|	hypothetical protein	Candidatus Falkowbacteria bacterium RIFOXYA2_FULL_38_12		tig00000254_g22470.t1	TRINITY_DN14266_c1_g1_i4:292-1890_-	532	NULL				NULL
TRINITY_DN129656_c0_g1_i1:	TRINITY_DN129656_c0_g1_i1:1-1527_+	508	gi|1020437642|gb|KZL73267.1|	hypothetical protein	Colletotrichum tofieldiae		NULL	TRINITY_DN129656_c0_g1_i1:1-1602_-	533	gi|1173959321|gb|OQS05569.1|	polyadenylate-binding protein 1-B	Thraustotheca clavata		tig00001264_g7884.t1
TRINITY_DN52614_c0_g1_i1:	TRINITY_DN52614_c0_g1_i1:1-1581_+	526	gi|1098903971|gb|JAU10198.1|	hypothetical protein	Noccaea caerulescens		NULL	TRINITY_DN52614_c0_g1_i1:55-1659_-	534	gi|340371289|ref|XP_003384178.1|	pleiotropic regulator 1-like	Amphimedon queenslandica	LOC100642090	tig00000880_g5170.t1
TRINITY_DN29137_c0_g1_i1:	TRINITY_DN29137_c0_g1_i1:1438-2913_+	491	gi|1082374301|gb|OFX32641.1|	hypothetical protein	Bacteroidetes bacterium GWA2_42_15		tig00020961_g16712.t1	TRINITY_DN29137_c0_g1_i1:1300-2913_-	537	NULL				NULL
TRINITY_DN10050_c0_g1_i1:	TRINITY_DN10050_c0_g1_i1:1-1614_+	537	gi|673036678|ref|XP_008872300.1|	hypothetical protein	Aphanomyces invadans		tig00020675_g12626.t1	TRINITY_DN10050_c0_g1_i1:1-1614_-	537	NULL				NULL
TRINITY_DN12989_c0_g1_i1:	TRINITY_DN12989_c0_g1_i1:2-1750_+	582	gi|551563646|ref|XP_005768474.1|	hypothetical protein	Emiliania huxleyi CCMP1516		tig00020960_g16556.t1	TRINITY_DN12989_c0_g1_i1:137-1750_-	537	NULL				NULL
TRINITY_DN11982_c0_g2_i1:	TRINITY_DN11982_c0_g2_i1:2-1618_+	538	gi|1095453400|gb|APA10359.1|	hypothetical protein	Sclerotinia sclerotiorum 1980 UF-70		tig00020904_g15207.t1	TRINITY_DN11982_c0_g2_i1:2-1618_-	538	NULL				NULL
TRINITY_DN14664_c1_g2_i1:	TRINITY_DN14664_c1_g2_i1:2-1618_+	538	gi|1026945299|ref|XP_016591882.1|	hypothetical protein	Sporothrix schenckii 1099-18		NULL	TRINITY_DN14664_c1_g2_i1:3-1619_-	538	NULL				NULL
TRINITY_DN12916_c0_g3_i1:	TRINITY_DN12916_c0_g3_i1:205-1104_+	299	gi|857976759|emb|CEO97554.1|	hypothetical protein	Plasmodiophora brassicae		tig00000655_g2884.t1	TRINITY_DN12916_c0_g3_i1:1343-2962_-	539	gi|546327371|ref|XP_005719258.1|	probable arsenite translocating ATPase	Chondrus crispus		tig00000655_g2885.t1
TRINITY_DN3435_c0_g2_i1:	TRINITY_DN3435_c0_g2_i1:1-1620_+	539	gi|1001614202|gb|KXS17953.1|	hypothetical protein	Gonapodya prolifera JEL478		tig00000806_g4341.t1	TRINITY_DN3435_c0_g2_i1:1-1620_-	539	NULL				NULL
TRINITY_DN390_c1_g1_i1:	TRINITY_DN390_c1_g1_i1:3-953_+	316	gi|1102194584|ref|XP_019024330.1|	hypothetical protein	Saitoella complicata NRRL Y-17804		tig00000711_g3384.t1	TRINITY_DN390_c1_g1_i1:1195-2829_-	544	gi|769922504|ref|WP_045056892.1|	folate/biopterin family MFS transporter	Aliterella atlantica		tig00000711_g3383.t1
TRINITY_DN14664_c1_g1_i1:	TRINITY_DN14664_c1_g1_i1:2-1636_+	544	gi|1026945299|ref|XP_016591882.1|	hypothetical protein	Sporothrix schenckii 1099-18		NULL	TRINITY_DN14664_c1_g1_i1:3-1637_-	544	NULL				NULL
TRINITY_DN129379_c0_g1_i1:	TRINITY_DN129379_c0_g1_i1:3-1595_+	530	gi|632914926|gb|KDB14550.1|	hypothetical protein	Ustilaginoidea virens		NULL	TRINITY_DN129379_c0_g1_i1:93-1733_-	546	gi|1150732773|ref|XP_020277133.1|	T-complex protein 1 subunit theta	Asparagus officinalis	LOC109851419	tig00000157_g9607.t1
TRINITY_DN10230_c1_g1_i1:	TRINITY_DN10230_c1_g1_i1:3-1730_+	575	gi|328677163|gb|AEB31304.1|	hypothetical protein	Epinephelus bruneus		NULL	TRINITY_DN10230_c1_g1_i1:87-1730_-	547	gi|754349415|ref|XP_004346141.2|	aspartyl-tRNA synthetase	Capsaspora owczarzaki ATCC 30864		tig00000865_g5082.t1
TRINITY_DN5264_c0_g1_i1:	TRINITY_DN5264_c0_g1_i1:102-6674_+	2190	gi|857971931|emb|CEP01789.1|	hypothetical protein	Plasmodiophora brassicae		tig00000383_g24679.t1	TRINITY_DN5264_c0_g1_i1:5028-6674_-	548	NULL				NULL
TRINITY_DN10778_c0_g1_i1:	TRINITY_DN10778_c0_g1_i1:2-1639_+	545	gi|831756986|ref|XP_012748890.1|	hypothetical protein	Acytostelium subglobosum LB1		tig00001408_g8607.t1	TRINITY_DN10778_c0_g1_i1:2-1651_-	549	gi|523981550|emb|CCX64778.1|	uncharacterized protein	Prevotella sp. CAG:1058		NULL
TRINITY_DN15751_c0_g1_i1:	TRINITY_DN15751_c0_g1_i1:1-1659_+	552	gi|918213681|gb|KOF54095.1|	hypothetical protein	Achromobacter sp. DMS1		NULL	TRINITY_DN15751_c0_g1_i1:1-1659_-	552	gi|168040478|ref|XP_001772721.1|	hypothetical protein	Physcomitrella patens		tig00000430_g644.t1
TRINITY_DN53084_c0_g1_i1:	TRINITY_DN53084_c0_g1_i1:3-1427_+	474	gi|1127420809|gb|OLL23696.1|	hypothetical protein	Neolecta irregularis DAH-3		NULL	TRINITY_DN53084_c0_g1_i1:3-1667_-	554	gi|831788468|ref|XP_012758756.1|	hypothetical protein	Acytostelium subglobosum LB1		tig00000254_g22508.t1
TRINITY_DN53084_c0_g2_i1:	TRINITY_DN53084_c0_g2_i1:3-1427_+	474	gi|1127420809|gb|OLL23696.1|	hypothetical protein	Neolecta irregularis DAH-3		NULL	TRINITY_DN53084_c0_g2_i1:3-1667_-	554	gi|831788468|ref|XP_012758756.1|	hypothetical protein	Acytostelium subglobosum LB1		tig00000254_g22508.t1
TRINITY_DN53084_c0_g3_i1:	TRINITY_DN53084_c0_g3_i1:3-1427_+	474	gi|1127420809|gb|OLL23696.1|	hypothetical protein	Neolecta irregularis DAH-3		NULL	TRINITY_DN53084_c0_g3_i1:3-1667_-	554	gi|831788468|ref|XP_012758756.1|	hypothetical protein	Acytostelium subglobosum LB1		tig00000254_g22508.t1
TRINITY_DN79220_c0_g1_i1:	TRINITY_DN79220_c0_g1_i1:156-1778_+	540	gi|1026997975|ref|XP_016606857.1|	hypothetical protein	Spizellomyces punctatus DAOM BR117		tig00021070_g17918.t1	TRINITY_DN79220_c0_g1_i1:114-1778_-	554	NULL				NULL
TRINITY_DN13380_c0_g1_i1:	TRINITY_DN13380_c0_g1_i1:1-1665_+	554	gi|76578120|gb|ABA47595.1|	hypothetical protein	Burkholderia pseudomallei 1710b		NULL	TRINITY_DN13380_c0_g1_i1:2-1666_-	554	NULL				NULL
TRINITY_DN14266_c1_g2_i2:	TRINITY_DN14266_c1_g2_i2:3-1586_+	527	gi|470410628|ref|XP_004336288.1|	hypothetical protein	Acanthamoeba castellanii str. Neff		tig00021038_g17585.t1	TRINITY_DN14266_c1_g2_i2:3-1676_-	557	NULL				NULL
TRINITY_DN14479_c2_g2_i4:	TRINITY_DN14479_c2_g2_i4:1-2295_+	764	gi|919116631|ref|WP_052672272.1|	hypothetical protein	Aliterella atlantica		tig00020684_g12908.t2	TRINITY_DN14479_c2_g2_i4:622-2295_-	557	gi|599570710|gb|EYF08631.1|	Hypothetical protein	Chondromyces apiculatus DSM 436		NULL
TRINITY_DN53433_c0_g1_i1:	TRINITY_DN53433_c0_g1_i1:2-1693_+	563	gi|290987507|ref|XP_002676464.1|	hypothetical protein	Naegleria gruberi strain NEG-M		tig00000630_g2695.t1	TRINITY_DN53433_c0_g1_i1:17-1693_-	558	NULL				NULL
TRINITY_DN130_c0_g1_i1:	TRINITY_DN130_c0_g1_i1:3-1811_+	602	gi|1027001235|ref|XP_016606407.1|	hypothetical protein	Spizellomyces punctatus DAOM BR117		tig00020604_g11860.t1	TRINITY_DN130_c0_g1_i1:135-1811_-	558	gi|380480644|emb|CCF42315.1|	hypothetical protein	Colletotrichum higginsianum		NULL
TRINITY_DN11413_c0_g1_i1:	TRINITY_DN11413_c0_g1_i1:147-1706_+	519	gi|156374934|ref|XP_001629838.1|	hypothetical protein	Nematostella vectensis		tig00000388_g24807.t1	TRINITY_DN11413_c0_g1_i1:27-1706_-	559	NULL				NULL
TRINITY_DN8894_c1_g1_i1:	TRINITY_DN8894_c1_g1_i1:3-1670_+	555	gi|1058126197|gb|JAS66747.1|	hypothetical protein	Cuerna arida		tig00000093_g3506.t1	TRINITY_DN8894_c1_g1_i1:3-1682_-	559	NULL				NULL
TRINITY_DN8894_c1_g2_i1:	TRINITY_DN8894_c1_g2_i1:3-1670_+	555	gi|1058126197|gb|JAS66747.1|	hypothetical protein	Cuerna arida		tig00000093_g3506.t1	TRINITY_DN8894_c1_g2_i1:3-1682_-	559	NULL				NULL
TRINITY_DN8894_c1_g3_i1:	TRINITY_DN8894_c1_g3_i1:3-1670_+	555	gi|1058126197|gb|JAS66747.1|	hypothetical protein	Cuerna arida		tig00000093_g3506.t1	TRINITY_DN8894_c1_g3_i1:3-1682_-	559	NULL				NULL
TRINITY_DN129994_c0_g1_i1:	TRINITY_DN129994_c0_g1_i1:1-1989_+	662	gi|1049324740|gb|OCR02758.1|	hypothetical protein	Oscillatoriales cyanobacterium USR001		tig00020930_g16021.t1	TRINITY_DN129994_c0_g1_i1:412-2103_-	563	NULL				NULL
TRINITY_DN6143_c0_g1_i1:	TRINITY_DN6143_c0_g1_i1:230-1831_+	533	gi|590112846|emb|CDN41760.1|	hypothetical protein	Paenibacillus sp. P22		NULL	TRINITY_DN6143_c0_g1_i1:269-1963_-	564	gi|1175197217|ref|WP_081745127.1|	magnesium and cobalt transport protein CorA	Alteromonadales		tig00000178_g12760.t1
TRINITY_DN14445_c4_g4_i3:	TRINITY_DN14445_c4_g4_i3:3-1880_+	625	gi|971519392|dbj|GAQ78816.1|	hypothetical protein	Klebsormidium flaccidum		tig00000254_g22532.t1	TRINITY_DN14445_c4_g4_i3:183-1880_-	565	NULL				NULL
TRINITY_DN9765_c0_g1_i1:	TRINITY_DN9765_c0_g1_i1:225-1814_+	529	gi|551657068|ref|XP_005831306.1|	hypothetical protein	Guillardia theta CCMP2712		tig00021435_g21402.t1	TRINITY_DN9765_c0_g1_i1:114-1814_-	566	NULL				NULL
TRINITY_DN106288_c0_g1_i1:	TRINITY_DN106288_c0_g1_i1:424-2208_+	594	gi|406894373|gb|EKD39201.1|	hypothetical protein	uncultured bacterium		NULL	TRINITY_DN106288_c0_g1_i1:505-2208_-	567	gi|1180682553|ref|WP_084167733.1|	NAD-dependent malic enzyme	Pelobacter seleniigenes		tig00021179_g19248.t1
TRINITY_DN14436_c3_g2_i2:	TRINITY_DN14436_c3_g2_i2:3-2279_+	758	gi|156363695|ref|XP_001626177.1|	hypothetical protein	Nematostella vectensis		tig00000056_g24072.t1	TRINITY_DN14436_c3_g2_i2:573-2279_-	568	gi|528250321|gb|EPY34324.1|	hypothetical protein	Strigomonas culicis		NULL
TRINITY_DN14436_c3_g2_i1:	TRINITY_DN14436_c3_g2_i1:2-2302_+	766	gi|156363695|ref|XP_001626177.1|	hypothetical protein	Nematostella vectensis		tig00000056_g24072.t1	TRINITY_DN14436_c3_g2_i1:596-2302_-	568	gi|528250321|gb|EPY34324.1|	hypothetical protein	Strigomonas culicis		NULL
TRINITY_DN129941_c0_g1_i1:	TRINITY_DN129941_c0_g1_i1:35-1507_+	490	gi|478277824|gb|ENN89690.1|	hypothetical protein	Rhizobium freirei PRF 81		NULL	TRINITY_DN129941_c0_g1_i1:80-1789_-	569	gi|1001608112|gb|KXS11913.1|	carboxyl transferase	Gonapodya prolifera JEL478		tig00000889_g5339.t1
TRINITY_DN54246_c0_g1_i1:	TRINITY_DN54246_c0_g1_i1:2-1714_+	570	gi|168016970|ref|XP_001761021.1|	hypothetical protein	Physcomitrella patens		tig00000378_g24507.t1	TRINITY_DN54246_c0_g1_i1:2-1714_-	570	gi|775302609|dbj|GAO02952.1|	hypothetical protein	Anaeromyxobacter sp. PSR-1		NULL
TRINITY_DN53693_c0_g1_i1:	TRINITY_DN53693_c0_g1_i1:3-1508_+	501	gi|1034503013|gb|OAV68588.1|	hypothetical protein	Bacteroidales bacterium Barb4		NULL	TRINITY_DN53693_c0_g1_i1:3-1718_-	571	gi|672827785|gb|KFH72675.1|	1,4-alpha-glucan-branching enzyme	Mortierella verticillata NRRL 6337		tig00000981_g5869.t1
TRINITY_DN53417_c0_g1_i1:	TRINITY_DN53417_c0_g1_i1:1-1722_+	573	gi|557792233|gb|ESS36533.1|	hypothetical protein	Burkholderia cenocepacia KC-01		NULL	TRINITY_DN53417_c0_g1_i1:7-1722_-	571	gi|669159696|ref|XP_008615410.1|	ATP-binding cassette, subfamily B (MDR/TAP), member 7	Saprolegnia diclina VS20		tig00021352_g20685.t1
TRINITY_DN13317_c0_g1_i1:	TRINITY_DN13317_c0_g1_i1:468-2483_+	671	gi|168048171|ref|XP_001776541.1|	hypothetical protein	Physcomitrella patens		tig00021348_g20554.t1	TRINITY_DN13317_c0_g1_i1:768-2483_-	571	NULL				NULL
TRINITY_DN13317_c0_g1_i2:	TRINITY_DN13317_c0_g1_i2:424-2439_+	671	gi|168048171|ref|XP_001776541.1|	hypothetical protein	Physcomitrella patens		tig00021348_g20554.t1	TRINITY_DN13317_c0_g1_i2:724-2439_-	571	NULL				NULL
TRINITY_DN13380_c0_g1_i2:	TRINITY_DN13380_c0_g1_i2:2-1723_+	573	gi|76578120|gb|ABA47595.1|	hypothetical protein	Burkholderia pseudomallei 1710b		NULL	TRINITY_DN13380_c0_g1_i2:2-1723_-	573	gi|551648598|ref|XP_005827081.1|	hypothetical protein	Guillardia theta CCMP2712		tig00020554_g10889.t1
TRINITY_DN9274_c0_g1_i2:	TRINITY_DN9274_c0_g1_i2:53-1909_+	618	gi|672822864|gb|KFH67758.1|	hypothetical protein	Mortierella verticillata NRRL 6337		tig00001374_g8514.t1	TRINITY_DN9274_c0_g1_i2:2-1726_-	574	NULL				NULL
TRINITY_DN52781_c0_g1_i1:	TRINITY_DN52781_c0_g1_i1:51-2720_+	889	gi|1004139340|gb|KXZ47347.1|	hypothetical protein	Gonium pectorale		tig00001371_g8432.t1	TRINITY_DN52781_c0_g1_i1:1128-2861_-	577	NULL				NULL
TRINITY_DN129431_c0_g1_i1:	TRINITY_DN129431_c0_g1_i1:2-1612_+	536	gi|1094514025|emb|SEM06701.1|	hypothetical protein	Syntrophus gentianae		tig00000851_g4886.t1	TRINITY_DN129431_c0_g1_i1:53-1795_-	580	NULL				NULL
TRINITY_DN12562_c0_g2_i1:	TRINITY_DN12562_c0_g2_i1:2-1762_+	586	gi|1182634857|gb|ORU94655.1|	hypothetical protein	Cycloclasticus sp. symbiont of Poecilosclerida sp. M		NULL	TRINITY_DN12562_c0_g2_i1:20-1762_-	580	gi|1026772587|gb|OAE31980.1|	hypothetical protein	Marchantia polymorpha subsp. polymorpha		tig00000767_g3963.t1
TRINITY_DN79985_c0_g1_i1:	TRINITY_DN79985_c0_g1_i1:2-1450_+	482	gi|1000772564|gb|KXN64647.1|	hypothetical protein	Conidiobolus coronatus NRRL 28638		tig00000169_g11897.t1	TRINITY_DN79985_c0_g1_i1:2-1750_-	582	NULL				NULL
TRINITY_DN10568_c1_g1_i1:	TRINITY_DN10568_c1_g1_i1:175-2286_+	703	gi|738044673|ref|WP_036003568.1|	hypothetical protein	Leptolyngbya sp. JSC-1		tig00000459_g1118.t1	TRINITY_DN10568_c1_g1_i1:529-2286_-	585	gi|1019523235|emb|SAJ33735.1|	Uncharacterised protein	Enterobacter cloacae		NULL
TRINITY_DN6200_c0_g2_i1:	TRINITY_DN6200_c0_g2_i1:555-1505_+	316	gi|813213951|dbj|GAO47292.1|	hypothetical protein	Saitoella complicata NRRL Y-17804		NULL	TRINITY_DN6200_c0_g2_i1:669-2432_-	587	gi|1001615703|gb|KXS19448.1|	phosphate transporter	Gonapodya prolifera JEL478		tig00000404_g371.t1
TRINITY_DN6200_c0_g1_i1:	TRINITY_DN6200_c0_g1_i1:555-1553_+	332	gi|813213951|dbj|GAO47292.1|	hypothetical protein	Saitoella complicata NRRL Y-17804		NULL	TRINITY_DN6200_c0_g1_i1:717-2480_-	587	gi|1001615703|gb|KXS19448.1|	phosphate transporter	Gonapodya prolifera JEL478		tig00000404_g371.t1
TRINITY_DN129381_c0_g1_i1:	TRINITY_DN129381_c0_g1_i1:2-1765_+	587	gi|168027962|ref|XP_001766498.1|	hypothetical protein	Physcomitrella patens		tig00000169_g11882.t1	TRINITY_DN129381_c0_g1_i1:2-1765_-	587	gi|283134001|dbj|BAI64766.1|	uncharacterized protein of PilT N-term./Vapc superfamily	Rothia mucilaginosa DY-18		NULL
TRINITY_DN52300_c0_g1_i1:	TRINITY_DN52300_c0_g1_i1:94-1692_+	532	gi|156393945|ref|XP_001636587.1|	hypothetical protein	Nematostella vectensis		tig00000802_g4285.t1	TRINITY_DN52300_c0_g1_i1:100-1884_-	594	NULL				NULL
TRINITY_DN11788_c0_g1_i1:	TRINITY_DN11788_c0_g1_i1:3-1793_+	596	gi|1082364436|gb|OFX23345.1|	hypothetical protein	Anaeromyxobacter sp. RBG_16_69_14		NULL	TRINITY_DN11788_c0_g1_i1:3-1793_-	596	gi|1083393599|gb|OGF05551.1|	malto-oligosyltrehalose trehalohydrolase	Candidatus Eisenbacteria bacterium RBG_16_71_46		tig00000498_g1607.t1
TRINITY_DN27044_c0_g1_i1:	TRINITY_DN27044_c0_g1_i1:3-1796_+	597	gi|168036873|ref|XP_001770930.1|	hypothetical protein	Physcomitrella patens		tig00021719_g23164.t1	TRINITY_DN27044_c0_g1_i1:3-1796_-	597	gi|499433843|ref|WP_011121307.1|	hypothetical protein	Rhodopirellula baltica		NULL
TRINITY_DN1278_c0_g1_i1:	TRINITY_DN1278_c0_g1_i1:2-1801_+	599	gi|290996676|ref|XP_002680908.1|	hypothetical protein	Naegleria gruberi strain NEG-M		tig00000254_g22527.t1	TRINITY_DN1278_c0_g1_i1:2-1801_-	599	NULL				NULL
TRINITY_DN78219_c0_g1_i1:	TRINITY_DN78219_c0_g1_i1:357-2633_+	758	gi|1004136546|gb|KXZ44582.1|	hypothetical protein	Gonium pectorale		tig00000025_g7945.t1	TRINITY_DN78219_c0_g1_i1:825-2633_-	602	NULL				NULL
TRINITY_DN2017_c0_g1_i1:	TRINITY_DN2017_c0_g1_i1:1-1815_+	604	gi|528250321|gb|EPY34324.1|	hypothetical protein	Strigomonas culicis		NULL	TRINITY_DN2017_c0_g1_i1:1-1815_-	604	gi|159473066|ref|XP_001694660.1|	dynein heavy chain 2	Chlamydomonas reinhardtii	DHC2	tig00000169_g11885.t1
TRINITY_DN11269_c0_g1_i1:	TRINITY_DN11269_c0_g1_i1:2-1321_+	439	gi|908392118|gb|KND92740.1|	hypothetical protein	Tolypocladium ophioglossoides CBS 100239		NULL	TRINITY_DN11269_c0_g1_i1:26-1849_-	607	gi|971509671|dbj|GAQ88535.1|	putative SNF2 family DNA repair protein	Klebsormidium flaccidum		tig00021463_g21617.t1
TRINITY_DN78293_c0_g1_i1:	TRINITY_DN78293_c0_g1_i1:2-985_+	327	gi|940198132|gb|KPY10273.1|	hypothetical protein	Pseudomonas savastanoi pv. phaseolicola		NULL	TRINITY_DN78293_c0_g1_i1:2-1831_-	609	gi|1101107530|gb|OIO65943.1|	hypothetical protein	Candidatus Marinimicrobia bacterium CG1_02_48_14		tig00000269_g23763.t1
TRINITY_DN14303_c2_g7_i7:	TRINITY_DN14303_c2_g7_i7:1-1422_+	473	gi|1005221050|gb|KYF88020.1|	hypothetical protein	Sorangium cellulosum		NULL	TRINITY_DN14303_c2_g7_i7:667-2496_-	609	gi|470531819|ref|XP_004358252.1|	tetratricopeptide repeat domain containing protein	Acanthamoeba castellanii str. Neff		tig00000215_g18555.t1
TRINITY_DN27022_c0_g1_i1:	TRINITY_DN27022_c0_g1_i1:1-1716_+	571	gi|551633566|ref|XP_005819637.1|	hypothetical protein	Guillardia theta CCMP2712		tig00020996_g16928.t1	TRINITY_DN27022_c0_g1_i1:1-1830_-	609	NULL				NULL
TRINITY_DN129554_c0_g1_i1:	TRINITY_DN129554_c0_g1_i1:129-2939_+	936	gi|66809917|ref|XP_638682.1|	hypothetical protein	Dictyostelium discoideum AX4		tig00000237_g20453.t1	TRINITY_DN129554_c0_g1_i1:1116-2948_-	610	gi|524203370|emb|CCZ69041.1|	uncharacterized protein	Bacteroides sp. CAG:702		NULL
TRINITY_DN10768_c0_g1_i1:	TRINITY_DN10768_c0_g1_i1:3-1010_+	335	gi|159483975|ref|XP_001700036.1|	hypothetical protein	Chlamydomonas reinhardtii		tig00000350_g24314.t1	TRINITY_DN10768_c0_g1_i1:1069-2919_-	616	gi|1026948653|ref|XP_016612624.1|	DNA repair protein (mre11)	Spizellomyces punctatus DAOM BR117		tig00000350_g24315.t1
TRINITY_DN14348_c1_g3_i2:	TRINITY_DN14348_c1_g3_i2:3-1919_+	638	gi|1183513158|gb|ORZ36388.1|	hypothetical protein	Catenaria anguillulae PL171		tig00000629_g2672.t1	TRINITY_DN14348_c1_g3_i2:54-1919_-	621	NULL				NULL
TRINITY_DN14348_c1_g3_i4:	TRINITY_DN14348_c1_g3_i4:3-1919_+	638	gi|1183513158|gb|ORZ36388.1|	hypothetical protein	Catenaria anguillulae PL171		tig00000629_g2672.t1	TRINITY_DN14348_c1_g3_i4:54-1919_-	621	NULL				NULL
TRINITY_DN16689_c0_g1_i1:	TRINITY_DN16689_c0_g1_i1:2-1870_+	622	gi|923135403|ref|XP_013761167.1|	hypothetical protein	Thecamonas trahens ATCC 50062		tig00020902_g15052.t1	TRINITY_DN16689_c0_g1_i1:2-1870_-	622	NULL				NULL
TRINITY_DN26762_c0_g1_i1:	TRINITY_DN26762_c0_g1_i1:2-1873_+	623	gi|545364917|ref|XP_005647478.1|	hypothetical protein	Coccomyxa subellipsoidea C-169		tig00000492_g1479.t1	TRINITY_DN26762_c0_g1_i1:2-1873_-	623	NULL				NULL
TRINITY_DN7302_c0_g1_i1:	TRINITY_DN7302_c0_g1_i1:1-1860_+	619	gi|1026966481|ref|XP_016610460.1|	hypothetical protein	Spizellomyces punctatus DAOM BR117		tig00020554_g10939.t1	TRINITY_DN7302_c0_g1_i1:2111-3985_-	624	gi|470532141|ref|XP_004358299.1|	signal recognition particle 68 kDa protein	Acanthamoeba castellanii str. Neff		tig00020554_g10940.t1
TRINITY_DN129990_c0_g1_i1:	TRINITY_DN129990_c0_g1_i1:79-1884_+	601	gi|330792897|ref|XP_003284523.1|	hypothetical protein	Dictyostelium purpureum		tig00020943_g16307.t1	TRINITY_DN129990_c0_g1_i1:1-1884_-	627	NULL				NULL
TRINITY_DN12910_c1_g1_i1:	TRINITY_DN12910_c1_g1_i1:2-1888_+	628	gi|302796603|ref|XP_002980063.1|	hypothetical protein	Selaginella moellendorffii		tig00020960_g16545.t1	TRINITY_DN12910_c1_g1_i1:2-1888_-	628	NULL				NULL
TRINITY_DN10972_c1_g1_i1:	TRINITY_DN10972_c1_g1_i1:337-2121_+	594	gi|470253334|ref|XP_004359765.1|	hypothetical protein	Dictyostelium fasciculatum		tig00021491_g21764.t1	TRINITY_DN10972_c1_g1_i1:229-2121_-	630	NULL				NULL
TRINITY_DN11436_c0_g1_i1:	TRINITY_DN11436_c0_g1_i1:3-1898_+	631	gi|971515238|dbj|GAQ82938.1|	hypothetical protein	Klebsormidium flaccidum		tig00000663_g2987.t1	TRINITY_DN11436_c0_g1_i1:3-1898_-	631	NULL				NULL
TRINITY_DN30827_c0_g1_i1:	TRINITY_DN30827_c0_g1_i1:2-1897_+	631	gi|1013939607|gb|KYQ93296.1|	hypothetical protein	Dictyostelium lacteum		tig00000826_g4564.t1	TRINITY_DN30827_c0_g1_i1:2-1897_-	631	NULL				NULL
TRINITY_DN13413_c0_g5_i1:	TRINITY_DN13413_c0_g5_i1:3-995_+	330	gi|528250321|gb|EPY34324.1|	hypothetical protein	Strigomonas culicis		NULL	TRINITY_DN13413_c0_g5_i1:3-1901_-	632	gi|971515477|dbj|GAQ82709.1|	Dyneins heavy chain	Klebsormidium flaccidum		tig00000076_g2377.t1
TRINITY_DN52298_c0_g1_i1:	TRINITY_DN52298_c0_g1_i1:156-1934_+	592	gi|913789604|emb|CRK19758.1|	hypothetical protein	Verticillium longisporum		NULL	TRINITY_DN52298_c0_g1_i1:198-2099_-	633	gi|1023991103|gb|KZV25291.1|	RNAse l inhibitor protein 2 isoform 1	Dorcoceras hygrometricum		tig00021517_g21995.t1
TRINITY_DN104776_c0_g1_i1:	TRINITY_DN104776_c0_g1_i1:188-1957_+	589	gi|76582914|gb|ABA52388.1|	hypothetical protein	Burkholderia pseudomallei 1710b		NULL	TRINITY_DN104776_c0_g1_i1:233-2140_-	635	gi|470525679|ref|XP_004356639.1|	aldehyde dehydrogenase	Acanthamoeba castellanii str. Neff		tig00000663_g2968.t1
TRINITY_DN10620_c0_g1_i1:	TRINITY_DN10620_c0_g1_i1:1-1908_+	635	gi|551668672|ref|XP_005837095.1|	hypothetical protein	Guillardia theta CCMP2712		tig00000204_g17729.t1	TRINITY_DN10620_c0_g1_i1:1-1908_-	635	NULL				NULL
TRINITY_DN14303_c2_g7_i5:	TRINITY_DN14303_c2_g7_i5:1-1689_+	562	gi|1005221050|gb|KYF88020.1|	hypothetical protein	Sorangium cellulosum		NULL	TRINITY_DN14303_c2_g7_i5:667-2580_-	637	gi|470531819|ref|XP_004358252.1|	tetratricopeptide repeat domain containing protein	Acanthamoeba castellanii str. Neff		tig00000057_g29.t1
TRINITY_DN52538_c0_g1_i1:	TRINITY_DN52538_c0_g1_i1:1-1914_+	637	gi|260940977|ref|XP_002615328.1|	hypothetical protein	Clavispora lusitaniae ATCC 42720		NULL	TRINITY_DN52538_c0_g1_i1:1-1914_-	637	gi|551561031|ref|XP_005767414.1|	Adaptor protein 2 beta subunit 1	Emiliania huxleyi CCMP1516	AP2B1	tig00020592_g11671.t1
TRINITY_DN13298_c0_g1_i1:	TRINITY_DN13298_c0_g1_i1:2-1972_+	656	gi|750911030|gb|KIJ71133.1|	hypothetical protein	Tolypothrix campylonemoides VB511288		NULL	TRINITY_DN13298_c0_g1_i1:53-1972_-	639	gi|1154851160|ref|WP_078758698.1|	S9 family peptidase	Lysobacter spongiicola		tig00000870_g5147.t1
TRINITY_DN52426_c0_g1_i1:	TRINITY_DN52426_c0_g1_i1:1-6966_+	2321	gi|813172413|ref|XP_012204824.1|	hypothetical protein	Saprolegnia parasitica CBS 223.65		tig00020553_g10741.t1	TRINITY_DN52426_c0_g1_i1:5041-6966_-	641	NULL				NULL
TRINITY_DN14917_c0_g1_i1:	TRINITY_DN14917_c0_g1_i1:109-2349_+	746	gi|384485229|gb|EIE77409.1|	hypothetical protein	Rhizopus delemar RA 99-880		tig00000826_g4578.t1	TRINITY_DN14917_c0_g1_i1:418-2349_-	643	NULL				NULL
TRINITY_DN103493_c2_g1_i1:	TRINITY_DN103493_c2_g1_i1:285-1754_+	489	gi|260948534|ref|XP_002618564.1|	hypothetical protein	Clavispora lusitaniae ATCC 42720		NULL	TRINITY_DN103493_c2_g1_i1:339-2297_-	652	gi|1026954885|ref|XP_016612293.1|	small GTP-binding protein domain	Spizellomyces punctatus DAOM BR117		tig00021432_g21227.t1
TRINITY_DN14616_c0_g1_i1:	TRINITY_DN14616_c0_g1_i1:37-1920_+	627	gi|283133902|dbj|BAI64667.1|	hypothetical protein	Rothia mucilaginosa DY-18		NULL	TRINITY_DN14616_c0_g1_i1:109-2067_-	652	gi|1124892247|gb|OKY74148.1|	pyruvate kinase	Desulfobulbaceae bacterium DB1		tig00000144_g9029.t1
TRINITY_DN13498_c1_g2_i1:	TRINITY_DN13498_c1_g2_i1:2-1939_+	645	gi|589594195|gb|EXI66264.1|	hypothetical protein	Candidatus Accumulibacter sp. SK-11		NULL	TRINITY_DN13498_c1_g2_i1:2-1960_-	652	gi|470515960|ref|XP_004353003.1|	calciumtranslocating P-type ATPase, PMCA-type, putative	Acanthamoeba castellanii str. Neff		tig00021234_g19380.t1
TRINITY_DN15833_c0_g1_i1:	TRINITY_DN15833_c0_g1_i1:1-2178_+	725	gi|470431161|ref|XP_004338370.1|	hypothetical protein	Acanthamoeba castellanii str. Neff		tig00020723_g13518.t1	TRINITY_DN15833_c0_g1_i1:217-2178_-	653	gi|1119091518|emb|SIJ32593.1|	Uncharacterised protein	Mycobacterium abscessus subsp. abscessus		NULL
TRINITY_DN14380_c4_g1_i11:	TRINITY_DN14380_c4_g1_i11:1-1965_+	654	gi|330799109|ref|XP_003287590.1|	hypothetical protein	Dictyostelium purpureum		tig00001496_g9203.t1	TRINITY_DN14380_c4_g1_i11:1-1965_-	654	gi|1181298370|ref|WP_084599322.1|	hypothetical protein	Actinoplanes subtropicus		NULL
TRINITY_DN103723_c0_g1_i1:	TRINITY_DN103723_c0_g1_i1:1-2046_+	681	gi|686203482|dbj|BAP54615.1|	hypothetical protein	Thioploca ingrica		tig00000403_g268.t1	TRINITY_DN103723_c0_g1_i1:82-2046_-	654	NULL				NULL
TRINITY_DN14316_c0_g2_i5:	TRINITY_DN14316_c0_g2_i5:206-2308_+	700	gi|290995021|ref|XP_002680130.1|	hypothetical protein	Naegleria gruberi strain NEG-M		tig00020554_g10937.t1	TRINITY_DN14316_c0_g2_i5:47-2014_-	655	NULL				NULL
TRINITY_DN2375_c0_g3_i1:	TRINITY_DN2375_c0_g3_i1:1-1866_+	621	gi|283133659|dbj|BAI64424.1|	hypothetical protein	Rothia mucilaginosa DY-18		NULL	TRINITY_DN2375_c0_g3_i1:283-2262_-	659	gi|111609788|gb|ABH11446.1|	cytosolic glucose-6-phosphate isomerase	Cyanophora paradoxa	GPI	tig00020604_g11851.t1
TRINITY_DN586_c0_g2_i1:	TRINITY_DN586_c0_g2_i1:1-2034_+	677	gi|552932606|gb|ESA16053.1|	hypothetical protein	Rhizophagus irregularis DAOM 181602		tig00000455_g995.t1	TRINITY_DN586_c0_g2_i1:172-2184_-	670	NULL				NULL
TRINITY_DN586_c0_g1_i1:	TRINITY_DN586_c0_g1_i1:1-2067_+	688	gi|552932606|gb|ESA16053.1|	hypothetical protein	Rhizophagus irregularis DAOM 181602		tig00000455_g995.t1	TRINITY_DN586_c0_g1_i1:205-2217_-	670	NULL				NULL
TRINITY_DN9730_c0_g1_i1:	TRINITY_DN9730_c0_g1_i1:2-1822_+	606	gi|1072829346|gb|OEU43701.1|	hypothetical protein	Methanosarcina sp. Ant1		tig00001249_g7778.t1	TRINITY_DN9730_c0_g1_i1:53-2074_-	673	NULL				NULL
TRINITY_DN4975_c0_g1_i1:	TRINITY_DN4975_c0_g1_i1:179-2185_+	668	gi|1113557554|gb|OJY17566.1|	hypothetical protein	Myxococcales bacterium 68-20		tig00000828_g4620.t1	TRINITY_DN4975_c0_g1_i1:254-2296_-	680	NULL				NULL
TRINITY_DN104601_c0_g1_i1:	TRINITY_DN104601_c0_g1_i1:3-2045_+	680	gi|1078257941|gb|OFA07223.1|	hypothetical protein	Duganella sp. HH101		NULL	TRINITY_DN104601_c0_g1_i1:3-2057_-	684	gi|1176021285|gb|OQX26974.1|	hypothetical protein	Desulfobacteraceae bacterium IS3		tig00020904_g15159.t1
TRINITY_DN14316_c0_g2_i16:	TRINITY_DN14316_c0_g2_i16:206-2323_+	705	gi|302829771|ref|XP_002946452.1|	hypothetical protein	Volvox carteri f. nagariensis		tig00000821_g4493.t1	TRINITY_DN14316_c0_g2_i16:47-2101_-	684	NULL				NULL
TRINITY_DN13995_c0_g1_i2:	TRINITY_DN13995_c0_g1_i2:628-1989_+	453	gi|397609951|gb|EJK60586.1|	hypothetical protein	Thalassiosira oceanica		NULL	TRINITY_DN13995_c0_g1_i2:760-2823_-	687	gi|1026763491|gb|OAE24525.1|	hypothetical protein	Marchantia polymorpha subsp. polymorpha		tig00020911_g15729.t1
TRINITY_DN13995_c0_g1_i5:	TRINITY_DN13995_c0_g1_i5:683-2044_+	453	gi|397609951|gb|EJK60586.1|	hypothetical protein	Thalassiosira oceanica		NULL	TRINITY_DN13995_c0_g1_i5:815-2878_-	687	gi|1026763491|gb|OAE24525.1|	hypothetical protein	Marchantia polymorpha subsp. polymorpha		tig00020911_g15729.t1
TRINITY_DN7218_c0_g2_i1:	TRINITY_DN7218_c0_g2_i1:2-1888_+	628	gi|929772184|ref|XP_014161025.1|	hypothetical protein	Sphaeroforma arctica JP610		tig00020538_g10341.t1	TRINITY_DN7218_c0_g2_i1:11-2074_-	687	NULL				NULL
TRINITY_DN14316_c0_g2_i13:	TRINITY_DN14316_c0_g2_i13:206-2404_+	732	gi|302829771|ref|XP_002946452.1|	hypothetical protein	Volvox carteri f. nagariensis		tig00000821_g4493.t1	TRINITY_DN14316_c0_g2_i13:47-2110_-	687	NULL				NULL
TRINITY_DN12948_c0_g1_i1:	TRINITY_DN12948_c0_g1_i1:268-1461_+	397	gi|493036013|ref|WP_006103851.1|	hypothetical protein	Coleofasciculus chthonoplastes		tig00000403_g322.t1	TRINITY_DN12948_c0_g1_i1:340-2409_-	689	gi|146272769|dbj|BAF58518.1|	hypothetical protein	Pelotomaculum thermopropionicum SI		NULL
TRINITY_DN5758_c0_g1_i1:	TRINITY_DN5758_c0_g1_i1:2-2083_+	693	gi|1004147814|gb|KXZ55787.1|	hypothetical protein	Gonium pectorale		tig00000204_g17715.t2	TRINITY_DN5758_c0_g1_i1:2-2083_-	693	NULL				NULL
TRINITY_DN78265_c0_g1_i1:	TRINITY_DN78265_c0_g1_i1:85-2526_+	813	gi|1134878011|gb|OMJ75819.1|	hypothetical protein	Stentor coeruleus		tig00000388_g24814.t1	TRINITY_DN78265_c0_g1_i1:526-2610_-	694	NULL				NULL
TRINITY_DN129423_c7_g1_i1:	TRINITY_DN129423_c7_g1_i1:3-2192_+	729	gi|942384685|gb|JAN74272.1|	hypothetical protein	Daphnia magna		NULL	TRINITY_DN129423_c7_g1_i1:192-2279_-	695	gi|566191989|ref|XP_006378714.1|	heat shock protein 70 cognate	Populus trichocarpa		tig00020710_g13378.t1
TRINITY_DN10761_c0_g1_i1:	TRINITY_DN10761_c0_g1_i1:2-1810_+	602	gi|557792233|gb|ESS36533.1|	hypothetical protein	Burkholderia cenocepacia KC-01		NULL	TRINITY_DN10761_c0_g1_i1:2-2104_-	700	gi|1181425450|ref|WP_084721005.1|	metal ABC transporter permease	Skermanella aerolata		tig00000857_g4940.t1
TRINITY_DN10761_c0_g2_i1:	TRINITY_DN10761_c0_g2_i1:2-1810_+	602	gi|557792233|gb|ESS36533.1|	hypothetical protein	Burkholderia cenocepacia KC-01		NULL	TRINITY_DN10761_c0_g2_i1:2-2104_-	700	gi|1181425450|ref|WP_084721005.1|	metal ABC transporter permease	Skermanella aerolata		tig00000857_g4940.t1
TRINITY_DN10761_c0_g3_i1:	TRINITY_DN10761_c0_g3_i1:2-1810_+	602	gi|557792233|gb|ESS36533.1|	hypothetical protein	Burkholderia cenocepacia KC-01		NULL	TRINITY_DN10761_c0_g3_i1:2-2104_-	700	gi|1181425450|ref|WP_084721005.1|	metal ABC transporter permease	Skermanella aerolata		tig00000857_g4940.t1
TRINITY_DN9204_c0_g2_i1:	TRINITY_DN9204_c0_g2_i1:2-4219_+	1405	gi|972142688|gb|KUI68937.1|	hypothetical protein	Valsa mali		NULL	TRINITY_DN9204_c0_g2_i1:2115-4220_-	701	NULL				NULL
TRINITY_DN129934_c0_g1_i1:	TRINITY_DN129934_c0_g1_i1:1-2109_+	702	gi|512187654|gb|EPE03432.1|	hypothetical protein	Ophiostoma piceae UAMH 11346		NULL	TRINITY_DN129934_c0_g1_i1:2-2110_-	702	gi|633900747|gb|KDD71336.1|	hypothetical protein	Helicosporidium sp. ATCC 50920		NULL
TRINITY_DN52398_c1_g1_i1:	TRINITY_DN52398_c1_g1_i1:219-2321_+	700	gi|942384685|gb|JAN74272.1|	hypothetical protein	Daphnia magna		NULL	TRINITY_DN52398_c1_g1_i1:207-2321_-	704	gi|297839993|ref|XP_002887878.1|	hypothetical protein	Arabidopsis lyrata subsp. lyrata		tig00000241_g20891.t1
TRINITY_DN15205_c0_g1_i1:	TRINITY_DN15205_c0_g1_i1:125-3082_+	985	gi|168049136|ref|XP_001777020.1|	hypothetical protein	Physcomitrella patens		tig00020904_g15202.t1	TRINITY_DN15205_c0_g1_i1:1064-3181_-	705	gi|1134458908|gb|JAV18991.1|	hypothetical protein	Culex tarsalis		NULL
TRINITY_DN12760_c0_g1_i1:	TRINITY_DN12760_c0_g1_i1:3-2213_+	736	gi|589596780|gb|EXI68804.1|	hypothetical protein	Candidatus Accumulibacter sp. SK-11		NULL	TRINITY_DN12760_c0_g1_i1:93-2213_-	706	gi|551652596|ref|XP_005829077.1|	lycopene beta cyclase	Guillardia theta CCMP2712		tig00021127_g18721.t1
TRINITY_DN4975_c0_g2_i1:	TRINITY_DN4975_c0_g2_i1:179-2185_+	668	gi|1113557554|gb|OJY17566.1|	hypothetical protein	Myxococcales bacterium 68-20		tig00000828_g4620.t1	TRINITY_DN4975_c0_g2_i1:254-2377_-	707	NULL				NULL
TRINITY_DN14402_c1_g2_i5:	TRINITY_DN14402_c1_g2_i5:3-1934_+	643	gi|1035962512|gb|OAY83124.1|	hypothetical protein	Ananas comosus		NULL	TRINITY_DN14402_c1_g2_i5:3-2141_-	712	gi|1013938451|gb|KYQ92143.1|	ABC transporter B family protein	Dictyostelium lacteum		tig00000741_g3824.t1
TRINITY_DN105161_c0_g1_i1:	TRINITY_DN105161_c0_g1_i1:389-2566_+	725	gi|831769627|ref|XP_012752763.1|	hypothetical protein	Acytostelium subglobosum LB1		tig00000057_g90.t1	TRINITY_DN105161_c0_g1_i1:419-2566_-	715	NULL				NULL
TRINITY_DN13498_c2_g1_i3:	TRINITY_DN13498_c2_g1_i3:1-1299_+	432	gi|330796226|ref|XP_003286169.1|	hypothetical protein	Dictyostelium purpureum		tig00000448_g907.t1	TRINITY_DN13498_c2_g1_i3:1175-3325_-	716	gi|470290189|ref|XP_004343077.1|	plasma membrane calcium ATPase	Capsaspora owczarzaki ATCC 30864		tig00000448_g908.t1
TRINITY_DN13593_c0_g1_i1:	TRINITY_DN13593_c0_g1_i1:73-1701_+	542	gi|1083461157|gb|OGF64866.1|	hypothetical protein	Candidatus Giovannonibacteria bacterium RIFCSPHIGHO2_01_FULL_45_24		tig00000478_g1261.t1	TRINITY_DN13593_c0_g1_i1:1866-4022_-	718	gi|1160571721|ref|XP_020434874.1|	glycyl-tRNA synthetase	Polysphondylium pallidum PN500	glyS	tig00000478_g1262.t1
TRINITY_DN13593_c0_g2_i1:	TRINITY_DN13593_c0_g2_i1:73-1701_+	542	gi|1083461157|gb|OGF64866.1|	hypothetical protein	Candidatus Giovannonibacteria bacterium RIFCSPHIGHO2_01_FULL_45_24		tig00000478_g1261.t1	TRINITY_DN13593_c0_g2_i1:1866-4022_-	718	gi|1160571721|ref|XP_020434874.1|	glycyl-tRNA synthetase	Polysphondylium pallidum PN500	glyS	tig00000478_g1262.t1
TRINITY_DN103411_c0_g1_i1:	TRINITY_DN103411_c0_g1_i1:77-2212_+	711	gi|1181319577|ref|WP_084620462.1|	hypothetical protein	Agromyces italicus		tig00020556_g11043.t1	TRINITY_DN103411_c0_g1_i1:53-2212_-	719	NULL				NULL
TRINITY_DN9993_c0_g1_i1:	TRINITY_DN9993_c0_g1_i1:3-2159_+	718	gi|908394218|gb|KND94813.1|	hypothetical protein	Tolypocladium ophioglossoides CBS 100239		NULL	TRINITY_DN9993_c0_g1_i1:42-2207_-	721	gi|823156813|ref|XP_012478326.1|	pre-mRNA-splicing factor CWC22 homolog	Gossypium raimondii	LOC105793955	tig00000169_g11900.t1
TRINITY_DN12448_c0_g1_i1:	TRINITY_DN12448_c0_g1_i1:1-2169_+	722	gi|544215635|ref|XP_005537963.1|	hypothetical protein	Cyanidioschyzon merolae strain 10D		tig00000836_g4694.t1	TRINITY_DN12448_c0_g1_i1:1-2169_-	722	NULL				NULL
TRINITY_DN26826_c0_g1_i1:	TRINITY_DN26826_c0_g1_i1:172-2391_+	739	gi|917041633|ref|WP_051648345.1|	hypothetical protein	Cupriavidus sp. SK-3		tig00021463_g21621.t1	TRINITY_DN26826_c0_g1_i1:214-2391_-	725	NULL				NULL
TRINITY_DN26828_c0_g1_i1:	TRINITY_DN26828_c0_g1_i1:3-2255_+	750	gi|1027005941|ref|XP_016606158.1|	hypothetical protein	Spizellomyces punctatus DAOM BR117		tig00000989_g6081.t1	TRINITY_DN26828_c0_g1_i1:69-2255_-	728	gi|903985431|emb|CSE28673.1|	Uncharacterised protein	Shigella sonnei		NULL
TRINITY_DN52449_c0_g1_i1:	TRINITY_DN52449_c0_g1_i1:3-2192_+	729	gi|1174931261|ref|WP_081604481.1|	hypothetical protein	Nafulsella turpanensis		tig00021339_g20446.t1	TRINITY_DN52449_c0_g1_i1:3-2192_-	729	NULL				NULL
TRINITY_DN131757_c0_g1_i1:	TRINITY_DN131757_c0_g1_i1:272-2443_+	723	gi|575482400|ref|XP_006680494.1|	hypothetical protein	Batrachochytrium dendrobatidis JAM81		tig00020830_g14487.t1	TRINITY_DN131757_c0_g1_i1:245-2443_-	732	NULL				NULL
TRINITY_DN14327_c4_g1_i1:	TRINITY_DN14327_c4_g1_i1:2-916_+	304	gi|346918897|gb|EGY00670.1|	hypothetical protein	Nitrospirillum amazonense Y2		NULL	TRINITY_DN14327_c4_g1_i1:2-2203_-	733	gi|929501266|ref|XP_005491615.2|	ATP-binding cassette sub-family B member 9	Zonotrichia albicollis	ABCB9	tig00021434_g21315.t1
TRINITY_DN10013_c0_g1_i1:	TRINITY_DN10013_c0_g1_i1:64-2256_+	730	gi|493681319|ref|WP_006631493.1|	hypothetical protein	Microcoleus vaginatus		tig00000157_g9702.t1	TRINITY_DN10013_c0_g1_i1:28-2256_-	742	NULL				NULL
TRINITY_DN10013_c0_g3_i1:	TRINITY_DN10013_c0_g3_i1:64-2268_+	734	gi|493681319|ref|WP_006631493.1|	hypothetical protein	Microcoleus vaginatus		tig00000157_g9702.t1	TRINITY_DN10013_c0_g3_i1:28-2268_-	746	NULL				NULL
TRINITY_DN57159_c0_g1_i1:	TRINITY_DN57159_c0_g1_i1:1-2253_+	750	gi|156370293|ref|XP_001628405.1|	hypothetical protein	Nematostella vectensis		tig00000970_g5849.t1	TRINITY_DN57159_c0_g1_i1:1-2253_-	750	NULL				NULL
TRINITY_DN54156_c0_g1_i1:	TRINITY_DN54156_c0_g1_i1:2-2287_+	761	gi|443699829|gb|ELT99084.1|	hypothetical protein	Capitella teleta		tig00020848_g14593.t1	TRINITY_DN54156_c0_g1_i1:2-2287_-	761	NULL				NULL
TRINITY_DN9867_c0_g2_i1:	TRINITY_DN9867_c0_g2_i1:3-2681_+	892	gi|604344719|gb|EYU43434.1|	hypothetical protein	Erythranthe guttata		tig00000202_g16618.t1	TRINITY_DN9867_c0_g2_i1:393-2681_-	762	NULL				NULL
TRINITY_DN9867_c0_g3_i1:	TRINITY_DN9867_c0_g3_i1:1-2688_+	895	gi|604344719|gb|EYU43434.1|	hypothetical protein	Erythranthe guttata		tig00000202_g16618.t1	TRINITY_DN9867_c0_g3_i1:400-2688_-	762	NULL				NULL
TRINITY_DN9867_c0_g1_i1:	TRINITY_DN9867_c0_g1_i1:3-2771_+	922	gi|1057063248|ref|WP_068468954.1|	hypothetical protein	Parachlamydia sp. C2		tig00000202_g16618.t1	TRINITY_DN9867_c0_g1_i1:483-2771_-	762	NULL				NULL
TRINITY_DN1003_c0_g1_i1:	TRINITY_DN1003_c0_g1_i1:2-1342_+	446	gi|114543831|gb|EAU46843.1|	hypothetical protein	Pelagibaca bermudensis HTCC2601		NULL	TRINITY_DN1003_c0_g1_i1:18-2321_-	767	gi|633902350|gb|KDD71784.1|	hypothetical protein	Helicosporidium sp. ATCC 50920		NULL
TRINITY_DN12882_c0_g2_i1:	TRINITY_DN12882_c0_g2_i1:342-2219_+	625	gi|1173944564|gb|OQR93287.1|	hypothetical protein	Achlya hypogyna		tig00001535_g9291.t1	TRINITY_DN12882_c0_g2_i1:2447-4756_-	769	gi|1026966541|ref|XP_016610466.1|	hypothetical protein	Spizellomyces punctatus DAOM BR117		NULL
TRINITY_DN129730_c0_g1_i1:	TRINITY_DN129730_c0_g1_i1:2-1204_+	400	gi|826001995|ref|WP_047158848.1|	hypothetical protein	Trichodesmium erythraeum		NULL	TRINITY_DN129730_c0_g1_i1:2-2329_-	775	gi|857970350|emb|CEP03373.1|	hypothetical protein	Plasmodiophora brassicae		tig00021621_g22977.t1
TRINITY_DN12009_c0_g1_i1:	TRINITY_DN12009_c0_g1_i1:304-2574_+	756	gi|802100010|gb|KKA27236.1|	hypothetical protein	Thielaviopsis punctulata		tig00000042_g15491.t1	TRINITY_DN12009_c0_g1_i1:241-2574_-	777	NULL				NULL
TRINITY_DN77960_c8_g1_i1:	TRINITY_DN77960_c8_g1_i1:179-2626_+	815	gi|589593496|gb|EXI65582.1|	hypothetical protein	Candidatus Accumulibacter sp. SK-12		NULL	TRINITY_DN77960_c8_g1_i1:269-2647_-	792	gi|6048212|emb|CAB58135.1|	putative transketolase precursor	Cyanophora paradoxa	tktC	tig00020604_g11852.t1
TRINITY_DN12223_c1_g3_i1:	TRINITY_DN12223_c1_g3_i1:106-2835_+	909	gi|1072842680|gb|OEU46774.1|	hypothetical protein	Desulfobacterales bacterium S7086C20		tig00000383_g24675.t1	TRINITY_DN12223_c1_g3_i1:412-2835_-	807	NULL				NULL
TRINITY_DN14318_c2_g8_i2:	TRINITY_DN14318_c2_g8_i2:2-2467_+	821	gi|152028670|gb|ABS26438.1|	hypothetical protein	Anaeromyxobacter sp. Fw109-5		NULL	TRINITY_DN14318_c2_g8_i2:2-2467_-	821	gi|917449422|ref|WP_052055840.1|	hybrid sensor histidine kinase/response regulator	Myxosarcina sp. GI1		tig00021517_g22008.t1
TRINITY_DN14857_c0_g1_i1:	TRINITY_DN14857_c0_g1_i1:272-1603_+	443	gi|1026759159|gb|OAE21147.1|	hypothetical protein	Marchantia polymorpha subsp. polymorpha		tig00000144_g9156.t1	TRINITY_DN14857_c0_g1_i1:1777-4248_-	823	gi|1039091193|gb|ANM86137.1|	DNA replication licensing factor MCM4	Stygiella incarcerata	mcm-E	tig00000144_g9157.t1
TRINITY_DN11007_c0_g1_i1:	TRINITY_DN11007_c0_g1_i1:1084-3390_+	768	gi|566197537|ref|XP_002318682.2|	hypothetical protein	Populus trichocarpa		tig00021463_g21619.t1	TRINITY_DN11007_c0_g1_i1:916-3390_-	824	gi|937930501|dbj|BAT05417.1|		Oryza sativa Japonica Group		NULL
TRINITY_DN13716_c0_g1_i1:	TRINITY_DN13716_c0_g1_i1:1-2475_+	824	gi|633901370|gb|KDD71494.1|	hypothetical protein	Helicosporidium sp. ATCC 50920		NULL	TRINITY_DN13716_c0_g1_i1:2-2476_-	824	NULL				NULL
TRINITY_DN14580_c0_g1_i1:	TRINITY_DN14580_c0_g1_i1:195-2786_+	863	gi|695401681|ref|XP_009522829.1|	hypothetical protein	Phytophthora sojae		tig00021017_g17182.t1	TRINITY_DN14580_c0_g1_i1:426-2918_-	830	gi|937919954|dbj|BAS94872.1|		Oryza sativa Japonica Group		NULL
TRINITY_DN26457_c0_g1_i1:	TRINITY_DN26457_c0_g1_i1:3-3227_+	1074	gi|628208268|ref|XP_007712599.1|	hypothetical protein	Bipolaris zeicola 26-R-13		NULL	TRINITY_DN26457_c0_g1_i1:1-2517_-	838	NULL				NULL
TRINITY_DN52151_c0_g1_i1:	TRINITY_DN52151_c0_g1_i1:109-2793_+	894	gi|1134458908|gb|JAV18991.1|	hypothetical protein	Culex tarsalis		NULL	TRINITY_DN52151_c0_g1_i1:283-2805_-	840	gi|470420396|ref|XP_004337289.1|	eukaryotic translation elongation factor 2, putative	Acanthamoeba castellanii str. Neff		tig00021464_g21745.t1
TRINITY_DN11351_c0_g1_i1:	TRINITY_DN11351_c0_g1_i1:2-2350_+	782	gi|1002222111|gb|KXT16986.1|	hypothetical protein	Pseudocercospora musae		NULL	TRINITY_DN11351_c0_g1_i1:65-2593_-	842	gi|1013946678|gb|KYR00352.1|	transcription factor IIH subunit	Dictyostelium lacteum		tig00000949_g5729.t1
TRINITY_DN3417_c0_g1_i1:	TRINITY_DN3417_c0_g1_i1:3163-6144_+	993	gi|168066745|ref|XP_001785293.1|	hypothetical protein	Physcomitrella patens		tig00000851_g4909.t1	TRINITY_DN3417_c0_g1_i1:3607-6144_-	845	NULL				NULL
TRINITY_DN7839_c0_g1_i1:	TRINITY_DN7839_c0_g1_i1:2-1783_+	593	gi|589617676|gb|EXI88899.1|	hypothetical protein	Candidatus Accumulibacter sp. BA-93		NULL	TRINITY_DN7839_c0_g1_i1:2-2542_-	846	gi|504997091|ref|WP_015184193.1|	PAS domain-containing protein	Microcoleus sp. PCC 7113		tig00000190_g13861.t1
TRINITY_DN52170_c0_g1_i1:	TRINITY_DN52170_c0_g1_i1:1-1059_+	352	gi|290998011|ref|XP_002681574.1|	hypothetical protein	Naegleria gruberi strain NEG-M		tig00020746_g13673.t1	TRINITY_DN52170_c0_g1_i1:762-3305_-	847	NULL				tig00000073_g1717.t1
TRINITY_DN11569_c0_g2_i1:	TRINITY_DN11569_c0_g2_i1:3-2624_+	873	gi|123350409|ref|XP_001295261.1|	hypothetical protein	Trichomonas vaginalis G3		NULL	TRINITY_DN11569_c0_g2_i1:3-2552_-	849	gi|339897837|ref|XP_001464634.2|	putative kinesin	Leishmania infantum JPCM5		tig00021537_g22308.t1
TRINITY_DN15032_c0_g1_i1:	TRINITY_DN15032_c0_g1_i1:1-2394_+	797	gi|922854025|gb|KOO22595.1|	hypothetical protein	Chrysochromulina sp. CCMP291		NULL	TRINITY_DN15032_c0_g1_i1:37-2595_-	852	gi|971506770|dbj|GAQ91439.1|	Kinesin-like protein	Klebsormidium flaccidum		tig00000692_g3207.t1
TRINITY_DN8878_c0_g1_i1:	TRINITY_DN8878_c0_g1_i1:3-2582_+	859	gi|1134891445|gb|OMJ88729.1|	hypothetical protein	Stentor coeruleus		tig00020572_g11585.t1	TRINITY_DN8878_c0_g1_i1:3-2582_-	859	NULL				NULL
TRINITY_DN78279_c0_g1_i1:	TRINITY_DN78279_c0_g1_i1:1-1557_+	518	gi|168058043|ref|XP_001781020.1|	hypothetical protein	Physcomitrella patens		tig00020614_g12238.t1	TRINITY_DN78279_c0_g1_i1:1656-4238_-	860	gi|971516334|dbj|GAQ81873.1|	26S proteasome regulatory complex subunit RPN1/PSMD2	Klebsormidium flaccidum		tig00020703_g13111.t1
TRINITY_DN106881_c0_g1_i1:	TRINITY_DN106881_c0_g1_i1:1-2589_+	862	gi|551645467|ref|XP_005825522.1|	hypothetical protein	Guillardia theta CCMP2712		tig00000178_g12717.t1	TRINITY_DN106881_c0_g1_i1:1-2589_-	862	gi|922861741|gb|KOO29457.1|	hypothetical protein	Chrysochromulina sp. CCMP291		NULL
TRINITY_DN13887_c1_g1_i1:	TRINITY_DN13887_c1_g1_i1:2-2599_+	865	gi|1040499606|gb|OBT41460.1|	hypothetical protein	Pseudogymnoascus sp. WSF 3629		tig00000949_g5741.t1	TRINITY_DN13887_c1_g1_i1:2-2599_-	865	NULL				NULL
TRINITY_DN13463_c1_g1_i2:	TRINITY_DN13463_c1_g1_i2:2-2500_+	832	gi|410114703|emb|CCM83836.1|	hypothetical protein	Klebsiella pneumoniae subsp. pneumoniae ST258-K26BO		NULL	TRINITY_DN13463_c1_g1_i2:2-2602_-	866	gi|312081925|ref|XP_003143231.1|	sodium/potassium-transporting ATPase subunit alpha	Loa loa		tig00000980_g6143.t1
TRINITY_DN5884_c0_g1_i1:	TRINITY_DN5884_c0_g1_i1:142-3432_+	1096	gi|673014522|ref|XP_008861222.1|	hypothetical protein	Aphanomyces invadans		tig00021179_g19242.t1	TRINITY_DN5884_c0_g1_i1:826-3432_-	868	NULL				NULL
TRINITY_DN8968_c0_g1_i1:	TRINITY_DN8968_c0_g1_i1:1-2175_+	724	gi|528210462|gb|EPY16991.1|	hypothetical protein	Strigomonas culicis		NULL	TRINITY_DN8968_c0_g1_i1:1-2610_-	869	gi|1026767693|gb|OAE27958.1|	hypothetical protein	Marchantia polymorpha subsp. polymorpha		tig00000194_g14752.t1
TRINITY_DN8938_c0_g1_i1:	TRINITY_DN8938_c0_g1_i1:3-3557_+	1184	gi|763275525|ref|WP_044136974.1|	hypothetical protein	Trichodesmium erythraeum		tig00000411_g563.t1	TRINITY_DN8938_c0_g1_i1:882-3557_-	891	NULL				NULL
TRINITY_DN8981_c0_g1_i1:	TRINITY_DN8981_c0_g1_i1:1-1863_+	620	gi|327188908|gb|EGE56100.1|	hypothetical protein	Rhizobium etli CNPAF512		NULL	TRINITY_DN8981_c0_g1_i1:1-2766_-	921	gi|544210669|ref|XP_005535735.1|	2-oxoglutarate dehydrogenase, E1 component	Cyanidioschyzon merolae strain 10D		tig00020904_g15156.t1
TRINITY_DN26463_c0_g1_i1:	TRINITY_DN26463_c0_g1_i1:1-945_+	314	gi|1121279067|ref|WP_073592174.1|	hypothetical protein	Phormidium ambiguum		NULL	TRINITY_DN26463_c0_g1_i1:2157-4925_-	922	gi|546322156|ref|XP_005717739.1|	Starch phosphorylase	Chondrus crispus		tig00020964_g16797.t1
TRINITY_DN103902_c0_g1_i1:	TRINITY_DN103902_c0_g1_i1:3-2864_+	953	gi|551676689|ref|XP_005841098.1|	hypothetical protein	Guillardia theta CCMP2712		tig00020904_g15189.t1	TRINITY_DN103902_c0_g1_i1:3-2873_-	956	gi|528235184|gb|EPY28156.1|	hypothetical protein	Strigomonas culicis		NULL
TRINITY_DN52288_c1_g1_i1:	TRINITY_DN52288_c1_g1_i1:1094-3712_+	872	gi|559243461|gb|ESU49803.1|	hypothetical protein	Streptomyces sp. HCCB10043		NULL	TRINITY_DN52288_c1_g1_i1:668-3553_-	961	gi|746330682|ref|WP_039376382.1|	pyruvate, phosphate dikinase	Parachlamydia acanthamoebae		tig00021433_g21264.t2
TRINITY_DN11323_c0_g1_i1:	TRINITY_DN11323_c0_g1_i1:3-2804_+	933	gi|76579033|gb|ABA48508.1|	hypothetical protein	Burkholderia pseudomallei 1710b		NULL	TRINITY_DN11323_c0_g1_i1:45-2981_-	978	gi|545711863|ref|XP_005708237.1|	alpha,alpha-trehalose-phosphate synthase (UDP-forming) isoform 1	Galdieria sulphuraria		tig00021127_g18748.t1
TRINITY_DN78755_c0_g5_i1:	TRINITY_DN78755_c0_g5_i1:941-3052_+	703	gi|748539396|gb|KIH89704.1|	hypothetical protein	Sporothrix brasiliensis 5110		NULL	TRINITY_DN78755_c0_g5_i1:110-3052_-	980	gi|302781338|ref|XP_002972443.1|	hypothetical protein	Selaginella moellendorffii		tig00000402_g218.t1
TRINITY_DN78755_c0_g2_i1:	TRINITY_DN78755_c0_g2_i1:941-3076_+	711	gi|748539396|gb|KIH89704.1|	hypothetical protein	Sporothrix brasiliensis 5110		NULL	TRINITY_DN78755_c0_g2_i1:110-3076_-	988	gi|302781338|ref|XP_002972443.1|	hypothetical protein	Selaginella moellendorffii		tig00000402_g218.t1
TRINITY_DN3484_c0_g1_i1:	TRINITY_DN3484_c0_g1_i1:3-2147_+	714	gi|872502207|emb|CRR33412.1|	hypothetical protein	Pseudomonas aeruginosa		NULL	TRINITY_DN3484_c0_g1_i1:3-2987_-	994	gi|470448398|ref|XP_004340156.1|	acyltransferase domain containing protein	Acanthamoeba castellanii str. Neff		tig00000737_g3814.t1
TRINITY_DN9594_c0_g1_i3:	TRINITY_DN9594_c0_g1_i3:101-1441_+	446	gi|672819821|gb|KFH64719.1|	hypothetical protein	Mortierella verticillata NRRL 6337		tig00000241_g21049.t1	TRINITY_DN9594_c0_g1_i3:1472-4462_-	996	gi|929084334|ref|XP_014052731.1|	gem-associated protein 5-like	Salmo salar	LOC106603490	tig00000241_g21047.t1
TRINITY_DN14098_c1_g3_i1:	TRINITY_DN14098_c1_g3_i1:219-3353_+	1044	gi|923123619|ref|XP_013755278.1|	hypothetical protein	Thecamonas trahens ATCC 50062		tig00000551_g2036.t1	TRINITY_DN14098_c1_g3_i1:330-3353_-	1007	NULL				NULL
TRINITY_DN13413_c0_g5_i2:	TRINITY_DN13413_c0_g5_i2:184-2358_+	724	gi|528250321|gb|EPY34324.1|	hypothetical protein	Strigomonas culicis		NULL	TRINITY_DN13413_c0_g5_i2:214-3264_-	1016	gi|971515477|dbj|GAQ82709.1|	Dyneins heavy chain	Klebsormidium flaccidum		tig00000404_g400.t1
TRINITY_DN12130_c0_g2_i1:	TRINITY_DN12130_c0_g2_i1:1-3072_+	1023	gi|551678277|ref|XP_005841891.1|	hypothetical protein	Guillardia theta CCMP2712		tig00000870_g5134.t1	TRINITY_DN12130_c0_g2_i1:1-3072_-	1023	NULL				NULL
TRINITY_DN4725_c0_g1_i1:	TRINITY_DN4725_c0_g1_i1:1-2175_+	724	gi|954210324|gb|KRX19603.1|	hypothetical protein	Trichinella nelsoni		NULL	TRINITY_DN4725_c0_g1_i1:1-3096_-	1031	gi|1160563187|ref|XP_020430483.1|	RNA polymerase III	Polysphondylium pallidum PN500	rpc1	tig00022075_g23567.t1
TRINITY_DN78206_c0_g2_i1:	TRINITY_DN78206_c0_g2_i1:1-3237_+	1078	gi|1026951599|ref|XP_016611506.1|	hypothetical protein	Spizellomyces punctatus DAOM BR117		tig00001107_g7105.t1	TRINITY_DN78206_c0_g2_i1:178-3330_-	1050	gi|1125202253|gb|OLB54600.1|	hypothetical protein	Nitrospirae bacterium 13_2_20CM_2_62_8		NULL
TRINITY_DN12223_c1_g2_i2:	TRINITY_DN12223_c1_g2_i2:106-3564_+	1152	gi|1072842680|gb|OEU46774.1|	hypothetical protein	Desulfobacterales bacterium S7086C20		tig00000202_g16617.t1	TRINITY_DN12223_c1_g2_i2:412-3597_-	1061	NULL				NULL
TRINITY_DN14479_c2_g2_i3:	TRINITY_DN14479_c2_g2_i3:534-4391_+	1285	gi|919116631|ref|WP_052672272.1|	hypothetical protein	Aliterella atlantica		tig00020684_g12908.t2	TRINITY_DN14479_c2_g2_i3:1170-4391_-	1073	NULL				NULL
TRINITY_DN12223_c1_g2_i1:	TRINITY_DN12223_c1_g2_i1:106-3651_+	1181	gi|1072842680|gb|OEU46774.1|	hypothetical protein	Desulfobacterales bacterium S7086C20		tig00000202_g16617.t1	TRINITY_DN12223_c1_g2_i1:412-3684_-	1090	NULL				NULL
TRINITY_DN13520_c0_g1_i1:	TRINITY_DN13520_c0_g1_i1:2-3796_+	1264	gi|168037145|ref|XP_001771065.1|	hypothetical protein	Physcomitrella patens		tig00000970_g5849.t1	TRINITY_DN13520_c0_g1_i1:485-3796_-	1103	NULL				NULL
TRINITY_DN2379_c0_g1_i1:	TRINITY_DN2379_c0_g1_i1:2-5521_+	1839	gi|1026949337|ref|XP_016612814.1|	hypothetical protein	Spizellomyces punctatus DAOM BR117		tig00000194_g14791.t1	TRINITY_DN2379_c0_g1_i1:2150-5521_-	1123	NULL				NULL
TRINITY_DN13913_c1_g4_i1:	TRINITY_DN13913_c1_g4_i1:2-1999_+	665	gi|1078248167|gb|OEZ97550.1|	hypothetical protein	Duganella sp. HH101		NULL	TRINITY_DN13913_c1_g4_i1:2-3436_-	1144	gi|551661610|ref|XP_005833571.1|	hypothetical protein	Guillardia theta CCMP2712		tig00000042_g15420.t1
TRINITY_DN14092_c0_g5_i1:	TRINITY_DN14092_c0_g5_i1:2-2548_+	848	gi|385305569|gb|EIF49533.1|	hypothetical protein	Brettanomyces bruxellensis AWRI1499		NULL	TRINITY_DN14092_c0_g5_i1:2-3508_-	1168	gi|831759595|ref|XP_012749694.1|	hypothetical protein	Acytostelium subglobosum LB1		tig00000851_g4894.t1
TRINITY_DN14475_c10_g1_i1:	TRINITY_DN14475_c10_g1_i1:1-3657_+	1218	gi|528250321|gb|EPY34324.1|	hypothetical protein	Strigomonas culicis		NULL	TRINITY_DN14475_c10_g1_i1:1-3657_-	1218	gi|302846184|ref|XP_002954629.1|	flagellar alpha dynein	Volvox carteri f. nagariensis	dyhA	tig00020684_g12895.t1
TRINITY_DN13292_c0_g1_i1:	TRINITY_DN13292_c0_g1_i1:96-3887_+	1263	gi|872465432|emb|CRO72101.1|	hypothetical protein	Pseudomonas aeruginosa		NULL	TRINITY_DN13292_c0_g1_i1:114-3926_-	1270	gi|971506359|dbj|GAQ91849.1|	cobalamin-dependent methionine synthase	Klebsormidium flaccidum		tig00001029_g6417.t1
TRINITY_DN10432_c0_g2_i1:	TRINITY_DN10432_c0_g2_i1:127-4296_+	1389	gi|551668579|ref|XP_005837049.1|	hypothetical protein	Guillardia theta CCMP2712		tig00020554_g10830.t1	TRINITY_DN10432_c0_g2_i1:358-4296_-	1312	gi|1115979719|dbj|GAV29089.1|	hypothetical protein	Pichia membranifaciens		NULL
TRINITY_DN2322_c1_g1_i1:	TRINITY_DN2322_c1_g1_i1:691-4269_+	1192	gi|1026945277|ref|XP_016591871.1|	hypothetical protein	Sporothrix schenckii 1099-18		NULL	TRINITY_DN2322_c1_g1_i1:778-4830_-	1350	gi|922852944|gb|KOO21596.1|	ABC transporter	Chrysochromulina sp. CCMP291		tig00020684_g12858.t1
TRINITY_DN1471_c0_g1_i1:	TRINITY_DN1471_c0_g1_i1:137-5110_+	1657	gi|1027015162|ref|XP_016605529.1|	hypothetical protein	Spizellomyces punctatus DAOM BR117		tig00000056_g24072.t1	TRINITY_DN1471_c0_g1_i1:944-5110_-	1388	NULL				NULL
TRINITY_DN27466_c0_g1_i1:	TRINITY_DN27466_c0_g1_i1:2-3646_+	1214	gi|397637716|gb|EJK72777.1|	hypothetical protein	Thalassiosira oceanica		NULL	TRINITY_DN27466_c0_g1_i1:2-4315_-	1437	gi|319738605|ref|NP_956758.2|	intron-binding protein aquarius	Danio rerio	aqr	tig00001098_g7066.t1
TRINITY_DN14436_c4_g2_i5:	TRINITY_DN14436_c4_g2_i5:184-5694_+	1836	gi|551647164|ref|XP_005826367.1|	hypothetical protein	Guillardia theta CCMP2712		tig00000955_g5810.t1	TRINITY_DN14436_c4_g2_i5:760-5694_-	1644	gi|397568918|gb|EJK46427.1|	hypothetical protein	Thalassiosira oceanica		NULL
TRINITY_DN14436_c4_g2_i2:	TRINITY_DN14436_c4_g2_i2:184-6444_+	2086	gi|551647164|ref|XP_005826367.1|	hypothetical protein	Guillardia theta CCMP2712		tig00000955_g5810.t1	TRINITY_DN14436_c4_g2_i2:760-6444_-	1894	gi|397568918|gb|EJK46427.1|	hypothetical protein	Thalassiosira oceanica		NULL
TRINITY_DN14436_c4_g2_i4:	TRINITY_DN14436_c4_g2_i4:184-6444_+	2086	gi|551647164|ref|XP_005826367.1|	hypothetical protein	Guillardia theta CCMP2712		tig00000955_g5810.t1	TRINITY_DN14436_c4_g2_i4:760-6444_-	1894	gi|397568918|gb|EJK46427.1|	hypothetical protein	Thalassiosira oceanica		NULL
TRINITY_DN14664_c1_g3_i1:	TRINITY_DN14664_c1_g3_i1:2-5926_+	1974	gi|1026945299|ref|XP_016591882.1|	hypothetical protein	Sporothrix schenckii 1099-18		NULL	TRINITY_DN14664_c1_g3_i1:38-5926_-	1962	gi|1026757716|gb|OAE19924.1|	hypothetical protein	Marchantia polymorpha subsp. polymorpha		tig00000865_g5079.t1
TRINITY_DN103470_c0_g2_i1:	TRINITY_DN103470_c0_g2_i1:132-1550_+	472	gi|971515284|dbj|GAQ82926.1|	hypothetical protein	Klebsormidium flaccidum		tig00000863_g4978.t1	TRINITY_DN103470_c0_g2_i1:1742-8293_-	2183	gi|441440069|gb|ELR73352.1|	PKD domain containing protein	Fulvivirga imtechensis AK7		tig00000863_g4979.t1
TRINITY_DN11121_c0_g2_i1:	TRINITY_DN11121_c0_g2_i1:44-1384_+	446	gi|545706070|ref|XP_005705353.1|	hypothetical protein isoform 1	Galdieria sulphuraria		tig00000241_g21015.t1	TRINITY_DN11121_c0_g2_i1:1868-2974_-	368	gi|428003856|gb|AFY84699.1|	putative hydrolase or acyltransferase of alpha/beta superfamily	Oscillatoria acuminata PCC 6304		tig00000241_g21016.t1
TRINITY_DN7426_c0_g1_i1:	TRINITY_DN7426_c0_g1_i1:224-1462_+	412	gi|527099367|dbj|BAN64743.1|	hypothetical protein NY2A_b318L	Babesia bovis		tig00000737_g3793.t1	TRINITY_DN7426_c0_g1_i1:1-1212_-	403	gi|1183367418|gb|ORX93574.1|	antiviral helicase	Basidiobolus meristosporus CBS 931.73		tig00001155_g7310.t1
TRINITY_DN10789_c0_g1_i1:	TRINITY_DN10789_c0_g1_i1:1-951_+	316	gi|1027022604|ref|XP_016604537.1|	hypothetical protein, variant	Spizellomyces punctatus DAOM BR117		tig00021012_g17003.t1	TRINITY_DN10789_c0_g1_i1:1-951_-	316	NULL				NULL
TRINITY_DN14383_c9_g6_i15:	TRINITY_DN14383_c9_g6_i15:3675-4610_+	311	gi|567964356|gb|ETK89844.1|	hypothetical protein, variant	Phytophthora parasitica		tig00001003_g6293.t1	TRINITY_DN14383_c9_g6_i15:1802-2863_-	353	NULL				tig00001003_g6295.t1
TRINITY_DN14383_c9_g6_i2:	TRINITY_DN14383_c9_g6_i2:3728-4663_+	311	gi|567964356|gb|ETK89844.1|	hypothetical protein, variant	Phytophthora parasitica		tig00001003_g6293.t1	TRINITY_DN14383_c9_g6_i2:1802-2863_-	353	NULL				tig00001003_g6295.t1
TRINITY_DN14383_c9_g6_i8:	TRINITY_DN14383_c9_g6_i8:3679-4614_+	311	gi|567964356|gb|ETK89844.1|	hypothetical protein, variant	Phytophthora parasitica		tig00001003_g6293.t1	TRINITY_DN14383_c9_g6_i8:1802-2863_-	353	NULL				tig00001003_g6295.t1
TRINITY_DN11253_c1_g1_i1:	TRINITY_DN11253_c1_g1_i1:175-1431_+	418	gi|1183348622|gb|ORX77075.1|	IFRD-domain-containing protein	Basidiobolus meristosporus CBS 931.73		tig00001532_g9272.t1	TRINITY_DN11253_c1_g1_i1:424-1479_-	351	NULL				NULL
TRINITY_DN131015_c0_g1_i1:	TRINITY_DN131015_c0_g1_i1:2-1090_+	362	gi|935662473|ref|WP_054494152.1|	imidazole glycerol phosphate synthase cyclase subunit	Ardenticatena maritima		tig00000342_g24237.t1	TRINITY_DN131015_c0_g1_i1:2-1123_-	373	gi|169885912|gb|ACA99625.1|	hypothetical protein	Synechococcus sp. PCC 7002		NULL
TRINITY_DN13912_c0_g1_i1:	TRINITY_DN13912_c0_g1_i1:1918-3174_+	418	gi|565411007|dbj|BAO21030.1|	inner membrane protein	Serratia marcescens	alx	NULL	TRINITY_DN13912_c0_g1_i1:1927-3309_-	460	gi|168016956|ref|XP_001761014.1|	hypothetical protein	Physcomitrella patens		tig00020515_g9779.t1
TRINITY_DN13912_c0_g1_i2:	TRINITY_DN13912_c0_g1_i2:1857-3113_+	418	gi|565411007|dbj|BAO21030.1|	inner membrane protein	Serratia marcescens	alx	NULL	TRINITY_DN13912_c0_g1_i2:1866-3248_-	460	gi|168016956|ref|XP_001761014.1|	hypothetical protein	Physcomitrella patens		tig00020515_g9779.t1
TRINITY_DN13912_c0_g1_i4:	TRINITY_DN13912_c0_g1_i4:1796-3052_+	418	gi|565411007|dbj|BAO21030.1|	inner membrane protein	Serratia marcescens	alx	NULL	TRINITY_DN13912_c0_g1_i4:1805-3187_-	460	gi|168016956|ref|XP_001761014.1|	hypothetical protein	Physcomitrella patens		tig00020515_g9779.t1
TRINITY_DN131465_c0_g1_i1:	TRINITY_DN131465_c0_g1_i1:147-3146_+	999	gi|1013948113|gb|KYR01778.1|	inositol 5-phosphatase	Dictyostelium lacteum		tig00021312_g20064.t1	TRINITY_DN131465_c0_g1_i1:27-3146_-	1039	NULL				NULL
TRINITY_DN14647_c0_g1_i1:	TRINITY_DN14647_c0_g1_i1:116-1774_+	552	gi|1005422771|ref|XP_015768420.1|	intraflagellar transport protein 56-like	Acropora digitifera	LOC107347067	tig00000042_g15583.t1	TRINITY_DN14647_c0_g1_i1:638-1888_-	416	NULL				NULL
TRINITY_DN54370_c0_g1_i1:	TRINITY_DN54370_c0_g1_i1:77-1330_+	417	gi|297670426|ref|XP_002813370.1|	intraflagellar transport protein 57 homolog isoform X1	Pongo abelii	IFT57	tig00001408_g8614.t1	TRINITY_DN54370_c0_g1_i1:425-1375_-	316	NULL				NULL
TRINITY_DN9623_c1_g1_i1:	TRINITY_DN9623_c1_g1_i1:82-2214_+	710	gi|556979070|ref|XP_005996489.1|	intraflagellar transport protein 81 homolog	Latimeria chalumnae	IFT81	tig00000704_g3354.t1	TRINITY_DN9623_c1_g1_i1:856-2232_-	458	NULL				NULL
TRINITY_DN12868_c0_g1_i2:	TRINITY_DN12868_c0_g1_i2:1-3186_+	1061	gi|1175371599|ref|WP_081919391.1|	ion transporter	Gammaproteobacteria bacterium MFB021		tig00021043_g17611.t1	TRINITY_DN12868_c0_g1_i2:487-3219_-	910	NULL				NULL
TRINITY_DN26471_c0_g1_i1:	TRINITY_DN26471_c0_g1_i1:3-1130_+	375	gi|762116419|ref|XP_011441041.1|	isoaspartyl peptidase/L-asparaginase	Crassostrea gigas	LOC105337839	tig00020610_g12061.t1	TRINITY_DN26471_c0_g1_i1:150-1160_-	336	NULL				NULL
TRINITY_DN26471_c0_g3_i1:	TRINITY_DN26471_c0_g3_i1:3-1130_+	375	gi|762116419|ref|XP_011441041.1|	isoaspartyl peptidase/L-asparaginase	Crassostrea gigas	LOC105337839	tig00020610_g12061.t1	TRINITY_DN26471_c0_g3_i1:150-1160_-	336	NULL				NULL
TRINITY_DN27494_c0_g1_i1:	TRINITY_DN27494_c0_g1_i1:2-1357_+	451	gi|1013939717|gb|KYQ93406.1|	isocitrate dehydrogenase (NADP+)	Dictyostelium lacteum		tig00020610_g11971.t1	TRINITY_DN27494_c0_g1_i1:2-1450_-	482	gi|927914888|emb|CDX59859.1|	NADP-dependent isocitrate dehydrogenase (modular protein)	Mesorhizobium plurifarium		NULL
TRINITY_DN78517_c0_g2_i1:	TRINITY_DN78517_c0_g2_i1:2-3187_+	1061	gi|515383879|ref|WP_016876896.1|	isoleucine--tRNA ligase	Chlorogloeopsis fritschii		tig00000630_g2688.t1	TRINITY_DN78517_c0_g2_i1:5030-8215_-	1061	gi|515383879|ref|WP_016876896.1|	isoleucine--tRNA ligase	Chlorogloeopsis fritschii		tig00000630_g2688.t1
TRINITY_DN103407_c0_g1_i1:	TRINITY_DN103407_c0_g1_i1:265-1512_+	415	gi|1056032038|ref|WP_067560297.1|	isovaleryl-CoA dehydrogenase	Oceanibaculum pacificum		tig00021318_g20180.t1	TRINITY_DN103407_c0_g1_i1:592-1674_-	360	gi|809307214|emb|CPN01604.1|	Uncharacterised protein	Bordetella pertussis		NULL
TRINITY_DN7380_c0_g1_i1:	TRINITY_DN7380_c0_g1_i1:3-1133_+	376	gi|1072254751|ref|XP_018412431.1|	jouberin	Nanorana parkeri	AHI1	tig00000350_g24345.t1	TRINITY_DN7380_c0_g1_i1:168-1133_-	321	NULL				NULL
TRINITY_DN755_c0_g1_i1:	TRINITY_DN755_c0_g1_i1:106-1920_+	604	gi|971509669|dbj|GAQ88533.1|	K+-channel ERG and related proteins	Klebsormidium flaccidum		tig00000711_g3420.t1	TRINITY_DN755_c0_g1_i1:556-1920_-	454	NULL				NULL
TRINITY_DN103446_c0_g1_i1:	TRINITY_DN103446_c0_g1_i1:270-2030_+	586	gi|1005432636|ref|XP_015753882.1|	KIF1-binding protein homolog	Acropora digitifera	LOC107333566	tig00020538_g10373.t1	TRINITY_DN103446_c0_g1_i1:2163-4496_-	777	gi|965607285|dbj|BAT93776.1|	hypothetical protein	Vigna angularis var. angularis	Vigan.08G030800	tig00020538_g10374.t1
TRINITY_DN108190_c0_g2_i1:	TRINITY_DN108190_c0_g2_i1:2-1282_+	426	gi|499713271|ref|WP_011394005.1|	kinase	Hahella chejuensis		tig00020539_g10430.t1	TRINITY_DN108190_c0_g2_i1:260-1282_-	340	NULL				NULL
TRINITY_DN54862_c0_g1_i1:	TRINITY_DN54862_c0_g1_i1:245-1702_+	485	gi|1001611300|gb|KXS15071.1|	kinase-like protein	Gonapodya prolifera JEL478		tig00000949_g5714.t1	TRINITY_DN54862_c0_g1_i1:458-1702_-	414	gi|553179757|ref|XP_005852757.1|	dual-specificity tyrosine- -phosphorylation regulated kinase 1b	Nannochloropsis gaditana CCMP526		NULL
TRINITY_DN9713_c0_g1_i1:	TRINITY_DN9713_c0_g1_i1:285-1340_+	351	gi|470269545|ref|XP_004362525.1|	kinesin-3	Dictyostelium fasciculatum	kif1	tig00020848_g14604.t1	TRINITY_DN9713_c0_g1_i1:114-1340_-	408	gi|922854025|gb|KOO22595.1|	hypothetical protein	Chrysochromulina sp. CCMP291		NULL
TRINITY_DN13737_c0_g2_i1:	TRINITY_DN13737_c0_g2_i1:102-2168_+	688	gi|1183321273|gb|ORX51081.1|	kinesin-domain-containing protein	Piromyces finnis		tig00000451_g971.t1	TRINITY_DN13737_c0_g2_i1:1259-2170_-	303	NULL				NULL
TRINITY_DN13737_c0_g2_i2:	TRINITY_DN13737_c0_g2_i2:1-2169_+	722	gi|1183321273|gb|ORX51081.1|	kinesin-domain-containing protein	Piromyces finnis		tig00000451_g971.t1	TRINITY_DN13737_c0_g2_i2:1260-2171_-	303	NULL				NULL
TRINITY_DN13737_c0_g3_i1:	TRINITY_DN13737_c0_g3_i1:208-1395_+	395	gi|1183321273|gb|ORX51081.1|	kinesin-domain-containing protein	Piromyces finnis		tig00000402_g191.t1	TRINITY_DN13737_c0_g3_i1:376-1395_-	339	gi|922854025|gb|KOO22595.1|	hypothetical protein	Chrysochromulina sp. CCMP291		NULL
TRINITY_DN1214_c0_g1_i1:	TRINITY_DN1214_c0_g1_i1:2-1222_+	406	gi|1043306839|gb|OBZ91449.1|	Kinesin-like protein KIF24	Choanephora cucurbitarum	KIF24	tig00021350_g20642.t1	TRINITY_DN1214_c0_g1_i1:2-1222_-	406	NULL				NULL
TRINITY_DN13282_c0_g1_i1:	TRINITY_DN13282_c0_g1_i1:1-960_+	319	gi|637368847|ref|XP_008121644.1|	kinesin-like protein KIFC3	Anolis carolinensis	LOC100552955	NULL	TRINITY_DN13282_c0_g1_i1:2-961_-	319	gi|922854025|gb|KOO22595.1|	hypothetical protein	Chrysochromulina sp. CCMP291		NULL
TRINITY_DN26505_c0_g1_i1:	TRINITY_DN26505_c0_g1_i1:141-4145_+	1334	gi|1078808930|ref|XP_018496320.1|	kinesin-like protein unc-104	Galendromus occidentalis	LOC100903001	tig00000241_g20920.t1	TRINITY_DN26505_c0_g1_i1:1344-4145_-	933	NULL				NULL
TRINITY_DN6010_c0_g2_i1:	TRINITY_DN6010_c0_g2_i1:1-1482_+	493	gi|684132747|gb|AIN44224.1|	L-gulonolactone oxidase	Cyanophora paradoxa	GULO	tig00021070_g17922.t1	TRINITY_DN6010_c0_g2_i1:349-1629_-	426	NULL				NULL
TRINITY_DN2578_c0_g2_i1:	TRINITY_DN2578_c0_g2_i1:102-1922_+	606	gi|1148789359|ref|WP_077518609.1|	L-serine ammonia-lyase	Rhodanobacter sp. C03		tig00020554_g10909.t1	TRINITY_DN2578_c0_g2_i1:2368-3654_-	428	gi|299117375|emb|CBN75331.1|	DNA-directed DNA polymerase delta 3	Ectocarpus siliculosus		tig00020554_g10908.t1
TRINITY_DN14455_c12_g50_i6:	TRINITY_DN14455_c12_g50_i6:1-1044_+	347	gi|736219148|ref|XP_010779388.1|	L-seryl-tRNA(Sec) kinase	Notothenia coriiceps	pstk	NULL	TRINITY_DN14455_c12_g50_i6:1528-2682_-	384	gi|291225840|ref|XP_002732906.1|	cytoplasmic dynein 2 light intermediate chain 1-like	Saccoglossus kowalevskii	LOC100372607	tig00020554_g10797.t1
TRINITY_DN14455_c12_g50_i2:	TRINITY_DN14455_c12_g50_i2:1-1044_+	347	gi|736219148|ref|XP_010779388.1|	L-seryl-tRNA(Sec) kinase	Notothenia coriiceps	pstk	NULL	TRINITY_DN14455_c12_g50_i2:2673-4247_-	524	gi|1176061769|ref|XP_020629277.1|	FACT complex subunit SSRP1-like	Orbicella faveolata	LOC110066388	tig00000076_g2391.t1
TRINITY_DN8825_c0_g1_i1:	TRINITY_DN8825_c0_g1_i1:2-1378_+	458	gi|470451077|ref|XP_004340457.1|	legume lectins beta domain containing protein	Acanthamoeba castellanii str. Neff		tig00021332_g20334.t1	TRINITY_DN8825_c0_g1_i1:314-1414_-	366	NULL				NULL
TRINITY_DN26521_c0_g1_i1:	TRINITY_DN26521_c0_g1_i1:1634-3385_+	583	gi|325184573|emb|CCA19066.1|	leishmanolysinlike peptidase putative	Albugo laibachii Nc14	AlNc14C62G4519	tig00000989_g6116.t1	TRINITY_DN26521_c0_g1_i1:1883-3385_-	500	NULL				NULL
TRINITY_DN3230_c0_g2_i1:	TRINITY_DN3230_c0_g2_i1:52-1812_+	586	gi|923118692|ref|XP_013752821.1|	leucine Rich Repeat family protein	Thecamonas trahens ATCC 50062		tig00000733_g3774.t1	TRINITY_DN3230_c0_g2_i1:547-1821_-	424	NULL				NULL
TRINITY_DN9203_c0_g1_i1:	TRINITY_DN9203_c0_g1_i1:2-1444_+	480	gi|923118698|ref|XP_013752824.1|	leucine Rich Repeat family protein	Thecamonas trahens ATCC 50062		tig00020909_g15329.t1	TRINITY_DN9203_c0_g1_i1:47-1444_-	465	NULL				NULL
TRINITY_DN11238_c0_g1_i1:	TRINITY_DN11238_c0_g1_i1:2-1249_+	415	gi|470321317|ref|XP_004348989.1|	leucine-rich repeat-containing protein 69	Capsaspora owczarzaki ATCC 30864		tig00000803_g4325.t1	TRINITY_DN11238_c0_g1_i1:2-1036_-	344	NULL				NULL
TRINITY_DN104276_c0_g1_i1:	TRINITY_DN104276_c0_g1_i1:66-3098_+	1010	gi|971510658|dbj|GAQ87550.1|	Leucyl-tRNA synthetase class Ia	Klebsormidium flaccidum		tig00000865_g5102.t1	TRINITY_DN104276_c0_g1_i1:2252-3181_-	309	NULL				NULL
TRINITY_DN12746_c0_g1_i1:	TRINITY_DN12746_c0_g1_i1:1-2043_+	680	gi|330843046|ref|XP_003293475.1|	leukotriene A4 hydrolase	Dictyostelium purpureum		tig00020554_g10850.t1	TRINITY_DN12746_c0_g1_i1:238-2157_-	639	gi|750911102|gb|KIJ71197.1|	hypothetical protein	Tolypothrix campylonemoides VB511288		NULL
TRINITY_DN14171_c0_g3_i1:	TRINITY_DN14171_c0_g3_i1:400-2373_+	657	gi|778677557|ref|XP_011650812.1|	light-mediated development protein DET1 isoform X1	Cucumis sativus	LOC101220010	tig00020660_g12517.t1	TRINITY_DN14171_c0_g3_i1:2788-4224_-	478	gi|545709434|ref|XP_005707027.1|	6-phosphofructokinase isoform 1	Galdieria sulphuraria		tig00020660_g12515.t1
TRINITY_DN106209_c0_g1_i1:	TRINITY_DN106209_c0_g1_i1:1-1107_+	368	gi|1088438213|gb|OHC75309.1|	lipid-A-disaccharide synthase	Rhodospirillales bacterium RIFCSPLOWO2_02_FULL_58_16		tig00021623_g23016.t1	TRINITY_DN106209_c0_g1_i1:1-1107_-	368	NULL				NULL
TRINITY_DN104621_c0_g2_i1:	TRINITY_DN104621_c0_g2_i1:2-1213_+	403	gi|828190200|ref|XP_012565699.1|	lipoxygenase homology domain-containing protein 1-like	Hydra vulgaris	LOC100214525	tig00001127_g7158.t1	TRINITY_DN104621_c0_g2_i1:2-1258_-	418	NULL				NULL
TRINITY_DN104621_c0_g4_i1:	TRINITY_DN104621_c0_g4_i1:2-1213_+	403	gi|828190200|ref|XP_012565699.1|	lipoxygenase homology domain-containing protein 1-like	Hydra vulgaris	LOC100214525	tig00001127_g7158.t1	TRINITY_DN104621_c0_g4_i1:2-1258_-	418	NULL				NULL
TRINITY_DN29590_c0_g1_i1:	TRINITY_DN29590_c0_g1_i1:3-932_+	309	gi|159475625|ref|XP_001695919.1|	low CO2-induced protein	Chlamydomonas reinhardtii	TEF19	tig00000093_g3675.t1	TRINITY_DN29590_c0_g1_i1:3-932_-	309	NULL				NULL
TRINITY_DN10014_c0_g1_i1:	TRINITY_DN10014_c0_g1_i1:486-1523_+	345	gi|704489111|ref|XP_010075107.1|	LOW QUALITY PROTEIN: axonemal dynein light chain domain-containing protein 1	Pterocles gutturalis	AXDND1	tig00001130_g7240.t1	TRINITY_DN10014_c0_g1_i1:156-1523_-	455	NULL				NULL
TRINITY_DN10014_c0_g3_i1:	TRINITY_DN10014_c0_g3_i1:486-1523_+	345	gi|704489111|ref|XP_010075107.1|	LOW QUALITY PROTEIN: axonemal dynein light chain domain-containing protein 1	Pterocles gutturalis	AXDND1	tig00001130_g7240.t1	TRINITY_DN10014_c0_g3_i1:156-1523_-	455	NULL				NULL
TRINITY_DN10014_c0_g5_i1:	TRINITY_DN10014_c0_g5_i1:125-1462_+	445	gi|704489111|ref|XP_010075107.1|	LOW QUALITY PROTEIN: axonemal dynein light chain domain-containing protein 1	Pterocles gutturalis	AXDND1	tig00001130_g7240.t1	TRINITY_DN10014_c0_g5_i1:20-1462_-	480	NULL				NULL
TRINITY_DN26454_c0_g1_i1:	TRINITY_DN26454_c0_g1_i1:3-5660_+	1885	gi|585679705|ref|XP_006819567.1|	LOW QUALITY PROTEIN: CAD protein-like	Saccoglossus kowalevskii	LOC100373224	tig00021319_g20198.t1	TRINITY_DN26454_c0_g1_i1:3795-5660_-	621	NULL				NULL
TRINITY_DN52168_c0_g1_i1:	TRINITY_DN52168_c0_g1_i1:1-5355_+	1784	gi|585651165|ref|XP_006814702.1|	LOW QUALITY PROTEIN: cytoplasmic dynein 2 heavy chain 1-like	Saccoglossus kowalevskii	LOC100375810	tig00021350_g20657.t1	TRINITY_DN52168_c0_g1_i1:4057-5355_-	432	NULL				NULL
TRINITY_DN13993_c2_g4_i1:	TRINITY_DN13993_c2_g4_i1:1-2634_+	877	gi|919019602|ref|XP_013393835.1|	LOW QUALITY PROTEIN: dynein heavy chain 2, axonemal-like	Lingula anatina	LOC106161428	tig00000056_g24072.t1	TRINITY_DN13993_c2_g4_i1:1-2391_-	796	gi|528250321|gb|EPY34324.1|	hypothetical protein	Strigomonas culicis		NULL
TRINITY_DN13993_c2_g4_i3:	TRINITY_DN13993_c2_g4_i3:1-2574_+	857	gi|919019602|ref|XP_013393835.1|	LOW QUALITY PROTEIN: dynein heavy chain 2, axonemal-like	Lingula anatina	LOC106161428	tig00000056_g24072.t1	TRINITY_DN13993_c2_g4_i3:1-2634_-	877	gi|528250321|gb|EPY34324.1|	hypothetical protein	Strigomonas culicis		NULL
TRINITY_DN7191_c0_g1_i1:	TRINITY_DN7191_c0_g1_i1:2-6631_+	2209	gi|1079715472|ref|XP_018554853.1|	LOW QUALITY PROTEIN: fibrocystin-L	Lates calcarifer	pkhd1l1	tig00020876_g14844.t1	TRINITY_DN7191_c0_g1_i1:2531-6631_-	1366	NULL				NULL
TRINITY_DN622_c0_g2_i1:	TRINITY_DN622_c0_g2_i1:2-1054_+	350	gi|1133413238|ref|XP_019872207.1|	LOW QUALITY PROTEIN: NAD kinase-like	Aethina tumida	LOC109600486	tig00021037_g17465.t1	TRINITY_DN622_c0_g2_i1:32-1066_-	344	NULL				NULL
TRINITY_DN26495_c0_g1_i1:	TRINITY_DN26495_c0_g1_i1:2-1231_+	409	gi|1126200722|ref|XP_019633688.1|	LOW QUALITY PROTEIN: uncharacterized protein LOC109477089	Branchiostoma belcheri	LOC109477089	tig00000692_g3227.t1	TRINITY_DN26495_c0_g1_i1:2-1231_-	409	NULL				NULL
TRINITY_DN9222_c0_g1_i1:	TRINITY_DN9222_c0_g1_i1:196-1320_+	374	gi|91094429|ref|XP_969518.1|	M-phase inducer phosphatase	Tribolium castaneum	LOC658006	tig00001336_g8228.t1	TRINITY_DN9222_c0_g1_i1:1561-3273_-	570	gi|901808360|gb|KMZ65238.1|	Clathrin interactor EPSIN 2	Zostera marina		tig00001336_g8227.t1
TRINITY_DN9222_c0_g1_i2:	TRINITY_DN9222_c0_g1_i2:196-1320_+	374	gi|91094429|ref|XP_969518.1|	M-phase inducer phosphatase	Tribolium castaneum	LOC658006	tig00001336_g8228.t1	TRINITY_DN9222_c0_g1_i2:1561-3387_-	608	gi|901808360|gb|KMZ65238.1|	Clathrin interactor EPSIN 2	Zostera marina		tig00001336_g8227.t1
TRINITY_DN3608_c0_g1_i1:	TRINITY_DN3608_c0_g1_i1:3-1790_+	595	gi|1183365552|gb|ORX91968.1|	M32 carboxypeptidase Taq metallopeptidase peptidase	Basidiobolus meristosporus CBS 931.73		tig00020614_g12124.t1	TRINITY_DN3608_c0_g1_i1:138-2045_-	635	gi|977559314|emb|CVG79634.1|	Uncharacterised protein	Serratia marcescens		NULL
TRINITY_DN11800_c4_g1_i1:	TRINITY_DN11800_c4_g1_i1:3-938_+	311	gi|499563352|ref|WP_011244135.1|	magnesium-chelatase subunit ChlD	Synechococcus		tig00001537_g9305.t1	TRINITY_DN11800_c4_g1_i1:3-938_-	311	NULL				NULL
TRINITY_DN26632_c0_g1_i1:	TRINITY_DN26632_c0_g1_i1:2-1717_+	571	gi|1173907477|gb|OQR73863.1|	major facilitator superfamily domain-containing protein 1-like	Tropilaelaps mercedesae		tig00020684_g12912.t1	TRINITY_DN26632_c0_g1_i1:71-1717_-	548	NULL				NULL
TRINITY_DN6897_c0_g2_i1:	TRINITY_DN6897_c0_g2_i1:1-1500_+	499	gi|1083393599|gb|OGF05551.1|	malto-oligosyltrehalose trehalohydrolase	Candidatus Eisenbacteria bacterium RBG_16_71_46		tig00000792_g4202.t1	TRINITY_DN6897_c0_g2_i1:256-1500_-	414	NULL				NULL
TRINITY_DN103340_c0_g1_i1:	TRINITY_DN103340_c0_g1_i1:206-1366_+	386	gi|720029012|ref|XP_010265087.1|	mannose-6-phosphate isomerase 2-like	Nelumbo nucifera	LOC104602920	NULL	TRINITY_DN103340_c0_g1_i1:434-1366_-	310	NULL				NULL
TRINITY_DN14970_c0_g1_i1:	TRINITY_DN14970_c0_g1_i1:2-1489_+	495	gi|754342085|ref|XP_004365308.2|	mBLVR	Capsaspora owczarzaki ATCC 30864		tig00000630_g2728.t1	TRINITY_DN14970_c0_g1_i1:293-1489_-	398	NULL				NULL
TRINITY_DN12616_c0_g1_i7:	TRINITY_DN12616_c0_g1_i7:2-1462_+	486	gi|1072779946|ref|WP_069969809.1|	mechanosensitive ion channel	Desertifilum sp. IPPAS B-1220		tig00021037_g17458.t1	TRINITY_DN12616_c0_g1_i7:1554-2702_-	382	gi|470237540|ref|XP_004350727.1|	peptidase C26 family protein	Dictyostelium fasciculatum	gghA	tig00021037_g17459.t1
TRINITY_DN10625_c0_g3_i1:	TRINITY_DN10625_c0_g3_i1:176-2962_+	928	gi|290998702|ref|XP_002681919.1|	member of the abc stransporter B protein family	Naegleria gruberi strain NEG-M		tig00020616_g12272.t1	TRINITY_DN10625_c0_g3_i1:1811-2962_-	383	NULL				NULL
TRINITY_DN17082_c0_g1_i1:	TRINITY_DN17082_c0_g1_i1:2-1024_+	340	gi|783334225|gb|KJU87726.1|	membrane protein	Candidatus Magnetobacterium bavaricum		NULL	TRINITY_DN17082_c0_g1_i1:3-1025_-	340	NULL				NULL
TRINITY_DN11322_c0_g1_i1:	TRINITY_DN11322_c0_g1_i1:1-2184_+	727	gi|927687109|gb|KPA18336.1|	membrane protein containing Adenylyl cyclase class-3/4/guanylyl cyclase	Candidatus Magnetomorum sp. HK-1		tig00000553_g2126.t1	TRINITY_DN11322_c0_g1_i1:40-2184_-	714	NULL				NULL
TRINITY_DN13402_c0_g1_i1:	TRINITY_DN13402_c0_g1_i1:115-1059_+	314	gi|971506859|dbj|GAQ91347.1|	metallo-beta-lactamase family protein	Klebsormidium flaccidum		tig00020830_g14415.t1	TRINITY_DN13402_c0_g1_i1:124-1287_-	387	NULL				NULL
TRINITY_DN77982_c0_g1_i1:	TRINITY_DN77982_c0_g1_i1:2653-4266_+	537	gi|1129904922|ref|XP_019721023.1|	methylmalonate-semialdehyde dehydrogenase [acylating], mitochondrial	Hippocampus comes	aldh6a1	tig00020614_g12233.t1	TRINITY_DN77982_c0_g1_i1:1-2925_-	974	gi|922853090|gb|KOO21731.1|	membrane glycoprotein yil173w	Chrysochromulina sp. CCMP291		tig00020614_g12234.t1
TRINITY_DN11391_c1_g2_i1:	TRINITY_DN11391_c1_g2_i1:61-1074_+	337	gi|914284229|ref|WP_050564808.1|	methyltransferase	Salinispora arenicola		tig00000808_g4414.t1	TRINITY_DN11391_c1_g2_i1:19-1074_-	351	NULL				NULL
TRINITY_DN104223_c0_g1_i1:	TRINITY_DN104223_c0_g1_i1:159-1850_+	563	gi|470531601|ref|XP_004358090.1|	Methyltransferase	Acanthamoeba castellanii str. Neff		tig00000889_g5332.t1	TRINITY_DN104223_c0_g1_i1:6-1850_-	614	gi|406889679|gb|EKD35803.1|	hypothetical protein	uncultured bacterium		NULL
TRINITY_DN78380_c0_g1_i1:	TRINITY_DN78380_c0_g1_i1:1-1272_+	423	gi|1176018819|gb|OQX24683.1|	MFS transporter	Desulfobacteraceae bacterium IS3		tig00020961_g16634.t1	TRINITY_DN78380_c0_g1_i1:313-1317_-	334	NULL				NULL
TRINITY_DN7803_c0_g1_i1:	TRINITY_DN7803_c0_g1_i1:3-905_+	300	gi|545707393|ref|XP_005706011.1|	MFS transporter, sugar-phosphate transporter	Galdieria sulphuraria		tig00021108_g18332.t1	TRINITY_DN7803_c0_g1_i1:3-905_-	300	NULL				NULL
TRINITY_DN14119_c0_g3_i5:	TRINITY_DN14119_c0_g3_i5:1-1221_+	406	gi|951551268|ref|XP_014475403.1|	microtubule-actin cross-linking factor 1 isoform X25	Dinoponera quadriceps	LOC106744841	NULL	TRINITY_DN14119_c0_g3_i5:3-1223_-	406	NULL				tig00000983_g5906.t1
TRINITY_DN13278_c0_g2_i1:	TRINITY_DN13278_c0_g2_i1:2-1258_+	418	gi|594678053|ref|XP_007186794.1|	mismatch repair endonuclease PMS2-like isoform X3	Balaenoptera acutorostrata scammoni	PMS2	tig00021571_g22372.t1	TRINITY_DN13278_c0_g2_i1:98-1258_-	386	NULL				NULL
TRINITY_DN13059_c5_g3_i1:	TRINITY_DN13059_c5_g3_i1:3-2399_+	798	gi|302844673|ref|XP_002953876.1|	mitochondrial aconitate hydratase	Volvox carteri f. nagariensis	ach1	tig00000889_g5327.t1	TRINITY_DN13059_c5_g3_i1:2681-3739_-	352	gi|552846170|ref|XP_005851545.1|	hypothetical protein	Chlorella variabilis		tig00000889_g5328.t1
TRINITY_DN4870_c0_g1_i1:	TRINITY_DN4870_c0_g1_i1:2-1075_+	357	gi|545706816|ref|XP_005705724.1|	mitochondrial carrier (BOU / S-adenosylmethionine carrier)	Galdieria sulphuraria		tig00001415_g8671.t1	TRINITY_DN4870_c0_g1_i1:2-1075_-	357	NULL				NULL
TRINITY_DN5125_c0_g2_i1:	TRINITY_DN5125_c0_g2_i1:3-1043_+	346	gi|1183375527|gb|ORY01141.1|	mitochondrial carrier protein	Basidiobolus meristosporus CBS 931.73		tig00000037_g10098.t1	TRINITY_DN5125_c0_g2_i1:126-1274_-	382	gi|813216234|dbj|GAO46274.1|	hypothetical protein	Saitoella complicata NRRL Y-17804		NULL
TRINITY_DN5125_c0_g1_i1:	TRINITY_DN5125_c0_g1_i1:3-1046_+	347	gi|1183375527|gb|ORY01141.1|	mitochondrial carrier protein	Basidiobolus meristosporus CBS 931.73		tig00000037_g10098.t1	TRINITY_DN5125_c0_g1_i1:126-1277_-	383	gi|813216234|dbj|GAO46274.1|	hypothetical protein	Saitoella complicata NRRL Y-17804		NULL
TRINITY_DN7168_c0_g1_i1:	TRINITY_DN7168_c0_g1_i1:2-1498_+	498	gi|637317646|ref|XP_003222932.2|	mitogen-activated protein kinase kinase kinase 10	Anolis carolinensis	map3k10	tig00000383_g24663.t1	TRINITY_DN7168_c0_g1_i1:1630-4209_-	859	gi|669170293|ref|XP_008620495.1|	hypothetical protein	Saprolegnia diclina VS20		tig00000383_g24662.t1
TRINITY_DN14273_c0_g2_i1:	TRINITY_DN14273_c0_g2_i1:1-1032_+	343	gi|1036940554|ref|XP_016983326.1|	mitogen-activated protein kinase kinase kinase-like isoform X2	Drosophila rhopaloa	LOC108047596	tig00020556_g11047.t1	TRINITY_DN14273_c0_g2_i1:1612-2799_-	395	gi|1147432234|ref|XP_020069365.1|	cora-domain-containing protein	Cyberlindnera jadinii NRRL Y-1542		tig00020556_g11048.t1
TRINITY_DN78719_c0_g1_i1:	TRINITY_DN78719_c0_g1_i1:1-1458_+	485	gi|1101220103|gb|OIP68684.1|	molecular chaperone DnaJ	Oscillatoriales cyanobacterium CG2_30_44_21		tig00021350_g20632.t1	TRINITY_DN78719_c0_g1_i1:561-1541_-	326	gi|1158328744|emb|SKV99553.1|	Uncharacterised protein	Mycobacterium abscessus subsp. massiliense		NULL
TRINITY_DN27717_c0_g1_i1:	TRINITY_DN27717_c0_g1_i1:3-983_+	326	gi|501598882|ref|WP_012598918.1|	molecular chaperone DnaJ	Cyanothece sp. PCC 7424		tig00001154_g7297.t1	TRINITY_DN27717_c0_g1_i1:3-1067_-	354	NULL				NULL
TRINITY_DN78188_c0_g1_i1:	TRINITY_DN78188_c0_g1_i1:1440-3671_+	743	gi|823257069|ref|XP_012461172.1|	monogalactosyldiacylglycerol synthase 2, chloroplastic-like	Gossypium raimondii	LOC105781160	tig00001155_g7315.t1	TRINITY_DN78188_c0_g1_i1:1347-3671_-	774	NULL				NULL
TRINITY_DN12195_c1_g1_i1:	TRINITY_DN12195_c1_g1_i1:82-1755_+	557	gi|961803272|ref|XP_014863592.1|	MORC family CW-type zinc finger protein 3-like isoform X2	Poecilia mexicana	LOC106930507	tig00001408_g8609.t1	TRINITY_DN12195_c1_g1_i1:487-1755_-	422	NULL				NULL
TRINITY_DN4719_c0_g1_i1:	TRINITY_DN4719_c0_g1_i1:2-1345_+	447	gi|495459879|ref|WP_008184571.1|	MORN motif precursor	Rhodobacteraceae bacterium HTCC2150		tig00020911_g15760.t1	TRINITY_DN4719_c0_g1_i1:2-1345_-	447	NULL				NULL
TRINITY_DN4719_c0_g2_i1:	TRINITY_DN4719_c0_g2_i1:2-1348_+	448	gi|495459879|ref|WP_008184571.1|	MORN motif precursor	Rhodobacteraceae bacterium HTCC2150		tig00020911_g15760.t2	TRINITY_DN4719_c0_g2_i1:2-1348_-	448	NULL				NULL
TRINITY_DN129819_c0_g1_i1:	TRINITY_DN129819_c0_g1_i1:319-2790_+	823	gi|492849748|ref|WP_006003702.1|	MORN repeat protein	Glaciecola punicea		tig00000615_g2604.t1	TRINITY_DN129819_c0_g1_i1:3013-4014_-	333	NULL				NULL
TRINITY_DN8386_c0_g1_i1:	TRINITY_DN8386_c0_g1_i1:230-1546_+	438	gi|999969971|gb|KXJ09145.1|	Msx2-interacting protein	Exaiptasia pallida	Spen	tig00021532_g22191.t1	TRINITY_DN8386_c0_g1_i1:158-1546_-	462	NULL				NULL
TRINITY_DN8386_c0_g1_i3:	TRINITY_DN8386_c0_g1_i3:100-1416_+	438	gi|999969971|gb|KXJ09145.1|	Msx2-interacting protein	Exaiptasia pallida	Spen	tig00021532_g22191.t1	TRINITY_DN8386_c0_g1_i3:1-1416_-	471	NULL				NULL
TRINITY_DN3349_c0_g1_i1:	TRINITY_DN3349_c0_g1_i1:3063-7352_+	1429	gi|1139751506|ref|XP_019922176.1|	mucin-12 isoform X9	Crassostrea gigas	LOC105326801	tig00000042_g15564.t1	TRINITY_DN3349_c0_g1_i1:5920-7353_-	477	NULL				NULL
TRINITY_DN3349_c0_g2_i1:	TRINITY_DN3349_c0_g2_i1:3073-7362_+	1429	gi|1139751506|ref|XP_019922176.1|	mucin-12 isoform X9	Crassostrea gigas	LOC105326801	tig00000042_g15564.t1	TRINITY_DN3349_c0_g2_i1:5930-7363_-	477	NULL				NULL
TRINITY_DN13945_c1_g1_i3:	TRINITY_DN13945_c1_g1_i3:2387-4207_+	606	gi|504978310|ref|WP_015165412.1|	multi-sensor hybrid histidine kinase	Pseudanabaena sp. PCC 7367		tig00020616_g12258.t1	TRINITY_DN13945_c1_g1_i3:2200-3156_-	318	NULL				NULL
TRINITY_DN14479_c2_g2_i7:	TRINITY_DN14479_c2_g2_i7:2-1333_+	443	gi|504991464|ref|WP_015178566.1|	multi-sensor signal transduction multi-kinase	Oscillatoria nigro-viridis		tig00000402_g252.t1	TRINITY_DN14479_c2_g2_i7:83-1333_-	416	NULL				NULL
TRINITY_DN27016_c0_g1_i1:	TRINITY_DN27016_c0_g1_i1:2-1189_+	395	gi|1072775917|ref|WP_069965780.1|	murein biosynthesis integral membrane protein MurJ	Desertifilum sp. IPPAS B-1220		tig00022080_g23789.t1	TRINITY_DN27016_c0_g1_i1:2-1189_-	395	NULL				NULL
TRINITY_DN52263_c1_g1_i1:	TRINITY_DN52263_c1_g1_i1:1-1095_+	364	gi|24417180|dbj|BAC22541.1|	myb family transcription factor-like	Oryza sativa Japonica Group	OJ1341_A08.140	tig00000448_g858.t1	TRINITY_DN52263_c1_g1_i1:1527-2726_-	399	gi|929763267|ref|XP_014156614.1|	hypothetical protein	Sphaeroforma arctica JP610		tig00000448_g859.t1
TRINITY_DN14456_c15_g65_i10:	TRINITY_DN14456_c15_g65_i10:2-1672_+	556	gi|901816202|gb|KMZ70499.1|	MYB transcription factor	Zostera marina		tig00021123_g18498.t1	TRINITY_DN14456_c15_g65_i10:1884-3005_-	373	gi|731315559|ref|XP_010691972.1|	ecotropic viral integration site 5 protein homolog	Beta vulgaris subsp. vulgaris	LOC104905210	tig00021123_g18499.t1
TRINITY_DN14456_c15_g65_i7:	TRINITY_DN14456_c15_g65_i7:2-1672_+	556	gi|901816202|gb|KMZ70499.1|	MYB transcription factor	Zostera marina		tig00021123_g18498.t1	TRINITY_DN14456_c15_g65_i7:1884-3005_-	373	gi|731315559|ref|XP_010691972.1|	ecotropic viral integration site 5 protein homolog	Beta vulgaris subsp. vulgaris	LOC104905210	tig00021123_g18499.t1
TRINITY_DN14456_c15_g65_i8:	TRINITY_DN14456_c15_g65_i8:2-1672_+	556	gi|901816202|gb|KMZ70499.1|	MYB transcription factor	Zostera marina		tig00021123_g18498.t1	TRINITY_DN14456_c15_g65_i8:1884-3005_-	373	gi|731315559|ref|XP_010691972.1|	ecotropic viral integration site 5 protein homolog	Beta vulgaris subsp. vulgaris	LOC104905210	tig00021123_g18499.t1
TRINITY_DN14456_c15_g65_i9:	TRINITY_DN14456_c15_g65_i9:2-1672_+	556	gi|901816202|gb|KMZ70499.1|	MYB transcription factor	Zostera marina		tig00021123_g18498.t1	TRINITY_DN14456_c15_g65_i9:1884-3005_-	373	gi|731315559|ref|XP_010691972.1|	ecotropic viral integration site 5 protein homolog	Beta vulgaris subsp. vulgaris	LOC104905210	tig00021123_g18499.t1
TRINITY_DN13294_c4_g1_i1:	TRINITY_DN13294_c4_g1_i1:1-1056_+	351	gi|937553583|dbj|GAP19507.1|	myo-inositol 2-dehydrogenase	Levilinea saccharolytica		tig00020675_g12678.t1	TRINITY_DN13294_c4_g1_i1:49-1056_-	335	gi|595756715|gb|EXX90704.1|	hypothetical protein	Paenibacillus darwinianus		NULL
TRINITY_DN13294_c4_g2_i3:	TRINITY_DN13294_c4_g2_i3:3-1121_+	372	gi|298710337|emb|CBJ31955.1|	Myo-inositol dehydrogenase myo-inositol dehydrogenase	Ectocarpus siliculosus		tig00020903_g15089.t1	TRINITY_DN13294_c4_g2_i3:3-1316_-	437	gi|595756715|gb|EXX90704.1|	hypothetical protein	Paenibacillus darwinianus		NULL
TRINITY_DN85927_c0_g1_i1:	TRINITY_DN85927_c0_g1_i1:1-1284_+	427	gi|922859272|gb|KOO27306.1|	myosin heavy	Chrysochromulina sp. CCMP291		tig00001278_g7996.t1	TRINITY_DN85927_c0_g1_i1:1-1284_-	427	NULL				NULL
TRINITY_DN12179_c0_g2_i1:	TRINITY_DN12179_c0_g2_i1:181-1857_+	558	gi|765170590|ref|XP_011471721.1|	myotubularin isoform X2	Oryzias latipes	mtm1	tig00020816_g14158.t1	TRINITY_DN12179_c0_g2_i1:742-1857_-	371	NULL				NULL
TRINITY_DN2863_c0_g1_i1:	TRINITY_DN2863_c0_g1_i1:3-1331_+	442	gi|166240123|ref|XP_647420.2|	Na+/K+ ATPase	Dictyostelium discoideum AX4		tig00020592_g11653.t1	TRINITY_DN2863_c0_g1_i1:303-1331_-	342	NULL				NULL
TRINITY_DN3_c0_g1_i1:	TRINITY_DN3_c0_g1_i1:2-1870_+	622	gi|755111452|ref|WP_042462149.1|	NACHT domain-containing protein	Bacillus dielmoensis		tig00000241_g20900.t1	TRINITY_DN3_c0_g1_i1:2-1870_-	622	NULL				NULL
TRINITY_DN11217_c0_g1_i1:	TRINITY_DN11217_c0_g1_i1:3213-4262_+	349	gi|923135825|ref|XP_013761378.1|	NAD dependent epimerase/dehydratase	Thecamonas trahens ATCC 50062		tig00021464_g21723.t1	TRINITY_DN11217_c0_g1_i1:1789-3078_-	429	gi|1179571433|ref|XP_020700735.1|	26S protease regulatory subunit 7	Dendrobium catenatum	LOC110112759	tig00021464_g21722.t1
TRINITY_DN11181_c0_g1_i1:	TRINITY_DN11181_c0_g1_i1:131-1117_+	328	gi|470508420|ref|XP_004349572.1|	NAD dependent epimerase/dehydratase family protein	Acanthamoeba castellanii str. Neff		tig00020830_g14468.t1	TRINITY_DN11181_c0_g1_i1:158-1117_-	319	NULL				NULL
TRINITY_DN999_c0_g1_i2:	TRINITY_DN999_c0_g1_i2:2-1192_+	396	gi|1080068232|ref|XP_018576409.1|	NAD kinase-like isoform X6	Anoplophora glabripennis	LOC108914956	tig00000718_g3691.t1	TRINITY_DN999_c0_g1_i2:278-1192_-	304	NULL				NULL
TRINITY_DN8811_c0_g1_i1:	TRINITY_DN8811_c0_g1_i1:1-1143_+	380	gi|112983108|ref|NP_001036937.1|	NAD-dependent deacetylase sirtuin 2 homolog	Bombyx mori	Sirt2	tig00021517_g22001.t1	TRINITY_DN8811_c0_g1_i1:139-1143_-	334	NULL				NULL
TRINITY_DN12565_c0_g1_i1:	TRINITY_DN12565_c0_g1_i1:2-979_+	325	gi|1121794633|ref|XP_019504591.1|	NAD-dependent protein lipoamidase sirtuin-4, mitochondrial isoform X2	Hipposideros armiger	SIRT4	tig00020944_g16359.t1	TRINITY_DN12565_c0_g1_i1:62-1084_-	340	NULL				NULL
TRINITY_DN13029_c0_g1_i2:	TRINITY_DN13029_c0_g1_i2:1-969_+	322	gi|653047440|ref|WP_027299039.1|	NADH pyrophosphatase	Rhodospirillales bacterium URHD0088		tig00000391_g24864.t1	TRINITY_DN13029_c0_g1_i2:1-999_-	332	NULL				NULL
TRINITY_DN11733_c0_g1_i1:	TRINITY_DN11733_c0_g1_i1:1-1008_+	335	gi|1109814222|emb|SHK56134.1|	NADH-FMN oxidoreductase RutF, flavin reductase (DIM6/NTAB) family	Rhodothermus profundi		tig00020563_g11257.t1	TRINITY_DN11733_c0_g1_i1:1-1065_-	354	NULL				NULL
TRINITY_DN11733_c0_g2_i1:	TRINITY_DN11733_c0_g2_i1:1-1008_+	335	gi|1109814222|emb|SHK56134.1|	NADH-FMN oxidoreductase RutF, flavin reductase (DIM6/NTAB) family	Rhodothermus profundi		tig00020563_g11257.t1	TRINITY_DN11733_c0_g2_i1:1-1065_-	354	NULL				NULL
TRINITY_DN78823_c0_g1_i1:	TRINITY_DN78823_c0_g1_i1:3-1337_+	444	gi|504943544|ref|WP_015130646.1|	NADP(H)-dependent aldo-keto reductase	Calothrix sp. PCC 7507		tig00021494_g21919.t1	TRINITY_DN78823_c0_g1_i1:3-1406_-	467	gi|171097313|gb|EDT42158.1|	hypothetical protein	Burkholderia ambifaria MEX-5		NULL
TRINITY_DN131518_c0_g1_i1:	TRINITY_DN131518_c0_g1_i1:3-1214_+	403	gi|558130871|ref|XP_006116306.1|	nephrocystin-1	Pelodiscus sinensis	NPHP1	NULL	TRINITY_DN131518_c0_g1_i1:3-1214_-	403	NULL				NULL
TRINITY_DN8930_c0_g1_i1:	TRINITY_DN8930_c0_g1_i1:177-2054_+	625	gi|908406298|ref|XP_013092421.1|	NF-X1-type zinc finger protein NFXL1-like	Biomphalaria glabrata	LOC106076090	tig00000865_g5087.t1	TRINITY_DN8930_c0_g1_i1:255-2054_-	599	NULL				NULL
TRINITY_DN8930_c0_g1_i2:	TRINITY_DN8930_c0_g1_i2:177-2123_+	648	gi|908406298|ref|XP_013092421.1|	NF-X1-type zinc finger protein NFXL1-like	Biomphalaria glabrata	LOC106076090	tig00000865_g5087.t1	TRINITY_DN8930_c0_g1_i2:324-2123_-	599	NULL				NULL
TRINITY_DN131289_c0_g1_i1:	TRINITY_DN131289_c0_g1_i1:1-2097_+	698	gi|778662119|ref|XP_011659372.1|	NHL repeat-containing protein 2 isoform X2	Cucumis sativus	LOC101222142	tig00001339_g8266.t1	TRINITY_DN131289_c0_g1_i1:229-2097_-	622	NULL				NULL
TRINITY_DN12556_c0_g1_i1:	TRINITY_DN12556_c0_g1_i1:559-2253_+	564	gi|1084713308|gb|OGP58570.1|	nicotinate phosphoribosyltransferase	Deltaproteobacteria bacterium RBG_13_52_11b		tig00000093_g3474.t1	TRINITY_DN12556_c0_g1_i1:2659-4008_-	449	gi|545712214|ref|XP_005708412.1|	serine/threonine protein kinase	Galdieria sulphuraria		tig00000093_g3473.t1
TRINITY_DN12556_c0_g1_i2:	TRINITY_DN12556_c0_g1_i2:559-2253_+	564	gi|1084713308|gb|OGP58570.1|	nicotinate phosphoribosyltransferase	Deltaproteobacteria bacterium RBG_13_52_11b		tig00000093_g3474.t1	TRINITY_DN12556_c0_g1_i2:2660-4009_-	449	gi|545712214|ref|XP_005708412.1|	serine/threonine protein kinase	Galdieria sulphuraria		tig00000093_g3473.t1
TRINITY_DN7277_c0_g2_i1:	TRINITY_DN7277_c0_g2_i1:1-1941_+	646	gi|675385722|gb|KFM78619.1|	Nipped-B-like protein	Stegodyphus mimosarum		tig00001085_g6963.t1	TRINITY_DN7277_c0_g2_i1:946-1941_-	331	NULL				NULL
TRINITY_DN7277_c0_g1_i1:	TRINITY_DN7277_c0_g1_i1:1-1938_+	645	gi|1109222112|ref|XP_019185573.1|	nipped-B-like protein isoform X1	Ipomoea nil	LOC109180443	tig00001085_g6963.t1	TRINITY_DN7277_c0_g1_i1:943-1938_-	331	NULL				NULL
TRINITY_DN132936_c0_g1_i1:	TRINITY_DN132936_c0_g1_i1:354-1559_+	401	gi|303287831|ref|XP_003063204.1|	nit2-like protein 1	Micromonas pusilla CCMP1545		tig00000405_g452.t1	TRINITY_DN132936_c0_g1_i1:498-1559_-	353	NULL				NULL
TRINITY_DN8052_c0_g2_i1:	TRINITY_DN8052_c0_g2_i1:2-1078_+	358	gi|476408846|emb|CCG00968.1|	nocturnin	Suberites domuncula	noc	tig00001065_g6736.t1	TRINITY_DN8052_c0_g2_i1:110-1078_-	322	NULL				NULL
TRINITY_DN8052_c0_g1_i1:	TRINITY_DN8052_c0_g1_i1:2-1141_+	379	gi|476408846|emb|CCG00968.1|	nocturnin	Suberites domuncula	noc	tig00001065_g6736.t1	TRINITY_DN8052_c0_g1_i1:173-1141_-	322	NULL				NULL
TRINITY_DN4392_c0_g1_i1:	TRINITY_DN4392_c0_g1_i1:3-1112_+	369	gi|1011035851|ref|WP_061991981.1|	non-ribosomal peptide synthetase	Flammeovirgaceae bacterium 311		tig00020892_g14924.t1	TRINITY_DN4392_c0_g1_i1:3-1112_-	369	gi|858005693|emb|CRL76941.1|	hypothetical protein	Mycobacterium malmesburyense		NULL
TRINITY_DN129629_c0_g1_i1:	TRINITY_DN129629_c0_g1_i1:3-1604_+	533	gi|1183389343|gb|ORY14473.1|	Nop domain-containing protein	Neocallimastix californiae		tig00021350_g20647.t1	TRINITY_DN129629_c0_g1_i1:180-1655_-	491	gi|913780436|emb|CRK24753.1|	hypothetical protein	Verticillium longisporum		NULL
TRINITY_DN13867_c1_g1_i1:	TRINITY_DN13867_c1_g1_i1:98-2158_+	686	gi|524883568|ref|XP_005098411.1|	nuclear pore complex protein Nup107-like	Aplysia californica	LOC101860654	tig00000769_g4018.t1	TRINITY_DN13867_c1_g1_i1:65-2158_-	697	NULL				NULL
TRINITY_DN77995_c0_g1_i1:	TRINITY_DN77995_c0_g1_i1:3-902_+	299	gi|780075905|ref|XP_796141.4|	nucleolar complex protein 4 homolog	Strongylocentrotus purpuratus	LOC591488	tig00000553_g2124.t1	TRINITY_DN77995_c0_g1_i1:3-902_-	299	NULL				NULL
TRINITY_DN15046_c0_g1_i1:	TRINITY_DN15046_c0_g1_i1:1060-2037_+	325	gi|736165125|ref|XP_010764286.1|	nucleolar protein 14-like	Notothenia coriiceps	LOC104940965	tig00000571_g2156.t1	TRINITY_DN15046_c0_g1_i1:1012-2037_-	341	NULL				tig00000073_g1689.t1
TRINITY_DN8631_c0_g1_i1:	TRINITY_DN8631_c0_g1_i1:2-1105_+	367	gi|657752169|ref|XP_008311545.1|	nucleoporin Nup43	Cynoglossus semilaevis	nup43	tig00021435_g21380.t1	TRINITY_DN8631_c0_g1_i1:188-1168_-	326	NULL				NULL
TRINITY_DN104471_c0_g1_i1:	TRINITY_DN104471_c0_g1_i1:2-1048_+	348	gi|1176079563|ref|XP_020609859.1|	nucleoprotein TPR-like isoform X3	Orbicella faveolata	LOC110048411	tig00000404_g406.t1	TRINITY_DN104471_c0_g1_i1:2-1048_-	348	NULL				NULL
TRINITY_DN12549_c1_g1_i1:	TRINITY_DN12549_c1_g1_i1:2-1201_+	399	gi|971511546|dbj|GAQ86671.1|	nucleosome assembly protein	Klebsormidium flaccidum		tig00001310_g8158.t1	TRINITY_DN12549_c1_g1_i1:41-1201_-	386	NULL				NULL
TRINITY_DN9779_c0_g2_i1:	TRINITY_DN9779_c0_g2_i1:1-1155_+	384	gi|637362218|ref|XP_003228573.2|	O-phosphoseryl-tRNA(Sec) selenium transferase	Anolis carolinensis	sepsecs	tig00000498_g1602.t1	TRINITY_DN9779_c0_g2_i1:1-1155_-	384	NULL				NULL
TRINITY_DN306_c0_g1_i1:	TRINITY_DN306_c0_g1_i1:23-2134_+	703	gi|1160564449|ref|XP_020429797.1|	oligosaccharyl transferase	Polysphondylium pallidum PN500	stt3	tig00000144_g9088.t1	TRINITY_DN306_c0_g1_i1:1247-2176_-	309	NULL				NULL
TRINITY_DN103589_c5_g1_i1:	TRINITY_DN103589_c5_g1_i1:75-1271_+	398	gi|268376501|gb|ACZ04975.1|	opsin 2	Cyanophora paradoxa	OPS2	tig00020553_g10775.t1	TRINITY_DN103589_c5_g1_i1:3-1271_-	422	NULL				NULL
TRINITY_DN4462_c0_g2_i1:	TRINITY_DN4462_c0_g2_i1:192-1799_+	535	gi|291236785|ref|XP_002738319.1|	origin recognition complex subunit 1-like	Saccoglossus kowalevskii	LOC100376485	tig00000737_g3785.t1	TRINITY_DN4462_c0_g2_i1:291-1799_-	502	NULL				NULL
TRINITY_DN78433_c0_g2_i1:	TRINITY_DN78433_c0_g2_i1:3-1286_+	427	gi|524651987|emb|CDD63851.1|	oxidoreductase domain protein	Firmicutes bacterium CAG:341		tig00020553_g10548.t1	TRINITY_DN78433_c0_g2_i1:3-1460_-	485	gi|595756715|gb|EXX90704.1|	hypothetical protein	Paenibacillus darwinianus		NULL
TRINITY_DN14456_c15_g43_i1:	TRINITY_DN14456_c15_g43_i1:3-1103_+	366	gi|470515658|ref|XP_004352955.1|	oxidoreductase, zincbinding dehydrogenase, putative	Acanthamoeba castellanii str. Neff		tig00021612_g22880.t1	TRINITY_DN14456_c15_g43_i1:2593-3924_-	443	gi|768943319|ref|XP_011611351.1|	stromal membrane-associated protein 1-like	Takifugu rubripes	LOC101066958	tig00021612_g22882.t1
TRINITY_DN14456_c15_g43_i2:	TRINITY_DN14456_c15_g43_i2:3-1103_+	366	gi|470515658|ref|XP_004352955.1|	oxidoreductase, zincbinding dehydrogenase, putative	Acanthamoeba castellanii str. Neff		tig00021612_g22880.t1	TRINITY_DN14456_c15_g43_i2:2788-4119_-	443	gi|768943319|ref|XP_011611351.1|	stromal membrane-associated protein 1-like	Takifugu rubripes	LOC101066958	tig00021612_g22882.t1
TRINITY_DN4462_c0_g1_i1:	TRINITY_DN4462_c0_g1_i1:2-1789_+	595	gi|1183475667|gb|ORY99522.1|	P-loop containing nucleoside triphosphate hydrolase protein	Lobosporangium transversale		tig00000737_g3785.t1	TRINITY_DN4462_c0_g1_i1:2-1789_-	595	NULL				NULL
TRINITY_DN10290_c0_g3_i1:	TRINITY_DN10290_c0_g3_i1:2-1333_+	443	gi|971511424|dbj|GAQ86792.1|	paired amphipathic helix protein	Klebsormidium flaccidum		tig00001155_g7334.t1	TRINITY_DN10290_c0_g3_i1:29-1333_-	434	NULL				NULL
TRINITY_DN7408_c0_g1_i1:	TRINITY_DN7408_c0_g1_i1:1-1428_+	475	gi|1176063447|ref|XP_020601866.1|	paladin-like isoform X1	Orbicella faveolata	LOC110040947	tig00021073_g18018.t1	TRINITY_DN7408_c0_g1_i1:109-1473_-	454	NULL				NULL
TRINITY_DN2709_c0_g1_i1:	TRINITY_DN2709_c0_g1_i1:199-1467_+	422	gi|766281754|gb|AJR53171.1|	Pan1p	Saccharomyces cerevisiae YJM1549	PAN1	tig00000144_g9082.t1	TRINITY_DN2709_c0_g1_i1:556-1467_-	303	NULL				NULL
TRINITY_DN2709_c0_g2_i1:	TRINITY_DN2709_c0_g2_i1:199-1467_+	422	gi|766281754|gb|AJR53171.1|	Pan1p	Saccharomyces cerevisiae YJM1549	PAN1	tig00000144_g9082.t1	TRINITY_DN2709_c0_g2_i1:556-1467_-	303	NULL				NULL
TRINITY_DN78686_c0_g1_i1:	TRINITY_DN78686_c0_g1_i1:75-989_+	304	gi|938268751|gb|KPQ03950.1|	parallel beta-helix repeat domain protein	Idiomarinaceae bacterium HL-53		tig00022075_g23573.t1	TRINITY_DN78686_c0_g1_i1:222-1133_-	303	NULL				NULL
TRINITY_DN13876_c2_g1_i1:	TRINITY_DN13876_c2_g1_i1:3-1859_+	618	gi|1085765463|emb|SDR72181.1|	PAS domain S-box-containing protein	Opitutus sp. GAS368		tig00000131_g7477.t1	TRINITY_DN13876_c2_g1_i1:3-1859_-	618	NULL				NULL
TRINITY_DN9361_c0_g1_i1:	TRINITY_DN9361_c0_g1_i1:1-1320_+	439	gi|494895133|ref|WP_007621178.1|	PAS domain-containing sensor histidine kinase	Paraglaciecola arctica		tig00000025_g7945.t1	TRINITY_DN9361_c0_g1_i1:1-1320_-	439	NULL				NULL
TRINITY_DN10595_c0_g1_i1:	TRINITY_DN10595_c0_g1_i1:3-1847_+	614	gi|933778205|ref|WP_054340098.1|	PAS domain-containing sensor histidine kinase	Neptunomonas antarctica		tig00000405_g477.t1	TRINITY_DN10595_c0_g1_i1:369-1847_-	492	NULL				NULL
TRINITY_DN14479_c2_g2_i6:	TRINITY_DN14479_c2_g2_i6:534-2954_+	806	gi|504992282|ref|WP_015179384.1|	PAS sensor protein	Oscillatoria nigro-viridis		tig00000402_g252.t1	TRINITY_DN14479_c2_g2_i6:1170-2954_-	594	gi|599570710|gb|EYF08631.1|	Hypothetical protein	Chondromyces apiculatus DSM 436		NULL
TRINITY_DN14427_c0_g2_i3:	TRINITY_DN14427_c0_g2_i3:1-1137_+	378	gi|403333446|gb|EJY65821.1|	PAS/PAC domain protein	Oxytricha trifallax		tig00021168_g19096.t1	TRINITY_DN14427_c0_g2_i3:1-1137_-	378	NULL				NULL
TRINITY_DN14427_c0_g2_i1:	TRINITY_DN14427_c0_g2_i1:292-1575_+	427	gi|403333446|gb|EJY65821.1|	PAS/PAC domain protein	Oxytricha trifallax		tig00021168_g19086.t1	TRINITY_DN14427_c0_g2_i1:280-1575_-	431	gi|664732230|ref|XP_008523332.1|	voltage-dependent N-type calcium channel subunit alpha-1B	Equus przewalskii	CACNA1B	NULL
TRINITY_DN14427_c0_g2_i2:	TRINITY_DN14427_c0_g2_i2:292-1575_+	427	gi|403333446|gb|EJY65821.1|	PAS/PAC domain protein	Oxytricha trifallax		tig00021168_g19086.t1	TRINITY_DN14427_c0_g2_i2:280-1575_-	431	NULL				NULL
TRINITY_DN14427_c0_g2_i4:	TRINITY_DN14427_c0_g2_i4:510-1802_+	430	gi|403333446|gb|EJY65821.1|	PAS/PAC domain protein	Oxytricha trifallax		tig00021168_g19096.t1	TRINITY_DN14427_c0_g2_i4:459-1802_-	447	NULL				NULL
TRINITY_DN105887_c0_g1_i1:	TRINITY_DN105887_c0_g1_i1:387-1373_+	328	gi|1099658930|emb|SFG68040.1|	PAS/PAC sensor signal transduction histidine kinase	Duganella sp. CF458		tig00000949_g5749.t1	TRINITY_DN105887_c0_g1_i1:249-1373_-	374	NULL				NULL
TRINITY_DN7561_c0_g1_i1:	TRINITY_DN7561_c0_g1_i1:492-1568_+	358	gi|1152929079|gb|OOZ45773.1|	patatin	Solemya velum gill symbiont		tig00000227_g19796.t1	TRINITY_DN7561_c0_g1_i1:567-1568_-	333	NULL				NULL
TRINITY_DN103537_c0_g1_i1:	TRINITY_DN103537_c0_g1_i1:129-1286_+	385	gi|506436876|ref|WP_015956593.1|	patatin	Cyanothece sp. PCC 7424		tig00020675_g12695.t1	TRINITY_DN103537_c0_g1_i1:147-1286_-	379	NULL				NULL
TRINITY_DN11549_c1_g2_i1:	TRINITY_DN11549_c1_g2_i1:272-1318_+	348	gi|1170991187|gb|ARD06061.1|	PawS-like protein 1a	Bidens pilosa		NULL	TRINITY_DN11549_c1_g2_i1:1-1317_-	438	NULL				tig00021038_g17526.t1
TRINITY_DN593_c0_g1_i1:	TRINITY_DN593_c0_g1_i1:3-2423_+	806	gi|971515755|dbj|GAQ82429.1|	pentatricopeptide repeat-containing protein	Klebsormidium flaccidum		tig00020592_g11670.t1	TRINITY_DN593_c0_g1_i1:1380-2423_-	347	NULL				NULL
TRINITY_DN78807_c0_g1_i1:	TRINITY_DN78807_c0_g1_i1:101-1705_+	534	gi|1137190249|gb|OMO63640.1|	Peptidase C19, ubiquitin carboxyl-terminal hydrolase 2	Corchorus capsularis		tig00021314_g20123.t1	TRINITY_DN78807_c0_g1_i1:797-1705_-	302	NULL				NULL
TRINITY_DN103501_c0_g1_i1:	TRINITY_DN103501_c0_g1_i1:20-3271_+	1083	gi|1084583847|gb|OGO39492.1|	peptidase M16	Chloroflexi bacterium RBG_16_57_11		tig00001085_g6960.t1	TRINITY_DN103501_c0_g1_i1:2105-3340_-	411	NULL				NULL
TRINITY_DN2498_c0_g1_i1:	TRINITY_DN2498_c0_g1_i1:1-2922_+	973	gi|470517298|ref|XP_004353189.1|	peptidase M16 inactive domain containing protein	Acanthamoeba castellanii str. Neff		tig00020848_g14557.t1	TRINITY_DN2498_c0_g1_i1:820-2922_-	700	NULL				NULL
TRINITY_DN79033_c0_g1_i1:	TRINITY_DN79033_c0_g1_i1:1-1044_+	347	gi|503470145|ref|WP_013704806.1|	peptidase S8	Marinithermus hydrothermalis		tig00000385_g24757.t1	TRINITY_DN79033_c0_g1_i1:1-1044_-	347	NULL				NULL
TRINITY_DN13818_c2_g1_i1:	TRINITY_DN13818_c2_g1_i1:1-1026_+	341	gi|406880322|gb|EKD28711.1|	peptidase S8/S53 subtilisin kexin sedolisin	uncultured bacterium		tig00021612_g22872.t1	TRINITY_DN13818_c2_g1_i1:1-1026_-	341	NULL				NULL
TRINITY_DN12130_c0_g1_i1:	TRINITY_DN12130_c0_g1_i1:1-2445_+	814	gi|406880322|gb|EKD28711.1|	peptidase S8/S53 subtilisin kexin sedolisin	uncultured bacterium		tig00000870_g5134.t1	TRINITY_DN12130_c0_g1_i1:1-2445_-	814	NULL				NULL
TRINITY_DN12130_c0_g3_i1:	TRINITY_DN12130_c0_g3_i1:2-3091_+	1029	gi|406880322|gb|EKD28711.1|	peptidase S8/S53 subtilisin kexin sedolisin	uncultured bacterium		tig00001042_g6597.t1	TRINITY_DN12130_c0_g3_i1:281-3091_-	936	NULL				NULL
TRINITY_DN130039_c0_g1_i1:	TRINITY_DN130039_c0_g1_i1:2-919_+	305	gi|357494493|ref|XP_003617535.1|	peptide methionine sulfoxide reductase family protein	Medicago truncatula		tig00020964_g16786.t1	TRINITY_DN130039_c0_g1_i1:2-988_-	328	NULL				NULL
TRINITY_DN10681_c0_g1_i1:	TRINITY_DN10681_c0_g1_i1:2-2176_+	724	gi|914795805|ref|WP_050726452.1|	peptidyl-dipeptidase	Vulgatibacter incomptus		tig00000970_g5831.t1	TRINITY_DN10681_c0_g1_i1:416-2176_-	586	gi|756622375|gb|KIQ98243.1|	hypothetical protein	Lysobacter sp. A03		NULL
TRINITY_DN52316_c0_g1_i1:	TRINITY_DN52316_c0_g1_i1:1482-2873_+	463	gi|515890253|ref|WP_017320836.1|	peptidyl-prolyl cis-trans isomerase	cyanobacterium PCC 7702		tig00001371_g8437.t1	TRINITY_DN52316_c0_g1_i1:1617-3077_-	486	NULL				NULL
TRINITY_DN111092_c0_g1_i1:	TRINITY_DN111092_c0_g1_i1:1-1287_+	428	gi|723145867|ref|XP_010290121.1|	PH-interacting protein-like	Phaethon lepturus	LOC104624451	tig00000808_g4419.t1	TRINITY_DN111092_c0_g1_i1:244-1287_-	347	NULL				NULL
TRINITY_DN26641_c0_g1_i1:	TRINITY_DN26641_c0_g1_i1:34-1065_+	343	gi|504970104|ref|WP_015157206.1|	phage shock protein A	Chroococcidiopsis thermalis		tig00020816_g14134.t1	TRINITY_DN26641_c0_g1_i1:306-1268_-	320	NULL				NULL
TRINITY_DN129898_c0_g2_i1:	TRINITY_DN129898_c0_g2_i1:116-1996_+	626	gi|1061127780|ref|XP_017888820.1|	phosphatidylinositol-binding clathrin assembly protein isoform X3	Ceratina calcarata	LOC108630203	tig00000241_g20989.t1	TRINITY_DN129898_c0_g2_i1:86-1996_-	636	NULL				NULL
TRINITY_DN53903_c0_g1_i1:	TRINITY_DN53903_c0_g1_i1:1-1389_+	462	gi|443922279|gb|ELU41746.1|	phosphoacetylglucosamine mutase	Rhizoctonia solani AG-1 IA		tig00000237_g20475.t1	TRINITY_DN53903_c0_g1_i1:112-1395_-	427	NULL				NULL
TRINITY_DN10852_c0_g2_i1:	TRINITY_DN10852_c0_g2_i1:123-1607_+	494	gi|297798682|ref|XP_002867225.1|	phosphofructokinase family protein	Arabidopsis lyrata subsp. lyrata		tig00001331_g8174.t1	TRINITY_DN10852_c0_g2_i1:483-1607_-	374	NULL				NULL
TRINITY_DN26531_c8_g1_i1:	TRINITY_DN26531_c8_g1_i1:2-1495_+	497	gi|159482940|ref|XP_001699523.1|	phosphoglycerate kinase	Chlamydomonas reinhardtii	PGK1	tig00021123_g18518.t1	TRINITY_DN26531_c8_g1_i1:2-1579_-	525	gi|308804764|ref|XP_003079694.1|	probable membrane protein YCR013c-yeast (ISS)	Ostreococcus tauri		NULL
TRINITY_DN14139_c0_g1_i1:	TRINITY_DN14139_c0_g1_i1:328-17079_+	5583	gi|654711690|ref|WP_028169516.1|	phospholipase D	Bradyrhizobium japonicum		tig00020572_g11566.t1	TRINITY_DN14139_c0_g1_i1:15799-17079_-	426	NULL				NULL
TRINITY_DN14092_c2_g1_i1:	TRINITY_DN14092_c2_g1_i1:1-1089_+	362	gi|999983255|gb|KXJ22396.1|	Phospholipid-transporting ATPase IA	Exaiptasia pallida	Atp8a1	tig00000204_g17756.t1	TRINITY_DN14092_c2_g1_i1:1-1089_-	362	gi|385305569|gb|EIF49533.1|	hypothetical protein	Brettanomyces bruxellensis AWRI1499		NULL
TRINITY_DN104393_c0_g1_i1:	TRINITY_DN104393_c0_g1_i1:331-2445_+	704	gi|830026134|ref|XP_004681381.2|	phospholipid-transporting ATPase IA isoform X2	Condylura cristata	ATP8A1	tig00000037_g10107.t1	TRINITY_DN104393_c0_g1_i1:247-2445_-	732	NULL				NULL
TRINITY_DN151_c0_g2_i1:	TRINITY_DN151_c0_g2_i1:36-974_+	312	gi|723125402|ref|XP_010295013.1|	phospholipid-transporting ATPase IB-like	Phaethon lepturus	LOC104628204	tig00000037_g10107.t1	TRINITY_DN151_c0_g2_i1:3-974_-	323	NULL				NULL
TRINITY_DN5216_c0_g1_i1:	TRINITY_DN5216_c0_g1_i1:3-1139_+	378	gi|1012215545|ref|XP_015934336.1|	phosphomevalonate kinase	Arachis duranensis	LOC107460490	tig00001181_g7441.t1	TRINITY_DN5216_c0_g1_i1:3-1139_-	378	NULL				NULL
TRINITY_DN27407_c0_g1_i1:	TRINITY_DN27407_c0_g1_i1:105-4700_+	1531	gi|931503591|gb|KPK82456.1|	phosphoribosylformylglycinamidine synthase	Gemmatimonas sp. SM23_52		tig00001437_g8743.t1	TRINITY_DN27407_c0_g1_i1:387-4724_-	1445	gi|406895420|gb|EKD39987.1|	hypothetical protein	uncultured bacterium		NULL
TRINITY_DN27617_c0_g1_i1:	TRINITY_DN27617_c0_g1_i1:1-924_+	307	gi|1088347178|gb|OHB94754.1|	phosphoribosylglycinamide formyltransferase	Planctomycetes bacterium RIFCSPLOWO2_02_FULL_50_16		tig00000754_g3900.t1	TRINITY_DN27617_c0_g1_i1:37-942_-	301	NULL				NULL
TRINITY_DN13126_c0_g1_i1:	TRINITY_DN13126_c0_g1_i1:109-1413_+	434	gi|545701206|ref|XP_005702938.1|	phosphoserine phosphatase	Galdieria sulphuraria		tig00001333_g8188.t1	TRINITY_DN13126_c0_g1_i1:1622-2866_-	414	NULL				tig00001333_g8187.t1
TRINITY_DN105204_c0_g1_i1:	TRINITY_DN105204_c0_g1_i1:2-1282_+	426	gi|749571781|ref|WP_040201226.1|	phosphoserine phosphatase SerB	Geoalkalibacter subterraneus		tig00000970_g5824.t1	TRINITY_DN105204_c0_g1_i1:257-1366_-	369	gi|140846439|dbj|BAF55438.1|	hypothetical protein	Corynebacterium glutamicum R		NULL
TRINITY_DN10955_c0_g1_i2:	TRINITY_DN10955_c0_g1_i2:2-1540_+	512	gi|984539525|dbj|BAU44505.1|	photosystem I assembly protein Ycf3	Leptolyngbya sp. O-77		tig00000704_g3360.t1	TRINITY_DN10955_c0_g1_i2:2-1741_-	579	NULL				NULL
TRINITY_DN12994_c0_g1_i3:	TRINITY_DN12994_c0_g1_i3:4271-5191_+	306	gi|281197127|gb|EFA72028.1|	Photosystem II oxygen evolving complex protein PsbP	Raphidiopsis brookii D9		tig00020554_g10924.t1	TRINITY_DN12994_c0_g1_i3:1963-3996_-	677	gi|641778199|ref|XP_008172123.1|	protein EFR3 homolog B isoform X4	Chrysemys picta bellii	EFR3B	tig00020554_g10923.t1
TRINITY_DN12994_c0_g1_i6:	TRINITY_DN12994_c0_g1_i6:3172-4092_+	306	gi|281197127|gb|EFA72028.1|	Photosystem II oxygen evolving complex protein PsbP	Raphidiopsis brookii D9		tig00020554_g10924.t1	TRINITY_DN12994_c0_g1_i6:36-2897_-	953	gi|641778199|ref|XP_008172123.1|	protein EFR3 homolog B isoform X4	Chrysemys picta bellii	EFR3B	tig00020554_g10923.t1
TRINITY_DN12679_c26_g2_i1:	TRINITY_DN12679_c26_g2_i1:2-1717_+	571	gi|550282838|ref|WP_022609143.1|	phycobilisome linker polypeptide	Rubidibacter lacunae		tig00000361_g24427.t1	TRINITY_DN12679_c26_g2_i1:44-1747_-	567	NULL				NULL
TRINITY_DN12679_c26_g3_i1:	TRINITY_DN12679_c26_g3_i1:3-1967_+	654	gi|550282838|ref|WP_022609143.1|	phycobilisome linker polypeptide	Rubidibacter lacunae		tig00000361_g24427.t1	TRINITY_DN12679_c26_g3_i1:3-1997_-	664	NULL				NULL
TRINITY_DN129291_c0_g1_i1:	TRINITY_DN129291_c0_g1_i1:1-993_+	330	gi|1130429602|ref|WP_075598349.1|	phycobilisome rod-core linker polypeptide CpcG	Oscillatoriales cyanobacterium 'hensonii'		tig00000507_g1783.t1	TRINITY_DN129291_c0_g1_i1:46-1077_-	343	NULL				NULL
TRINITY_DN12679_c26_g6_i1:	TRINITY_DN12679_c26_g6_i1:3-1553_+	516	gi|499932538|ref|WP_011613272.1|	phycobilisome rod-core linker polypeptide CpcG	Trichodesmium erythraeum		tig00001532_g9268.t1	TRINITY_DN12679_c26_g6_i1:3-1553_-	516	NULL				NULL
TRINITY_DN13972_c0_g4_i1:	TRINITY_DN13972_c0_g4_i1:216-1673_+	485	gi|909441538|gb|AKT76082.1|	phytochrome	Cyanoptyche gloeocystis	PHY	tig00021094_g18095.t1	TRINITY_DN13972_c0_g4_i1:354-1673_-	439	gi|413928376|gb|EKS67664.1|	Diguanylate cyclase/phosphodiesterase with PAS/PAC and GAF sensor	Burkholderia sp. SJ98		NULL
TRINITY_DN13972_c0_g5_i2:	TRINITY_DN13972_c0_g5_i2:440-3277_+	945	gi|488697636|ref|WP_002621669.1|	Phytochrome, two-component sensor histidine kinase	Cystobacter fuscus		tig00020563_g11225.t1	TRINITY_DN13972_c0_g5_i2:1973-3277_-	434	gi|1078242498|gb|OEZ92042.1|	hypothetical protein	Janthinobacterium sp. HH107		NULL
TRINITY_DN7063_c0_g2_i1:	TRINITY_DN7063_c0_g2_i1:2-1513_+	503	gi|931526218|gb|KPL03389.1|	pilus assembly protein PilF	candidate division Zixibacteria bacterium SM1_73		tig00020943_g16323.t1	TRINITY_DN7063_c0_g2_i1:2-1513_-	503	NULL				NULL
TRINITY_DN10955_c0_g1_i1:	TRINITY_DN10955_c0_g1_i1:2-1669_+	555	gi|1180382983|ref|WP_083901783.1|	pilus assembly protein PilF	Pseudanabaena sp. PCC 6802		tig00000704_g3360.t1	TRINITY_DN10955_c0_g1_i1:2-1669_-	555	NULL				NULL
TRINITY_DN5738_c0_g1_i1:	TRINITY_DN5738_c0_g1_i1:1-1740_+	579	gi|632978614|ref|XP_007906012.1|	piwi-like protein 1	Callorhinchus milii	piwil1	tig00020510_g9829.t1	TRINITY_DN5738_c0_g1_i1:412-1740_-	442	NULL				NULL
TRINITY_DN5738_c0_g2_i1:	TRINITY_DN5738_c0_g2_i1:3-2129_+	708	gi|1041132662|ref|XP_017290800.1|	piwi-like protein 1	Kryptolebias marmoratus	piwil1	tig00020510_g9829.t1	TRINITY_DN5738_c0_g2_i1:801-2129_-	442	NULL				NULL
TRINITY_DN54237_c0_g1_i1:	TRINITY_DN54237_c0_g1_i1:1-1071_+	356	gi|545367939|ref|XP_005648765.1|	Pkinase-domain-containing protein	Coccomyxa subellipsoidea C-169		tig00000498_g1678.t1	TRINITY_DN54237_c0_g1_i1:106-1119_-	337	gi|193788276|dbj|BAG53170.1|		Homo sapiens		NULL
TRINITY_DN13512_c6_g6_i1:	TRINITY_DN13512_c6_g6_i1:307-1542_+	411	gi|121704288|ref|XP_001270408.1|	plasma membrane zinc ion transporter, putative	Aspergillus clavatus NRRL 1		tig00021013_g17066.t1	TRINITY_DN13512_c6_g6_i1:28-1542_-	504	NULL				NULL
TRINITY_DN129793_c0_g1_i1:	TRINITY_DN129793_c0_g1_i1:1-972_+	323	gi|104641528|gb|ABF73026.1|	plastid soluble inorganic pyrophosphatase protein precursor	Cyanophora paradoxa	sPPase	tig00001250_g7796.t1	TRINITY_DN129793_c0_g1_i1:25-1041_-	338	NULL				NULL
TRINITY_DN7312_c0_g2_i1:	TRINITY_DN7312_c0_g2_i1:1-1887_+	628	gi|585676175|ref|XP_006818908.1|	poly(ADP-ribose) polymerase pme-5-like	Saccoglossus kowalevskii	LOC100379064	tig00021617_g22927.t1	TRINITY_DN7312_c0_g2_i1:1-1887_-	628	NULL				NULL
TRINITY_DN7312_c0_g1_i1:	TRINITY_DN7312_c0_g1_i1:1-1914_+	637	gi|585676175|ref|XP_006818908.1|	poly(ADP-ribose) polymerase pme-5-like	Saccoglossus kowalevskii	LOC100379064	tig00021617_g22927.t1	TRINITY_DN7312_c0_g1_i1:1-1914_-	637	NULL				NULL
TRINITY_DN13129_c0_g1_i2:	TRINITY_DN13129_c0_g1_i2:258-1370_+	370	gi|1160566499|ref|XP_020428459.1|	polyADP-ribosyltransferase	Polysphondylium pallidum PN500	adprt1B	tig00001154_g7294.t2	TRINITY_DN13129_c0_g1_i2:441-1382_-	313	NULL				NULL
TRINITY_DN14477_c0_g6_i12:	TRINITY_DN14477_c0_g6_i12:3-2282_+	759	gi|884945051|ref|XP_012999134.1|	polycystic kidney disease 2-like 1 protein	Cavia porcellus	Pkd2l1	tig00021168_g19092.t1	TRINITY_DN14477_c0_g6_i12:4442-5371_-	309	NULL				NULL
TRINITY_DN14477_c0_g6_i11:	TRINITY_DN14477_c0_g6_i11:3-2282_+	759	gi|884945051|ref|XP_012999134.1|	polycystic kidney disease 2-like 1 protein	Cavia porcellus	Pkd2l1	tig00021168_g19092.t1	TRINITY_DN14477_c0_g6_i11:2207-3241_-	344	NULL				NULL
TRINITY_DN14477_c0_g6_i6:	TRINITY_DN14477_c0_g6_i6:3-2282_+	759	gi|884945051|ref|XP_012999134.1|	polycystic kidney disease 2-like 1 protein	Cavia porcellus	Pkd2l1	tig00021168_g19092.t1	TRINITY_DN14477_c0_g6_i6:3250-5172_-	640	NULL				tig00020816_g14104.t1
TRINITY_DN14477_c0_g6_i7:	TRINITY_DN14477_c0_g6_i7:3-2282_+	759	gi|884945051|ref|XP_012999134.1|	polycystic kidney disease 2-like 1 protein	Cavia porcellus	Pkd2l1	tig00021168_g19092.t1	TRINITY_DN14477_c0_g6_i7:3250-5301_-	683	NULL				tig00020816_g14104.t1
TRINITY_DN14477_c0_g6_i9:	TRINITY_DN14477_c0_g6_i9:3-2282_+	759	gi|884945051|ref|XP_012999134.1|	polycystic kidney disease 2-like 1 protein	Cavia porcellus	Pkd2l1	tig00021168_g19092.t1	TRINITY_DN14477_c0_g6_i9:3250-5355_-	701	NULL				tig00020816_g14104.t1
TRINITY_DN13853_c0_g3_i1:	TRINITY_DN13853_c0_g3_i1:3-1232_+	409	gi|674590590|emb|CDS30480.1|	polycystic kidney disease protein 2	Hymenolepis microstoma		tig00001537_g9306.t1	TRINITY_DN13853_c0_g3_i1:285-1232_-	315	NULL				NULL
TRINITY_DN13309_c0_g3_i6:	TRINITY_DN13309_c0_g3_i6:1-1233_+	410	gi|255074031|ref|XP_002500690.1|	polycystin cation channel family	Micromonas commoda		tig00021537_g22326.t1	TRINITY_DN13309_c0_g3_i6:151-1245_-	364	NULL				NULL
TRINITY_DN13309_c0_g3_i2:	TRINITY_DN13309_c0_g3_i2:3-1205_+	400	gi|255074031|ref|XP_002500690.1|	polycystin cation channel family	Micromonas commoda		tig00021537_g22326.t1	TRINITY_DN13309_c0_g3_i2:3-1217_-	404	NULL				NULL
TRINITY_DN13853_c0_g4_i1:	TRINITY_DN13853_c0_g4_i1:341-1984_+	547	gi|471417389|ref|XP_004390204.1|	polycystin-2	Trichechus manatus latirostris	LOC101342975	tig00021108_g18324.t1	TRINITY_DN13853_c0_g4_i1:590-1984_-	464	NULL				NULL
TRINITY_DN13853_c0_g1_i2:	TRINITY_DN13853_c0_g1_i2:3-2786_+	927	gi|586908219|sp|H2LRU7.2|PKD2_ORYLA	Polycystin-2	Oryzias latipes		tig00001537_g9306.t1	TRINITY_DN13853_c0_g1_i2:285-2786_-	833	NULL				NULL
TRINITY_DN13439_c0_g1_i1:	TRINITY_DN13439_c0_g1_i1:2-2293_+	763	gi|1025352661|ref|XP_016395310.1|	polycystin-2-like isoform X5	Sinocyclocheilus rhinocerous	LOC107729350	tig00021348_g20550.t1	TRINITY_DN13439_c0_g1_i1:8-2293_-	761	NULL				NULL
TRINITY_DN9369_c0_g1_i1:	TRINITY_DN9369_c0_g1_i1:371-4810_+	1479	gi|909131302|gb|KNE58021.1|	polymorphic outer membrane protein	Allomyces macrogynus ATCC 38327		tig00000227_g19853.t1	TRINITY_DN9369_c0_g1_i1:86-1018_-	310	NULL				NULL
TRINITY_DN14348_c1_g2_i1:	TRINITY_DN14348_c1_g2_i1:3-1991_+	662	gi|909137256|gb|KNE62942.1|	polymorphic outer membrane protein	Allomyces macrogynus ATCC 38327		tig00001073_g6818.t1	TRINITY_DN14348_c1_g2_i1:3-1991_-	662	NULL				NULL
TRINITY_DN10253_c0_g1_i1:	TRINITY_DN10253_c0_g1_i1:1-993_+	330	gi|748774733|ref|WP_040026323.1|	polynucleotide adenylyltransferase	Streptomyces sp. 150FB		tig00001187_g7456.t1	TRINITY_DN10253_c0_g1_i1:1-1032_-	343	NULL				NULL
TRINITY_DN78090_c0_g1_i1:	TRINITY_DN78090_c0_g1_i1:3-2603_+	866	gi|504492995|ref|WP_014680097.1|	polyribonucleotide nucleotidyltransferase	Solitalea canadensis		tig00021073_g18049.t1	TRINITY_DN78090_c0_g1_i1:426-2603_-	725	gi|893294960|emb|CNU76967.1|	Uncharacterised protein	Salmonella enterica subsp. enterica serovar Bovismorbificans		NULL
TRINITY_DN14424_c2_g8_i1:	TRINITY_DN14424_c2_g8_i1:328-2337_+	669	gi|1154460288|emb|SKC94637.1|	Por secretion system C-terminal sorting domain-containing protein	Chitinophaga ginsengisegetis		tig00000882_g5254.t1	TRINITY_DN14424_c2_g8_i1:1438-2337_-	299	NULL				NULL
TRINITY_DN14424_c2_g8_i2:	TRINITY_DN14424_c2_g8_i2:1-2502_+	833	gi|1154460288|emb|SKC94637.1|	Por secretion system C-terminal sorting domain-containing protein	Chitinophaga ginsengisegetis		tig00000882_g5254.t1	TRINITY_DN14424_c2_g8_i2:1603-2502_-	299	NULL				NULL
TRINITY_DN7815_c0_g2_i1:	TRINITY_DN7815_c0_g2_i1:990-1931_+	313	gi|470524630|ref|XP_004356502.1|	POT family protein	Acanthamoeba castellanii str. Neff		tig00021037_g17436.t1	TRINITY_DN7815_c0_g2_i1:831-1931_-	366	NULL				NULL
TRINITY_DN8002_c0_g1_i1:	TRINITY_DN8002_c0_g1_i1:125-1402_+	425	gi|502132213|ref|XP_004501264.1|	potassium channel KAT3 isoform X1	Cicer arietinum	LOC101503528	tig00000076_g2305.t1	TRINITY_DN8002_c0_g1_i1:278-1402_-	374	NULL				NULL
TRINITY_DN14367_c2_g1_i2:	TRINITY_DN14367_c2_g1_i2:978-2306_+	442	gi|768193249|gb|KJH49241.1|	potassium voltage-gated channel protein Shal	Dictyocaulus viviparus		tig00001384_g8556.t1	TRINITY_DN14367_c2_g1_i2:1314-2306_-	330	NULL				NULL
TRINITY_DN14367_c2_g1_i3:	TRINITY_DN14367_c2_g1_i3:259-1587_+	442	gi|768193249|gb|KJH49241.1|	potassium voltage-gated channel protein Shal	Dictyocaulus viviparus		tig00001384_g8556.t1	TRINITY_DN14367_c2_g1_i3:595-1587_-	330	NULL				NULL
TRINITY_DN14380_c4_g1_i12:	TRINITY_DN14380_c4_g1_i12:785-1900_+	371	gi|1051165533|ref|XP_017665349.1|	potassium-transporting ATPase alpha chain 2	Lepidothrix coronata	ATP12A	tig00000128_g7216.t1	TRINITY_DN14380_c4_g1_i12:719-1900_-	393	NULL				NULL
TRINITY_DN14380_c4_g1_i14:	TRINITY_DN14380_c4_g1_i14:209-3109_+	966	gi|527248994|ref|XP_005142813.1|	potassium-transporting ATPase alpha chain 2	Melopsittacus undulatus	LOC101876536	tig00000128_g7216.t1	TRINITY_DN14380_c4_g1_i14:596-3109_-	837	gi|589594195|gb|EXI66264.1|	hypothetical protein	Candidatus Accumulibacter sp. SK-11		NULL
TRINITY_DN14380_c4_g1_i2:	TRINITY_DN14380_c4_g1_i2:2-3091_+	1029	gi|527248994|ref|XP_005142813.1|	potassium-transporting ATPase alpha chain 2	Melopsittacus undulatus	LOC101876536	tig00000128_g7216.t1	TRINITY_DN14380_c4_g1_i2:3928-7101_-	1057	gi|671684584|emb|CDS13607.1|	hypothetical protein	Lichtheimia ramosa	LRAMOSA05783	tig00000147_g9513.t1
TRINITY_DN14380_c4_g1_i13:	TRINITY_DN14380_c4_g1_i13:3-3095_+	1030	gi|527248994|ref|XP_005142813.1|	potassium-transporting ATPase alpha chain 2	Melopsittacus undulatus	LOC101876536	tig00000128_g7216.t1	TRINITY_DN14380_c4_g1_i13:3933-7106_-	1057	gi|671684584|emb|CDS13607.1|	hypothetical protein	Lichtheimia ramosa	LRAMOSA05783	tig00000147_g9513.t1
TRINITY_DN14380_c4_g1_i4:	TRINITY_DN14380_c4_g1_i4:3-3095_+	1030	gi|527248994|ref|XP_005142813.1|	potassium-transporting ATPase alpha chain 2	Melopsittacus undulatus	LOC101876536	tig00000128_g7216.t1	TRINITY_DN14380_c4_g1_i4:3932-7105_-	1057	gi|671684584|emb|CDS13607.1|	hypothetical protein	Lichtheimia ramosa	LRAMOSA05783	tig00000147_g9513.t1
TRINITY_DN14380_c4_g1_i1:	TRINITY_DN14380_c4_g1_i1:209-3529_+	1106	gi|527248994|ref|XP_005142813.1|	potassium-transporting ATPase alpha chain 2	Melopsittacus undulatus	LOC101876536	tig00000128_g7216.t1	TRINITY_DN14380_c4_g1_i1:4366-7539_-	1057	gi|671684584|emb|CDS13607.1|	hypothetical protein	Lichtheimia ramosa	LRAMOSA05783	tig00000147_g9513.t1
TRINITY_DN14380_c4_g1_i10:	TRINITY_DN14380_c4_g1_i10:209-3529_+	1106	gi|527248994|ref|XP_005142813.1|	potassium-transporting ATPase alpha chain 2	Melopsittacus undulatus	LOC101876536	tig00000128_g7216.t1	TRINITY_DN14380_c4_g1_i10:4367-7540_-	1057	gi|671684584|emb|CDS13607.1|	hypothetical protein	Lichtheimia ramosa	LRAMOSA05783	tig00000147_g9513.t1
TRINITY_DN14380_c4_g1_i5:	TRINITY_DN14380_c4_g1_i5:148-3123_+	991	gi|944217650|gb|KQK83265.1|	potassium-transporting ATPase alpha chain 2-like protein	Amazona aestiva		tig00000128_g7216.t1	TRINITY_DN14380_c4_g1_i5:3961-7134_-	1057	gi|671684584|emb|CDS13607.1|	hypothetical protein	Lichtheimia ramosa	LRAMOSA05783	tig00000147_g9513.t1
TRINITY_DN14380_c4_g1_i9:	TRINITY_DN14380_c4_g1_i9:148-3123_+	991	gi|944217650|gb|KQK83265.1|	potassium-transporting ATPase alpha chain 2-like protein	Amazona aestiva		tig00000128_g7216.t1	TRINITY_DN14380_c4_g1_i9:3960-7133_-	1057	gi|671684584|emb|CDS13607.1|	hypothetical protein	Lichtheimia ramosa	LRAMOSA05783	tig00000147_g9513.t1
TRINITY_DN3113_c1_g1_i1:	TRINITY_DN3113_c1_g1_i1:1-1590_+	529	gi|694411676|ref|XP_009334193.1|	pre-mRNA-processing factor 19-like	Pyrus x bretschneideri	LOC103927021	tig00001501_g9219.t1	TRINITY_DN3113_c1_g1_i1:475-1626_-	383	NULL				NULL
TRINITY_DN80295_c0_g1_i1:	TRINITY_DN80295_c0_g1_i1:3-1478_+	491	gi|326517180|dbj|BAJ99956.1|	predicted protein	Hordeum vulgare subsp. vulgare		tig00021348_g20508.t1	TRINITY_DN80295_c0_g1_i1:432-1511_-	359	NULL				NULL
TRINITY_DN11837_c0_g1_i1:	TRINITY_DN11837_c0_g1_i1:1524-3629_+	701	gi|1018898150|dbj|GAT47619.1|	predicted protein	Mycena chlorophos		NULL	TRINITY_DN11837_c0_g1_i1:2-1840_-	612	NULL				NULL
TRINITY_DN12575_c0_g1_i2:	TRINITY_DN12575_c0_g1_i2:3-3305_+	1100	gi|515891278|ref|WP_017321861.1|	preprotein translocase subunit SecA	cyanobacterium PCC 7702		tig00000219_g19490.t1	TRINITY_DN12575_c0_g1_i2:1767-3305_-	512	gi|926970869|dbj|GAP80507.1|	hypothetical protein	Brachybacterium sp. SW0106-09		NULL
TRINITY_DN12575_c0_g1_i1:	TRINITY_DN12575_c0_g1_i1:1-3357_+	1118	gi|571030091|ref|WP_024124888.1|	preprotein translocase subunit SecA	Thermosynechococcus sp. NK55a		tig00000219_g19490.t1	TRINITY_DN12575_c0_g1_i1:1819-3357_-	512	gi|926970869|dbj|GAP80507.1|	hypothetical protein	Brachybacterium sp. SW0106-09		NULL
TRINITY_DN79302_c0_g1_i1:	TRINITY_DN79302_c0_g1_i1:253-1212_+	319	gi|1160557119|ref|XP_020436456.1|	presenilin family protein	Polysphondylium pallidum PN500	psenA	tig00000144_g9050.t1	TRINITY_DN79302_c0_g1_i1:43-1212_-	389	NULL				NULL
TRINITY_DN26656_c0_g1_i1:	TRINITY_DN26656_c0_g1_i1:28-1284_+	418	gi|586706901|ref|XP_006846038.1|	probable ADP-ribosylation factor GTPase-activating protein AGD6	Amborella trichopoda	LOC18436330	tig00021464_g21760.t1	TRINITY_DN26656_c0_g1_i1:1843-3291_-	482	gi|545701846|ref|XP_005703255.1|	GTP-binding protein isoform 1	Galdieria sulphuraria		tig00021464_g21759.t1
TRINITY_DN9658_c0_g1_i1:	TRINITY_DN9658_c0_g1_i1:3-1733_+	576	gi|1147606958|ref|XP_020107465.1|	probable aspartyl aminopeptidase	Ananas comosus	LOC109723492	tig00000981_g5877.t1	TRINITY_DN9658_c0_g1_i1:2342-3808_-	488	gi|168027493|ref|XP_001766264.1|	hypothetical protein	Physcomitrella patens		tig00000981_g5876.t1
TRINITY_DN11204_c0_g3_i1:	TRINITY_DN11204_c0_g3_i1:2170-3186_+	338	gi|762153729|ref|XP_011414910.1|	probable assembly chaperone of rpl4	Crassostrea gigas	LOC105319191	tig00021127_g18833.t1	TRINITY_DN11204_c0_g3_i1:816-1943_-	375	NULL				NULL
TRINITY_DN27825_c0_g1_i1:	TRINITY_DN27825_c0_g1_i1:112-1170_+	352	gi|1176097171|ref|XP_020619212.1|	probable ATP-dependent RNA helicase DDX56 isoform X1	Orbicella faveolata	LOC110056986	tig00000792_g4187.t1	TRINITY_DN27825_c0_g1_i1:226-1170_-	314	NULL				NULL
TRINITY_DN8780_c0_g2_i1:	TRINITY_DN8780_c0_g2_i1:3-1076_+	357	gi|1005462830|ref|XP_015768450.1|	probable ATP-dependent RNA helicase DDX60	Acropora digitifera	LOC107347094	tig00020904_g15196.t1	TRINITY_DN8780_c0_g2_i1:3-1076_-	357	NULL				NULL
TRINITY_DN15300_c0_g2_i1:	TRINITY_DN15300_c0_g2_i1:3-3623_+	1206	gi|1117309623|ref|XP_019367492.1|	probable cation-transporting ATPase 13A2 isoform X5	Gavialis gangeticus	ATP13A2	tig00000880_g5186.t1	TRINITY_DN15300_c0_g2_i1:162-3623_-	1153	NULL				NULL
TRINITY_DN109590_c0_g1_i1:	TRINITY_DN109590_c0_g1_i1:1-1377_+	458	gi|1020394049|ref|XP_016115750.1|	probable cation-transporting ATPase 13A3 isoform X3	Sinocyclocheilus grahami	LOC107573662	tig00020904_g15145.t1	TRINITY_DN109590_c0_g1_i1:310-1377_-	355	NULL				NULL
TRINITY_DN14697_c0_g1_i1:	TRINITY_DN14697_c0_g1_i1:49-1983_+	644	gi|546312369|ref|XP_005714951.1|	probable dehydrogenase	Chondrus crispus		tig00000113_g5640.t1	TRINITY_DN14697_c0_g1_i1:2376-3488_-	370	gi|1149598009|gb|OON05763.1|	hypothetical protein	Batrachochytrium salamandrivorans		tig00000113_g5641.t1
TRINITY_DN103873_c0_g1_i1:	TRINITY_DN103873_c0_g1_i1:3-1358_+	451	gi|290560998|gb|ADD37901.1|	Probable histone-binding protein Caf1	Lepeophtheirus salmonis	CAF1	tig00000808_g4401.t1	TRINITY_DN103873_c0_g1_i1:39-1385_-	448	NULL				NULL
TRINITY_DN103409_c0_g1_i1:	TRINITY_DN103409_c0_g1_i1:426-1682_+	418	gi|115362670|gb|EAU61899.1|	probable nuclear antigen	Stigmatella aurantiaca DW4/3-1		NULL	TRINITY_DN103409_c0_g1_i1:513-1739_-	408	gi|557211125|emb|CDJ50268.1|	branched-chain alpha-keto acid dehydrogenase E1 component beta chain, putative	Eimeria brunetti		tig00021432_g21223.t1
TRINITY_DN2434_c0_g1_i1:	TRINITY_DN2434_c0_g1_i1:195-2828_+	877	gi|470454230|ref|XP_004340820.1|	programmed cell death 6 interacting protein, putative	Acanthamoeba castellanii str. Neff		tig00020610_g11953.t1	TRINITY_DN2434_c0_g1_i1:453-2828_-	791	NULL				NULL
TRINITY_DN10999_c0_g1_i1:	TRINITY_DN10999_c0_g1_i1:3-1652_+	549	gi|1173104653|ref|XP_006858733.3|	protease Do-like 10, mitochondrial	Amborella trichopoda	LOC18448610	tig00001094_g6985.t1	TRINITY_DN10999_c0_g1_i1:66-1652_-	528	NULL				NULL
TRINITY_DN104335_c0_g1_i1:	TRINITY_DN104335_c0_g1_i1:1-978_+	325	gi|727473011|ref|XP_010518448.1|	protein disulfide-isomerase like 2-1 isoform X2	Camelina sativa	LOC104793736	tig00020892_g14909.t1	TRINITY_DN104335_c0_g1_i1:61-978_-	305	NULL				NULL
TRINITY_DN9098_c0_g1_i1:	TRINITY_DN9098_c0_g1_i1:242-3589_+	1115	gi|1176306268|ref|XP_020655700.1|	protein fantom isoform X4	Pogona vitticeps	RPGRIP1L	tig00020848_g14607.t1	TRINITY_DN9098_c0_g1_i1:3822-5174_-	450	gi|780173775|ref|XP_011660955.1|	tumor suppressor p53-binding protein 1	Strongylocentrotus purpuratus	LOC593800	NULL
TRINITY_DN27011_c0_g1_i1:	TRINITY_DN27011_c0_g1_i1:121-1107_+	328	gi|999984112|gb|KXJ23253.1|	Protein fuzzy-like	Exaiptasia pallida	fuz	tig00001130_g7239.t1	TRINITY_DN27011_c0_g1_i1:103-1107_-	334	NULL				NULL
TRINITY_DN12931_c0_g1_i1:	TRINITY_DN12931_c0_g1_i1:40-972_+	310	gi|704290641|ref|XP_010176052.1|	protein IMPACT	Antrostomus carolinensis	IMPACT	tig00000367_g24475.t1	TRINITY_DN12931_c0_g1_i1:1389-2342_-	317	gi|302853165|ref|XP_002958099.1|	hypothetical protein	Volvox carteri f. nagariensis		tig00000367_g24474.t1
TRINITY_DN8460_c0_g2_i1:	TRINITY_DN8460_c0_g2_i1:1-1197_+	398	gi|405966138|gb|EKC31456.1|	Protein Jade-1	Crassostrea gigas		tig00021348_g20589.t1	TRINITY_DN8460_c0_g2_i1:1-1197_-	398	NULL				NULL
TRINITY_DN79581_c0_g1_i1:	TRINITY_DN79581_c0_g1_i1:1-903_+	300	gi|528250210|gb|EPY34287.1|	protein kinase	Strigomonas culicis		NULL	TRINITY_DN79581_c0_g1_i1:1-1071_-	356	gi|551664201|ref|XP_005834864.1|	hypothetical protein	Guillardia theta CCMP2712		tig00021319_g20220.t1
TRINITY_DN55256_c0_g1_i1:	TRINITY_DN55256_c0_g1_i1:1-1143_+	380	gi|1013935925|gb|KYQ89625.1|	protein kinase	Dictyostelium lacteum		tig00021438_g21454.t1	TRINITY_DN55256_c0_g1_i1:3-1145_-	380	NULL				NULL
TRINITY_DN14792_c0_g1_i1:	TRINITY_DN14792_c0_g1_i1:255-2627_+	790	gi|971516476|dbj|GAQ81728.1|	Protein kinase-like	Klebsormidium flaccidum		tig00000523_g1841.t1	TRINITY_DN14792_c0_g1_i1:507-2693_-	728	NULL				NULL
TRINITY_DN352_c0_g1_i1:	TRINITY_DN352_c0_g1_i1:2-1147_+	381	gi|926645959|ref|XP_013789307.1|	protein LSM14 homolog B-like isoform X4	Limulus polyphemus	LOC106473170	tig00020830_g14510.t1	TRINITY_DN352_c0_g1_i1:2-1147_-	381	NULL				NULL
TRINITY_DN352_c0_g2_i1:	TRINITY_DN352_c0_g2_i1:2-1147_+	381	gi|926645959|ref|XP_013789307.1|	protein LSM14 homolog B-like isoform X4	Limulus polyphemus	LOC106473170	tig00020830_g14510.t1	TRINITY_DN352_c0_g2_i1:2-1147_-	381	NULL				NULL
TRINITY_DN8518_c0_g1_i1:	TRINITY_DN8518_c0_g1_i1:2-1045_+	347	gi|196223273|gb|EDY17791.1|	protein of unknown function DUF255	Chthoniobacter flavus Ellin428		tig00001623_g9419.t1	TRINITY_DN8518_c0_g1_i1:2-1099_-	365	NULL				NULL
TRINITY_DN4282_c0_g1_i1:	TRINITY_DN4282_c0_g1_i1:481-2229_+	582	gi|1130994506|ref|WP_075757111.1|	protein phosphatase	Sporomusa sphaeroides		tig00020610_g11951.t1	TRINITY_DN4282_c0_g1_i1:1063-2229_-	388	NULL				NULL
TRINITY_DN26659_c0_g1_i1:	TRINITY_DN26659_c0_g1_i1:231-1157_+	308	gi|922852804|gb|KOO21467.1|	protein phosphatase 1 regulatory subunit 36	Chrysochromulina sp. CCMP291		tig00021612_g22858.t1	TRINITY_DN26659_c0_g1_i1:159-1157_-	332	NULL				NULL
TRINITY_DN132091_c0_g1_i1:	TRINITY_DN132091_c0_g1_i1:1-1161_+	386	gi|971518916|dbj|GAQ79247.1|	protein phosphatase 2 formerly 2A regulatory subunit B'	Klebsormidium flaccidum		tig00000836_g4704.t1	TRINITY_DN132091_c0_g1_i1:1-1182_-	393	gi|925681082|gb|KOX77838.1|	hypothetical protein	Melipona quadrifasciata		NULL
TRINITY_DN1508_c0_g2_i1:	TRINITY_DN1508_c0_g2_i1:3-1376_+	457	gi|727412283|ref|XP_010474487.1|	protein REVEILLE 8-like	Camelina sativa	LOC104753994	tig00000769_g4034.t1	TRINITY_DN1508_c0_g2_i1:48-1376_-	442	NULL				NULL
TRINITY_DN1508_c0_g1_i1:	TRINITY_DN1508_c0_g1_i1:2-1411_+	469	gi|727412283|ref|XP_010474487.1|	protein REVEILLE 8-like	Camelina sativa	LOC104753994	tig00000769_g4034.t1	TRINITY_DN1508_c0_g1_i1:17-1411_-	464	NULL				NULL
TRINITY_DN2409_c0_g2_i1:	TRINITY_DN2409_c0_g2_i1:2-997_+	331	gi|1012108893|ref|XP_015959454.1|	protein SMG9-like	Arachis duranensis	LOC107483345	tig00021339_g20404.t1	TRINITY_DN2409_c0_g2_i1:2-997_-	331	NULL				NULL
TRINITY_DN10550_c0_g8_i1:	TRINITY_DN10550_c0_g8_i1:2-1255_+	417	gi|612016428|ref|XP_007493321.1|	protein SON isoform X11	Monodelphis domestica	SON	tig00001215_g7587.t1	TRINITY_DN10550_c0_g8_i1:1-930_-	309	NULL				NULL
TRINITY_DN12466_c0_g1_i1:	TRINITY_DN12466_c0_g1_i1:1-2868_+	955	gi|729448114|ref|XP_010522629.1|	protein STABILIZED1	Tarenaya hassleriana	LOC104801181	tig00000880_g5175.t1	TRINITY_DN12466_c0_g1_i1:1-2568_-	855	NULL				NULL
TRINITY_DN12466_c0_g1_i2:	TRINITY_DN12466_c0_g1_i2:1-2883_+	960	gi|729448114|ref|XP_010522629.1|	protein STABILIZED1	Tarenaya hassleriana	LOC104801181	tig00000880_g5175.t1	TRINITY_DN12466_c0_g1_i2:1-2568_-	855	NULL				NULL
TRINITY_DN12466_c0_g2_i1:	TRINITY_DN12466_c0_g2_i1:1-2997_+	998	gi|1079253978|ref|XP_018499861.1|	protein STABILIZED1-like	Pyrus x bretschneideri	LOC103934621	tig00000880_g5175.t1	TRINITY_DN12466_c0_g2_i1:1-3060_-	1019	NULL				NULL
TRINITY_DN10473_c1_g10_i1:	TRINITY_DN10473_c1_g10_i1:488-2419_+	643	gi|925681197|gb|KOX77953.1|	Protein toll	Melipona quadrifasciata		tig00020556_g11051.t1	TRINITY_DN10473_c1_g10_i1:500-2419_-	639	NULL				NULL
TRINITY_DN10473_c1_g5_i1:	TRINITY_DN10473_c1_g5_i1:488-2434_+	648	gi|925681197|gb|KOX77953.1|	Protein toll	Melipona quadrifasciata		tig00020556_g11051.t1	TRINITY_DN10473_c1_g5_i1:500-2434_-	644	NULL				NULL
TRINITY_DN78578_c0_g1_i1:	TRINITY_DN78578_c0_g1_i1:1-1650_+	549	gi|528254055|gb|EPY35707.1|	protein transport protein SEC61 subunit alpha	Strigomonas culicis		NULL	TRINITY_DN78578_c0_g1_i1:136-1650_-	504	gi|873225009|emb|CEM24753.1|		Vitrella brassicaformis CCMP3155		tig00000836_g4693.t1
TRINITY_DN5741_c0_g1_i1:	TRINITY_DN5741_c0_g1_i1:1240-2208_+	322	gi|971506631|dbj|GAQ91577.1|	protein with D-alanine--D-alanine ligase C-terminal domain	Klebsormidium flaccidum		tig00001187_g7459.t1	TRINITY_DN5741_c0_g1_i1:158-1177_-	339	gi|586765701|ref|XP_006855355.1|	syntaxin-43	Amborella trichopoda	LOC18445150	tig00001187_g7458.t1
TRINITY_DN10643_c0_g1_i1:	TRINITY_DN10643_c0_g1_i1:3921-5024_+	367	gi|953492189|emb|CEG45439.1|	protoheme ix farnesyltransferase	Plasmopara halstedii		tig00020903_g15106.t1	TRINITY_DN10643_c0_g1_i1:1936-3642_-	568	gi|524901267|ref|XP_005107044.1|	transcription elongation factor S-II-like	Aplysia californica	LOC101853880	tig00020903_g15107.t1
TRINITY_DN10643_c0_g1_i2:	TRINITY_DN10643_c0_g1_i2:3927-5030_+	367	gi|953492189|emb|CEG45439.1|	protoheme ix farnesyltransferase	Plasmopara halstedii		tig00020903_g15106.t1	TRINITY_DN10643_c0_g1_i2:1936-3648_-	570	gi|524901267|ref|XP_005107044.1|	transcription elongation factor S-II-like	Aplysia californica	LOC101853880	tig00020903_g15107.t1
TRINITY_DN14700_c0_g1_i1:	TRINITY_DN14700_c0_g1_i1:85-2157_+	690	gi|944518279|dbj|GAP98120.1|	protoporphyrin IX Mg-chelatase subunit H	Leptolyngbya sp. NIES-2104		tig00000383_g24642.t1	TRINITY_DN14700_c0_g1_i1:835-2157_-	440	NULL				NULL
TRINITY_DN5641_c0_g1_i1:	TRINITY_DN5641_c0_g1_i1:3-1898_+	631	gi|504990008|ref|WP_015177110.1|	protoporphyrinogen oxidase	Oscillatoria nigro-viridis		tig00000241_g21007.t1	TRINITY_DN5641_c0_g1_i1:66-2075_-	669	NULL				NULL
TRINITY_DN78430_c0_g1_i1:	TRINITY_DN78430_c0_g1_i1:278-1465_+	395	gi|944325913|ref|YP_009174710.1|	putative aminotransferase family protein	Yellowstone lake phycodnavirus 1		tig00001590_g9383.t1	TRINITY_DN78430_c0_g1_i1:503-1483_-	326	NULL				NULL
TRINITY_DN12807_c0_g2_i1:	TRINITY_DN12807_c0_g2_i1:171-1385_+	404	gi|470237332|ref|XP_004350623.1|	putative ATPase	Dictyostelium fasciculatum		tig00001336_g8237.t1	TRINITY_DN12807_c0_g2_i1:303-1385_-	360	gi|761463462|gb|KIY11961.1|	hypothetical protein	Mastigocladus laminosus UU774		NULL
TRINITY_DN129415_c0_g1_i1:	TRINITY_DN129415_c0_g1_i1:105-1700_+	531	gi|1142685275|gb|AQK49201.1|	Putative DEAD-box ATP-dependent RNA helicase family protein	Zea mays		tig00020553_g10686.t1	TRINITY_DN129415_c0_g1_i1:696-1700_-	334	gi|972137022|gb|KUI63848.1|	hypothetical protein	Valsa mali		NULL
TRINITY_DN29664_c0_g1_i1:	TRINITY_DN29664_c0_g1_i1:2-997_+	331	gi|1160552143|ref|XP_020438679.1|	putative DNA repair and transcription protein	Polysphondylium pallidum PN500	mms19	tig00020943_g16282.t1	TRINITY_DN29664_c0_g1_i1:35-997_-	320	NULL				NULL
TRINITY_DN27052_c0_g1_i1:	TRINITY_DN27052_c0_g1_i1:196-1317_+	373	gi|727146854|emb|CEG71092.1|	Putative Glycerol-3-phosphate dehydrogenase [NAD ]	Rhizopus microsporus		tig00001094_g7004.t1	TRINITY_DN27052_c0_g1_i1:1983-3782_-	599	NULL				NULL
TRINITY_DN11287_c0_g3_i1:	TRINITY_DN11287_c0_g3_i1:1-906_+	301	gi|1001016164|gb|AML78366.1|	putative LOV domain-containing protein	Cyanophora paradoxa		tig00000319_g24129.t1	TRINITY_DN11287_c0_g3_i1:1-1026_-	341	NULL				NULL
TRINITY_DN129928_c0_g1_i1:	TRINITY_DN129928_c0_g1_i1:312-2501_+	729	gi|1001015093|gb|AML77887.1|	putative LOV domain-containing protein	Eremosphaera viridis		tig00000248_g21801.t1	TRINITY_DN129928_c0_g1_i1:1218-2501_-	427	NULL				NULL
TRINITY_DN9070_c0_g1_i1:	TRINITY_DN9070_c0_g1_i1:3-2951_+	982	gi|479307226|gb|ENO95326.1|	putative metal-dependent RNase	Thauera phenylacetica B4P		NULL	TRINITY_DN9070_c0_g1_i1:174-3233_-	1019	gi|1027014982|ref|XP_016605507.1|	glycine dehydrogenase	Spizellomyces punctatus DAOM BR117		tig00021489_g21681.t1
TRINITY_DN129467_c0_g1_i1:	TRINITY_DN129467_c0_g1_i1:1-1509_+	502	gi|528191727|gb|EPY02026.1|	putative NAD-specific glutamate dehydrogenase	Phaeospirillum fulvum MGU-K5		NULL	TRINITY_DN129467_c0_g1_i1:2-1510_-	502	gi|785758952|gb|AKA04740.1|	molecular chaperone DnaK	Streptomyces albulus ZPM	dnaK	NULL
TRINITY_DN52312_c0_g1_i1:	TRINITY_DN52312_c0_g1_i1:1-1728_+	575	gi|1073711725|gb|JAT98790.1|	putative nuclear transport receptor karyopherin-beta2/transportin importin beta superfamily	Amblyomma aureolatum		tig00001239_g7764.t1	TRINITY_DN52312_c0_g1_i1:1-1827_-	608	NULL				NULL
TRINITY_DN18932_c0_g1_i1:	TRINITY_DN18932_c0_g1_i1:3-1067_+	354	gi|1073707271|gb|JAT96692.1|	putative sister chromatid cohesion protein scc2/nipped-b	Amblyomma aureolatum		tig00001085_g6963.t1	TRINITY_DN18932_c0_g1_i1:3-1094_-	363	NULL				NULL
TRINITY_DN78914_c0_g1_i1:	TRINITY_DN78914_c0_g1_i1:322-1509_+	395	gi|1147608264|ref|XP_020108131.1|	putative SWI/SNF-related matrix-associated actin-dependent regulator of chromatin subfamily A member 3-like 1 isoform X5	Ananas comosus	LOC109723982	tig00000711_g3431.t1	TRINITY_DN78914_c0_g1_i1:505-1509_-	334	NULL				NULL
TRINITY_DN135141_c0_g1_i1:	TRINITY_DN135141_c0_g1_i1:3-1145_+	380	gi|524535398|emb|CDC68726.1|	putative uncharacterized protein	Oscillibacter sp. CAG:155		NULL	TRINITY_DN135141_c0_g1_i1:3-1145_-	380	gi|1154767021|ref|WP_078683647.1|	pyruvate:ferredoxin (flavodoxin) oxidoreductase	Desulfovibrio bizertensis		tig00021621_g22964.t1
TRINITY_DN10333_c0_g1_i1:	TRINITY_DN10333_c0_g1_i1:1-2043_+	680	gi|428004002|gb|AFY84845.1|	putative unusual protein kinase	Oscillatoria acuminata PCC 6304		tig00020660_g12512.t1	TRINITY_DN10333_c0_g1_i1:1436-3478_-	680	gi|428004002|gb|AFY84845.1|	putative unusual protein kinase	Oscillatoria acuminata PCC 6304		tig00020660_g12512.t1
TRINITY_DN78468_c0_g1_i1:	TRINITY_DN78468_c0_g1_i1:1-1926_+	641	gi|604781894|gb|JAC13396.1|	putative vacuolar h+-atpase v1 sector subunit a	Aedes albopictus		NULL	TRINITY_DN78468_c0_g1_i1:76-1926_-	616	gi|1012105387|ref|XP_015958526.1|	V-type proton ATPase catalytic subunit A	Arachis duranensis	LOC107482513	tig00020537_g10225.t1
TRINITY_DN13022_c0_g1_i1:	TRINITY_DN13022_c0_g1_i1:253-2139_+	628	gi|615417159|ref|XP_007585451.1|	putative vacuolar protein sorting-associated protein vps13 protein	Neofusicoccum parvum UCRNP2		tig00020554_g10931.t1	TRINITY_DN13022_c0_g1_i1:268-2139_-	623	NULL				NULL
TRINITY_DN573_c0_g1_i1:	TRINITY_DN573_c0_g1_i1:1-1293_+	430	gi|471232249|ref|XP_004037236.1|	PX domain protein	Ichthyophthirius multifiliis		tig00000093_g3656.t1	TRINITY_DN573_c0_g1_i1:202-1293_-	363	NULL				NULL
TRINITY_DN26732_c0_g1_i1:	TRINITY_DN26732_c0_g1_i1:2-970_+	322	gi|971517324|dbj|GAQ80892.1|	pyrroline-5-carboxylate reductase	Klebsormidium flaccidum		tig00021571_g22378.t1	TRINITY_DN26732_c0_g1_i1:68-1090_-	340	NULL				NULL
TRINITY_DN54104_c0_g1_i1:	TRINITY_DN54104_c0_g1_i1:3-1175_+	390	gi|159181899|gb|EDP66411.1|	pyruvate dehydrogenase subunit beta	alpha proteobacterium BAL199		NULL	TRINITY_DN54104_c0_g1_i1:93-1262_-	389	gi|1000782197|gb|KXN73347.1|	Lipoyl synthase	Conidiobolus coronatus NRRL 28638		tig00000865_g5108.t1
TRINITY_DN8224_c0_g2_i1:	TRINITY_DN8224_c0_g2_i1:1-1374_+	457	gi|545712802|ref|XP_005708705.1|	pyruvate kinase	Galdieria sulphuraria		tig00020537_g10241.t1	TRINITY_DN8224_c0_g2_i1:1-1374_-	457	NULL				NULL
TRINITY_DN8224_c0_g1_i1:	TRINITY_DN8224_c0_g1_i1:1-1383_+	460	gi|545712802|ref|XP_005708705.1|	pyruvate kinase	Galdieria sulphuraria		tig00020537_g10241.t1	TRINITY_DN8224_c0_g1_i1:1-1383_-	460	NULL				NULL
TRINITY_DN79848_c0_g1_i1:	TRINITY_DN79848_c0_g1_i1:3-1472_+	489	gi|1111075712|ref|XP_019310137.1|	rab3 GTPase-activating protein catalytic subunit isoform X2	Panthera pardus	RAB3GAP1	tig00021221_g19355.t1	TRINITY_DN79848_c0_g1_i1:489-1472_-	327	NULL				NULL
TRINITY_DN8975_c0_g2_i1:	TRINITY_DN8975_c0_g2_i1:2-1156_+	384	gi|1050860020|gb|OCW43645.1|	Rab9 effector protein with Kelch motifs	Diaporthe helianthi		tig00000842_g4835.t1	TRINITY_DN8975_c0_g2_i1:3099-5522_-	807	gi|919094508|ref|XP_013384123.1|	protein MCM10 homolog	Lingula anatina	LOC106154345	tig00000842_g4833.t1
TRINITY_DN129544_c0_g1_i1:	TRINITY_DN129544_c0_g1_i1:3-968_+	321	gi|1109250464|ref|XP_019200002.1|	rab9 effector protein with kelch motifs isoform X1	Ipomoea nil	LOC109193583	tig00000241_g20963.t1	TRINITY_DN129544_c0_g1_i1:54-968_-	304	NULL				NULL
TRINITY_DN17362_c0_g1_i1:	TRINITY_DN17362_c0_g1_i1:3-1226_+	407	gi|700254134|gb|AIU48688.1|	RabGAP/TBC domain-containing protein	Zea mays		tig00000718_g3713.t1	TRINITY_DN17362_c0_g1_i1:72-1226_-	384	NULL				NULL
TRINITY_DN11026_c0_g1_i1:	TRINITY_DN11026_c0_g1_i1:1252-2298_+	348	gi|1121852841|ref|XP_019394709.1|	radial spoke head 14 homolog	Crocodylus porosus	RSPH14	tig00021072_g17987.t1	TRINITY_DN11026_c0_g1_i1:2-955_-	317	NULL				tig00021072_g17986.t1
TRINITY_DN9735_c0_g2_i1:	TRINITY_DN9735_c0_g2_i1:2-1735_+	577	gi|740101547|ref|WP_037950647.1|	radical SAM domain-containing protein	Streptomycetaceae bacterium MP113-05		tig00021222_g19369.t1	TRINITY_DN9735_c0_g2_i1:578-1735_-	385	NULL				NULL
TRINITY_DN13578_c0_g1_i1:	TRINITY_DN13578_c0_g1_i1:992-4348_+	1118	gi|470466599|ref|XP_004341725.1|	RecF/RecN/SMC domain containing protein	Acanthamoeba castellanii str. Neff		tig00000600_g2269.t1	TRINITY_DN13578_c0_g1_i1:2957-4450_-	497	NULL				NULL
TRINITY_DN13578_c0_g1_i2:	TRINITY_DN13578_c0_g1_i2:1049-4405_+	1118	gi|470466599|ref|XP_004341725.1|	RecF/RecN/SMC domain containing protein	Acanthamoeba castellanii str. Neff		tig00000600_g2269.t1	TRINITY_DN13578_c0_g1_i2:3014-4507_-	497	NULL				NULL
TRINITY_DN27447_c0_g3_i1:	TRINITY_DN27447_c0_g3_i1:2-1105_+	367	gi|971071441|ref|WP_058881628.1|	recombinase RecA	Oscillatoriales cyanobacterium MTP1		tig00000444_g807.t1	TRINITY_DN27447_c0_g3_i1:56-1105_-	349	gi|332743907|gb|EGJ74348.1|	putative protein recA	Streptomyces sp. Tu6071		NULL
TRINITY_DN27447_c0_g5_i1:	TRINITY_DN27447_c0_g5_i1:2-1105_+	367	gi|971071441|ref|WP_058881628.1|	recombinase RecA	Oscillatoriales cyanobacterium MTP1		tig00000444_g807.t1	TRINITY_DN27447_c0_g5_i1:56-1105_-	349	gi|332743907|gb|EGJ74348.1|	putative protein recA	Streptomyces sp. Tu6071		NULL
TRINITY_DN27447_c0_g1_i1:	TRINITY_DN27447_c0_g1_i1:1-1371_+	456	gi|971071441|ref|WP_058881628.1|	recombinase RecA	Oscillatoriales cyanobacterium MTP1		tig00000444_g807.t1	TRINITY_DN27447_c0_g1_i1:322-1371_-	349	gi|332743907|gb|EGJ74348.1|	putative protein recA	Streptomyces sp. Tu6071		NULL
TRINITY_DN27447_c0_g2_i1:	TRINITY_DN27447_c0_g2_i1:1-1371_+	456	gi|971071441|ref|WP_058881628.1|	recombinase RecA	Oscillatoriales cyanobacterium MTP1		tig00000444_g807.t1	TRINITY_DN27447_c0_g2_i1:322-1371_-	349	gi|332743907|gb|EGJ74348.1|	putative protein recA	Streptomyces sp. Tu6071		NULL
TRINITY_DN27447_c0_g4_i1:	TRINITY_DN27447_c0_g4_i1:1-1371_+	456	gi|971071441|ref|WP_058881628.1|	recombinase RecA	Oscillatoriales cyanobacterium MTP1		tig00000444_g807.t1	TRINITY_DN27447_c0_g4_i1:322-1371_-	349	gi|332743907|gb|EGJ74348.1|	putative protein recA	Streptomyces sp. Tu6071		NULL
TRINITY_DN7207_c0_g1_i1:	TRINITY_DN7207_c0_g1_i1:3-1976_+	657	gi|918609945|ref|XP_013373523.1|	replication factor C subunit 1 isoform X1	Chinchilla lanigera	Rfc1	tig00021017_g17203.t1	TRINITY_DN7207_c0_g1_i1:708-1976_-	422	NULL				NULL
TRINITY_DN9264_c0_g4_i1:	TRINITY_DN9264_c0_g4_i1:1244-2269_+	341	gi|1160113603|ref|XP_020366205.1|	replication factor C subunit 2	Rhincodon typus	rfc2	tig00000042_g15422.t1	TRINITY_DN9264_c0_g4_i1:40-975_-	311	gi|1013945977|gb|KYQ99656.1|	pseudouridine synthase family protein	Dictyostelium lacteum		tig00000042_g15421.t1
TRINITY_DN9264_c0_g2_i1:	TRINITY_DN9264_c0_g2_i1:1321-2346_+	341	gi|1160113603|ref|XP_020366205.1|	replication factor C subunit 2	Rhincodon typus	rfc2	tig00000042_g15422.t1	TRINITY_DN9264_c0_g2_i1:3-1052_-	349	gi|1013945977|gb|KYQ99656.1|	pseudouridine synthase family protein	Dictyostelium lacteum		tig00000042_g15421.t1
TRINITY_DN7982_c0_g2_i1:	TRINITY_DN7982_c0_g2_i1:2-1549_+	515	gi|515888767|ref|WP_017319350.1|	Retinal pigment epithelial membrane protein	Mastigocladopsis repens		tig00001128_g7172.t1	TRINITY_DN7982_c0_g2_i1:2-1588_-	528	NULL				NULL
[truncated: 2,495 more rows]
