# Supplementary material for: Analysis of an improved Cyanophora paradoxa genome assembly
Source: DNA Res. 2019 May 16;26(4):287–99. doi: 10.1093/dnares/dsz009 (PMC6704402; doi:10.1093/dnares/dsz009)
Supplement: dsz009_Supplementary_Data [file dsz009_supplementary_data.zip › dsz009-Suppl_data/Supplementary_table S7.xlsx]

## Sheet: Sheet1
Gene ID	NCBI Gi	e-val	Gene ID	Origin	bitscore	NCBI Annotation	NCBI Organism	NCBI Gene	NCBI Taxonomy
tig00021432_g21198.t1	gi|504959936|ref|WP_015147038.1|	0	PBP1/2	Cyanobacteria (100%)	708	penicillin-binding protein (PBP, transglycosylase)	Oscillatoria acuminata		Bacteria-undef-Cyanobacteria-undef-Oscillatoriales-Oscillatoriaceae-Oscillatoria-Oscillatoria_acuminata-WP_015147038
tig00000670_g3048.t1	gi|504938559|ref|WP_015125661.1|	3.08e-154	PBP1/2	Cyanobacteria (97%)	481	penicillin-binding protein (PBP, transglycosylase)	Synechococcus sp. PCC 6312		Bacteria-undef-Cyanobacteria-undef-Synechococcales-Synechococcaceae-Synechococcus-Synechococcus_sp._PCC_6312-WP_015125661
tig00000836_g4695.t1	gi|504997756|ref|WP_015184858.1|	1.02e-166	PBP3 / fts1	Cyanobacteria (100%)	515	cell division protein FtsI (PBP)	Microcoleus sp. PCC 7113		Bacteria-undef-Cyanobacteria-undef-Oscillatoriales-Microcoleaceae-Microcoleus-Microcoleus_sp._PCC_7113-WP_015184858
tig00021037_g17414.t1	gi|935608812|ref|WP_054469707.1|	0	MurA	Cyanobacteria (66%)	530	UDP-N-acetylglucosamine 1-carboxyvinyltransferase (MurA)	Planktothricoides sp. SR001		#NAME?
tig00021612_g22894.t1	gi|493682076|ref|WP_006632239.1|	2.84e-172	MurA	Cyanobacteria (60%)	508	UDP-N-acetylglucosamine 1-carboxyvinyltransferase (MurA)	Microcoleus vaginatus		Bacteria-undef-Cyanobacteria-undef-Oscillatoriales-Microcoleaceae-Microcoleus-Microcoleus_vaginatus-WP_006632239
tig00021493_g21858.t1	gi|518475050|ref|WP_019645257.1|	5.58e-121	MurB	Alpha Proteobacteria (99%)	365	UDP-N-acetylenolpyruvoylglucosamine reductase (MurB)	Novispirillum itersonii		Bacteria-undef-Proteobacteria-Alphaproteobacteria-Rhodospirillales-Rhodospirillaceae-Novispirillum-Novispirillum_itersonii-WP_019645257
tig00021795_g23524.t1	gi|496230336|ref|WP_008944371.1|	1.67e-126	MurC	Bacteria unclear (74%)	394	UDP-N-acetylmuramate--L-alanine ligase (MurC)	Oceanibaculum indicum		Bacteria-undef-Proteobacteria-Alphaproteobacteria-Rhodospirillales-Rhodospirillaceae-Oceanibaculum-Oceanibaculum_indicum-WP_008944371
tig00000025_g7909.t2	gi|831757545|ref|XP_012749063.1|	0	MurI ?	Eukaryotic (100%)	785	hypothetical protein (MurI)???	Acytostelium subglobosum LB1		Eukaryota-undef-undef-undef-Dictyosteliida-undef-Acytostelium-Acytostelium_subglobosum-XP_012749063
tig00001085_g6942.t1	gi|414864339|tpg|DAA42896.1|	1.4e-103	MurI ?	Eukaryote specific	351	hypothetical protein (MurI)???	Zea mays		Eukaryota-Viridiplantae-Streptophyta-Liliopsida-Poales-Poaceae-Zea-Zea_mays-DAA42896
tig00021357_g20744.t1	gi|406891892|gb|EKD37389.1|	9.99e-13	MurD	Firmicutes-specific	73.6	hypothetical protein (MurD)	uncultured bacterium		Bacteria-undef-undef-undef-undef-undef-undef-uncultured_bacterium-EKD37389
tig00001376_g8533.t1	gi|553309428|ref|WP_023054477.1|	3.67e-134	MurE	Bacteria unclear (40%)	416	UDP-N-acetylmuramoyl-L-alanyl-D-glutamate--2, 6-diaminopimelate ligase (MurE)	Megasphaera sp. BV3C16-1		Bacteria-undef-Firmicutes-Negativicutes-Veillonellales-Veillonellaceae-Megasphaera-Megasphaera_sp._BV3C16-1-WP_023054477
tig00020965_g16833.t1	gi|931421359|gb|KPK07664.1|	1.68e-135	alr	Proteobacteria (100%)	409	hypothetical protein (Alanine racemase) (alr)	Anaerolineae bacterium SG8_19		Bacteria-undef-Chloroflexi-Anaerolineae-undef-undef-undef-Anaerolineae_bacterium_SG8_19-KPK07664
tig00000881_g5235.t1	gi|740213669|ref|WP_038055521.1|	5.29e-64	ddl	Unclear	220	D-alanine--D-alanine ligase (ddl)	Thermodesulfobacterium hydrogeniphilum		Bacteria-undef-Thermodesulfobacteria-Thermodesulfobacteria-Thermodesulfobacteriales-Thermodesulfobacteriaceae-Thermodesulfobacterium-Thermodesulfobacterium_hydrogeniphilum-WP_038055521
tig00020965_g16839.t1	gi|504958524|ref|WP_015145626.1|	3.2e-138	MurF	Cyanobacteria (100%)	421	UDP-N-acetylmuramoyl-tripeptide--D-alanyl-D- alanine ligase (MurF)	Pleurocapsa minor		Bacteria-undef-Cyanobacteria-undef-Pleurocapsales-Hyellaceae-Pleurocapsa-Pleurocapsa_minor-WP_015145626
tig00000940_g5544.t1	gi|505015233|ref|WP_015202335.1|	2.05e-60	MraY	Cyanobacteria (100%)	213	phospho-N-acetylmuramoyl-pentapeptide- transferase (Lipid I synthesis)	Crinalium epipsammum		Bacteria-undef-Cyanobacteria-undef-Oscillatoriales-Gomontiellaceae-Crinalium-Crinalium_epipsammum-WP_015202335
tig00021795_g23530.t1	gi|1054582322|ref|WP_066351065.1|	3.68e-67	MurG	Bacteria unclear (65%)	233	undecaprenyldiphospho-muramoylpentapeptide beta-N- acetylglucosaminyltransferase (Lipid II synthesis)	Fervidicola ferrireducens		Bacteria-undef-Firmicutes-Clostridia-Thermoanaerobacterales-Thermoanaerobacteraceae-Fervidicola-Fervidicola_ferrireducens-WP_066351065
tig00000350_g24335.t1	gi|917438675|ref|WP_052045093.1|	5.46e-39	dipM	Cyanobacteria (40%)	161	hypothetical protein (dipM) PG splitting enzyme	Caloranaerobacter azorensis		Bacteria-undef-Firmicutes-Clostridia-Clostridiales-Clostridiaceae-Caloranaerobacter-Caloranaerobacter_azorensis-WP_052045093
tig00021357_g20765.t1	gi|255073797|ref|XP_002500573.1|	0	glmS	Eukaryotic (100%)	776	hypothetical protein (glmS) Glucosamine-6-P-synthase	Micromonas commoda		Eukaryota-Viridiplantae-Chlorophyta-Mamiellophyceae-Mamiellales-Mamiellaceae-Micromonas-Micromonas_commoda-XP_002500573
tig00000498_g1606.t1	gi|980026249|emb|CUS95990.1|	3.82e-68	vanX	Unclear	220	D-alanyl-D-alanine dipeptidase (vanX)	Candidatus Kryptobacter tengchongensis		Bacteria-undef-Candidatus Kryptonia-undef-undef-undef-Candidatus Kryptobacter-Candidatus_Kryptobacter_tengchongensis-CUS95990
tig00001265_g7907.t1	gi|505001880|ref|WP_015188982.1|	3.97e-65	vanY	Cyanobacteria (98%)	226	D-Ala-D-Ala carboxypeptidase (vanY)	Gloeocapsa sp. PCC 7428		Bacteria-undef-Cyanobacteria-undef-Chroococcales-Chroococcaceae-Gloeocapsa-Gloeocapsa_sp._PCC_7428-WP_015188982
tig00000480_g1335.t1	gi|501376850|ref|WP_012408416.1|	1.01e-71	dacB / PBP5	Eukaryotic (97%)	248	D-alanyl-D-alanine carboxypeptidase (dacB/PBP5)	Nostoc punctiforme		Bacteria-undef-Cyanobacteria-undef-Nostocales-Nostocaceae-Nostoc-Nostoc_punctiforme-WP_012408416
tig00000367_g24482.t1	gi|983514631|ref|WP_060666797.1|	5.56e-14		Bacteria unclear (52%)	79.7	peptidoglycan endopeptidase	Bacillus sp. CHD6a		Bacteria-undef-Firmicutes-Bacilli-Bacillales-Bacillaceae-Bacillus-Bacillus_sp._CHD6a-WP_060666797
tig00000492_g1484.t1	gi|922313704|ref|WP_053337730.1|	3.16e-07		no tree	61.2	peptidoglycan hydrolase	Clostridium botulinum		Bacteria-undef-Firmicutes-Clostridia-Clostridiales-Clostridiaceae-Clostridium-Clostridium_botulinum-WP_053337730
tig00000492_g1490.t1	gi|922313704|ref|WP_053337730.1|	8.58e-07		no tree	58.2	peptidoglycan hydrolase	Clostridium botulinum		Bacteria-undef-Firmicutes-Clostridia-Clostridiales-Clostridiaceae-Clostridium-Clostridium_botulinum-WP_053337730
tig00001164_g7401.t1	gi|862575436|dbj|BAR94063.1|	0		glaucophyte-specific	750	peptidoglycan-associated protein	Cyanophora paradoxa	papC2	Eukaryota-undef-undef-Glaucocystophyceae-undef-Cyanophoraceae-Cyanophora-Cyanophora_paradoxa-BAR94063
tig00021464_g21719.t1	gi|498283573|ref|WP_010597729.1|	4.52e-68		Unclear-likely eukaryotic	236	D-alanyl-D-alanine carboxypeptidase	Diplorickettsia massiliensis		Bacteria-undef-Proteobacteria-Gammaproteobacteria-Legionellales-Coxiellaceae-Diplorickettsia-Diplorickettsia_massiliensis-WP_010597729
tig00000331_g24149.t1	gi|971506631|dbj|GAQ91577.1|	7.97e-112		Eukaryotic (100%)	353	protein with D-alanine--D-alanine ligase C-terminal domain	Klebsormidium flaccidum		Eukaryota-Viridiplantae-Streptophyta-Klebsormidiophyceae-Klebsormidiales-Klebsormidiaceae-Klebsormidium-Klebsormidium_flaccidum-GAQ91577
tig00000551_g2042.t1	gi|494656289|ref|WP_007414233.1|	5.36e-111		Bacterial-mainly chlamydial	346	N-acetylmuramoyl-L-alanine amidase	Pedosphaera parvula		Bacteria-undef-Verrucomicrobia-Verrucomicrobiae-Verrucomicrobiales-Verrucomicrobia subdivision 3-Pedosphaera-Pedosphaera_parvula-WP_007414233
