# Supplementary material for: Analysis of an improved Cyanophora paradoxa genome assembly
Source: DNA Res. 2019 May 16;26(4):287–99. doi: 10.1093/dnares/dsz009 (PMC6704402; doi:10.1093/dnares/dsz009)
Supplement: dsz009_Supplementary_Data [file dsz009_supplementary_data.zip › dsz009-Suppl_data/Supplementary_table S8.xlsx]

## Sheet: Sheet1
Cyanophora protein prediction	Distribution in Archaeplastida	Annotation	Manually validated
tig00000147_g9477.t1.tre	Gl (100%)	MazG family protein	Yes
tig00021433_g21264.t1; tig00020555_g10960.t; tig00000344_g24286.t1	Gl (88%)	PPDK, pyruvate, phosphate dikinase family	Yes
tig00001095_g7039.t1	Gl (83%)	sporulation protein RMD1	Yes
tig00020710_g13307.t1	Gl (99%)	Conserved hypothetical protein (including protists)	Yes
tig00021070_g17938.t1	Gl (100%)	triose-phosphate isomerase, TPI	Yes
tig00021127_g18828.t1	Gl (100%)	malonyl CoA-acyl carrier protein transacylase	Yes
tig00021435_g21389.t1	Gl (100%)	aspartate kinase	Yes
tig00020961_g16727.t1	Gl (85%)	putative rRNA methylase	Yes
tig00000405_g480.t1	Gl (98%)	YihA family ribosome biogenesis GTP-binding protein	Yes
tig00000842_g4877b	Gl (100%)	peptidoglycan editing factor PgeF	Yes
tig00000157_g9606.t1	Gl + Rh (100%)	6-pyruvoyl tetrahydrobiopterin synthase	Yes
tig00001155_g7324.t1	Gl + Rh (98%)	DNA ligase (NAD(+)) LigA	Yes
tig00021318_g20172.t1	Gl + Rh (99%)	23S rRNA pseudouridylate synthase	Yes
tig00000204_g17737	Gl + Rh (100%)	ribosomal RNA small subunit methyltransferase B	Yes
tig00021434_g21331.t1	Gl + Rh (93%)	oligoendopeptidase F	Yes
tig00000202_g16618.t1	Gl + Vi (100%)	UTP--glucose-1-phosphate uridylyltransferase 3, chloroplastic	Yes
tig00001437_g8738.t1	Gl + Vi (100%)	hypothetical protein, including "chromalveolates"	Yes
tig00001029_g6421.t1	Gl + Vi (80%)	heat shock protein, HtpX	Yes
tig00000802_g4301.t1	Gl + Rh + Vi (100%)	N-(5'-phosphoribosyl)anthranilate isomerase	Yes
tig00000147_g9461.t1; tig00020830_g14386.t1; tig00020780_g13759.t1	Gl + Rh + Vi (95%)	ATPase AAA, ADP/ATP translocator family
tig00000241_g21027.t1	Gl + Rh + Vi (100%)	ATPase	Yes
tig00021589_g22709.t1	Gl + Rh + Vi (100%)	GlgX_isoamylase, glycogen debranching enzyme	Yes
tig00020562_g11165.t1	Gl + Rh + Vi (99%)	transcriptional regulator	Yes
tig00020996_g16931.t1	Gl + Rh + Vi (96%)	tyrosine transporter	Yes
tig00020703_g13120.t1	Gl + Rh + Vi (87%)	UhpC, glucose-6-phosphate transporter	Yes
tig00000342_g24242.t1	Gl + Rh + Vi (98%)	3-oxoacyl-[acyl-carrier-protein] synthase II	Yes
tig00021617_g22943	Gl + Rh + Vi (99%)	hypothetical protein	Yes
tig00020537_g10249	Gl + Rh + Vi (88%)	LL-diaminopimelate aminotransferase	Yes
tig00000880_g5161.t1	Gl + Rh + Vi (100%)	SAM-dependent RNA methyltransferase	Yes
tig00021589_g22715	Gl + Rh + Vi (99%)	phosphoribosylanthranilate transferase	Yes
tig00000711_g3379	Gl + Rh + Vi (82%)	tRNA pseudouridine(38,39,40) synthase TruA	Yes
tig00020684_g12887	Gl + Rh + Vi (100%)	2-C-methyl-D-erythritol 4-phosphate cytidylyltransferase, chloroplastic-like	Yes
tig00020780_g13759.t1.tre	Gl + Rh + Vi (81%)	SLC17 phosphate transporter, NPT1, transmembrane cotransport of Na+/Pi	Yes
tig00021617_g22943.t1	Gl + Rh + Vi (100%)	4-diphosphocytidyl-2c-methyl-d-erythritol kinase, IspE	Yes
tig00020816_g14195	Gl + Rh + Vi (99%)	glycerol-3-phosphate acyltransferase	Yes
Weaker candidates
tig00020746_g13662	Gl + Vi (100%)	glycogen synthase	Paraphyletic but possible
tig00001408_g8617.t1	Gl + Rh + Vi (92%)	FAD:protein FMN transferase	Paraphyletic but possible

## Sheet: BLAST output
OLD ID	NEW ID	% sim	aln len	mismatches	indels					e-val	score
evm.model.tig00000789.26	tig00000789_g4120.t1	73.48	592	63	9	176	699	294	859	0	768
evm.model.tig00000789.26	tig00000789_g4120.t1	70.7	628	98	3	601	1142	845	1472	4e-162	523
evm.model.tig00000789.26	tig00000789_g4120.t1	100	146	0	0	21	166	87	232	8e-84	300
----------------------------------------------------------------
evm.model.tig00001029.23	tig00001029_g6421.t1	86.72	354	0	1	1	354	1	307	0	585
----------------------------------------------------------------
evm.model.tig00001095.22	tig00001095_g7039.t1	86.33	300	19	3	5	282	119	418	3e-161	459
evm.model.tig00001095.22	tig00020723_g13472.t1	43.41	182	87	3	108	275	241	420	5e-42	151
evm.model.tig00001095.22	tig00021135_g18943.t1	41.67	144	71	1	142	272	355	498	7e-31	120
----------------------------------------------------------------
evm.model.tig00020555.1	tig00020554_g10949.t1	66.17	532	73	11	5	429	307	838	0	542
evm.model.tig00020555.1	tig00021433_g21264.t1	58.46	532	114	11	5	429	290	821	2e-158	477
evm.model.tig00020555.1	tig00021433_g21264.t2	58.46	532	114	11	5	429	305	836	3e-158	477
evm.model.tig00020555.1	tig00000344_g24286.t1	45.09	530	184	12	5	429	373	900	5e-118	373
evm.model.tig00020555.1	tig00020555_g10960.t1	89.67	213	10	2	20	231	4	205	3e-115	341
evm.model.tig00020555.1	tig00000344_g24289.t1	41.67	444	169	9	20	407	4	413	3e-91	288
evm.model.tig00020555.1	tig00020555_g10961.t1	76.72	116	13	1	315	416	30	145	7e-43	151
----------------------------------------------------------------
evm.model.tig00020556.2	tig00020556_g10973.t1	77.78	135	13	2	1	126	1	127	1e-59	183
evm.model.tig00020556.2	tig00020555_g10969.t1	77.44	133	13	2	1	124	1	125	4e-57	177
evm.model.tig00020556.2	tig00021433_g21264.t1	74.42	129	16	2	7	126	826	946	6e-50	171
evm.model.tig00020556.2	tig00021433_g21264.t2	74.42	129	16	2	7	126	841	961	6e-50	171
evm.model.tig00020556.2	tig00000344_g24286.t1	54.17	120	54	1	8	126	906	1025	1e-34	128
evm.model.tig00020556.2	tig00000344_g24290.t1	58.46	65	27	0	62	126	14	78	9e-20	79.3
----------------------------------------------------------------
evm.model.tig00020556.84	tig00020556_g11050.t1	100	407	0	0	1	407	1	407	0	832
----------------------------------------------------------------
evm.model.tig00020710.57	tig00020710_g13307.t1	91.26	366	2	2	1	336	1	366	0	658
evm.model.tig00020710.57	tig00020710_g13307.t1	90.48	105	7	1	414	518	639	740	1e-52	194
evm.model.tig00020710.57	tig00020710_g13307.t1	98.25	57	1	0	332	388	465	521	2e-29	124
evm.model.tig00020710.57	tig00020710_g13308.t1	96.3	81	2	1	542	622	1	80	2e-42	153
----------------------------------------------------------------
evm.model.tig00020911.20	tig00020911_g15731.t1	64.63	492	50	12	1	369	1	491	9e-175	503
evm.model.tig00020911.20	tig00020911_g15722.t1	87.77	188	0	1	220	384	337	524	1e-101	314
evm.model.tig00020911.20	tig00020911_g15722.t1	66.4	253	10	4	1	185	1	246	3e-87	277
----------------------------------------------------------------
evm.model.tig00020911.29	tig00020911_g15731.t1	86.25	560	1	2	1	484	1	560	0	910
evm.model.tig00020911.29	tig00020911_g15722.t1	58.48	566	53	16	1	441	1	509	4e-168	489
evm.model.tig00020911.29	tig00000157_g9620.t1	30.11	372	213	14	33	395	96	429	5e-21	95.9
----------------------------------------------------------------
evm.model.tig00021070.120	tig00021070_g17938.t1	91.25	297	11	1	1	282	1	297	0	525
evm.model.tig00021070.120	tig00001600_g9395.t1	35.89	248	140	5	48	279	5	249	1e-38	139
----------------------------------------------------------------
evm.model.tig00021127.147	tig00021127_g18828.t1	73.58	193	27	2	1	169	78	270	1e-62	200
----------------------------------------------------------------
evm.model.tig00021434.28	tig00021434_g21331.t1	97.45	707	10	2	1	701	1	705	0	1412
evm.model.tig00021434.28	tig00000367_g24467.t1	23.58	509	339	19	151	634	167	650	3e-15	79.7
----------------------------------------------------------------
evm.model.tig00021435.11	tig00021435_g21389.t1	99.08	327	3	0	1	327	1	327	0	654
evm.model.tig00021435.11	tig00000851_g4904.t1	29.11	292	152	8	90	328	122	411	2e-20	91.7
evm.model.tig00021435.11	tig00020554_g10819.t1	23.29	292	153	7	93	314	9	299	5e-11	63.9
----------------------------------------------------------------
evm.model.tig00000157.19	tig00000157_g9606.t1	100	121	0	0	1	121	1	121	1e-88	256
----------------------------------------------------------------
evm.model.tig00001155.18	tig00001155_g7324.t1	95.16	806	9	3	1	776	1	806	0	1471
evm.model.tig00001155.18	tig00001155_g7325.t1	85.39	219	13	2	784	983	14	232	1e-90	291
----------------------------------------------------------------
evm.model.tig00021135.21	tig00021135_g18943.t1	84.34	530	25	4	1	488	1	514	0	852
evm.model.tig00021135.21	tig00020723_g13472.t1	47.43	175	76	1	304	478	265	423	1e-44	164
evm.model.tig00021135.21	tig00020723_g13472.t1	45.6	182	95	4	46	226	95	273	5e-36	139
evm.model.tig00021135.21	tig00001095_g7039.t1	41.67	144	68	1	313	456	265	392	1e-29	120
----------------------------------------------------------------
evm.model.tig00021318.52	tig00021318_g20172.t1	71.08	415	53	9	52	410	18	421	1e-168	485
evm.model.tig00021318.52	tig00000144_g9123.t1	34.68	297	146	6	63	341	9	275	3e-32	126
evm.model.tig00021318.52	tig00000025_g7931.t1	28.18	291	161	9	79	345	132	398	2e-14	74.7
----------------------------------------------------------------
evm.model.tig00000202.10	tig00000202_g16618.t1	86.49	333	14	3	1	304	202	532	2e-177	520
----------------------------------------------------------------
evm.model.tig00001437.2	tig00001437_g8738.t1	73.71	734	35	13	1	596	1	714	0	952
evm.model.tig00001437.2	tig00020556_g10989.t1	40.36	275	126	5	248	486	45	317	2e-59	208
evm.model.tig00001437.2	tig00020965_g16878.t1	46.07	178	75	2	65	242	92	248	5e-41	150
evm.model.tig00001437.2	tig00000144_g9161.t1	48.37	153	63	3	86	235	93	232	4e-38	142
evm.model.tig00001437.2	tig00020909_g15323.t1	32.88	222	118	6	289	486	13	227	8e-28	116
evm.model.tig00001437.2	tig00020538_g10366.t1	37.25	153	78	3	91	238	93	232	2e-23	100
----------------------------------------------------------------
evm.model.tig00020556.19	tig00020556_g10989.t1	79.08	306	5	4	1	247	146	451	2e-166	473
evm.model.tig00020556.19	tig00001437_g8738.t1	39.92	263	101	6	1	206	370	632	8e-58	198
evm.model.tig00020556.19	tig00020909_g15323.t1	35.54	242	113	6	1	206	56	290	7e-36	134
----------------------------------------------------------------
evm.model.tig00020909.4	tig00020909_g15323.t1	89.4	349	3	1	1	315	1	349	0	612
evm.model.tig00020909.4	tig00001437_g8738.t1	38.06	289	148	11	13	282	326	602	4e-46	166
evm.model.tig00020909.4	tig00020556_g10989.t1	40.52	232	130	6	10	235	96	325	4e-46	164
----------------------------------------------------------------
evm.model.tig00020961.108	tig00020961_g16727.t1	93.38	287	7	2	1	277	1	285	0	524
----------------------------------------------------------------
evm.model.tig00000802.52	tig00000802_g4301.t1	100	177	0	0	1	177	104	280	3e-124	355
----------------------------------------------------------------
evm.model.tig00000241.162	tig00000241_g21027.t1	93.23	1004	3	3	1	965	1	978	0	1829
evm.model.tig00000241.162	tig00001628_g9428.t1	34.46	296	171	6	450	722	711	1006	2e-25	114
evm.model.tig00000241.162	tig00021348_g20564.t1	32.91	237	116	5	452	675	351	557	2e-15	80.9
----------------------------------------------------------------
evm.model.tig00000405.48	tig00000405_g480.t1	84.52	239	21	2	29	251	197	435	1e-136	397
evm.model.tig00000405.48	tig00000718_g3717.t1	29.73	111	76	1	105	213	121	231	3e-11	62.8
----------------------------------------------------------------
evm.model.tig00000955.11	tig00020703_g13138.t1	44.55	734	289	17	261	962	347	994	1e-175	542
evm.model.tig00000955.11	tig00000955_g5785.t1	81.39	274	24	3	347	594	2	274	4e-145	437
evm.model.tig00000955.11	tig00021589_g22709.t1	40.5	716	289	23	264	946	135	746	3e-143	449
evm.model.tig00000955.11	tig00000955_g5784.t1	65.66	265	5	4	632	836	4	242	1e-101	322
evm.model.tig00000955.11	tig00000955_g5786.t1	56.21	306	35	7	1	214	1	299	2e-68	241
evm.model.tig00000955.11	tig00000955_g5786.t1	97.59	83	0	1	259	341	474	554	2e-44	170
evm.model.tig00000955.11	tig00000955_g5783.t1	67.71	96	1	3	883	966	40	117	3e-26	107
----------------------------------------------------------------
evm.model.tig00001408.24	tig00001408_g8617.t1	73.24	426	34	5	1	347	1	425	2e-155	461
evm.model.tig00001408.24	tig00020563_g11256.t1	44.67	291	77	5	127	333	56	346	7e-62	204
evm.model.tig00001408.24	tig00020563_g11263.t1	40.33	300	84	9	127	347	9	292	2e-48	168
----------------------------------------------------------------
evm.model.tig00020562.40	tig00020562_g11165.t1	100	317	0	0	1	317	1	317	0	632
----------------------------------------------------------------
evm.model.tig00020563.81	tig00020563_g11263.t1	77.43	350	16	6	1	325	1	312	7e-172	493
evm.model.tig00020563.81	tig00020563_g11256.t1	80.91	309	26	5	3	290	50	346	2e-154	451
evm.model.tig00020563.81	tig00001408_g8617.t1	49.67	612	186	13	9	569	136	676	9e-149	452
evm.model.tig00020563.81	tig00020563_g11264.t1	68.15	157	16	5	389	515	1	153	2e-46	163
evm.model.tig00020563.81	tig00020563_g11257.t1	55.07	227	37	8	389	557	1	220	2e-43	160
----------------------------------------------------------------
evm.model.tig00020996.13	tig00020996_g16931.t1	69.7	429	39	8	7	352	53	473	1e-178	512
----------------------------------------------------------------
evm.model.tig00021246.10	tig00021246_g19610.t1	98.75	320	2	1	309	628	1	318	0	620
evm.model.tig00021246.10	tig00021246_g19611.t1	73.09	353	21	4	1	300	97	428	6e-160	471
evm.model.tig00021246.10	tig00021017_g17191.t1	41.77	158	89	3	39	193	62	219	3e-22	99
evm.model.tig00021246.10	tig00000241_g20942.t1	38.46	156	77	6	42	192	413	554	7e-16	81.3
evm.model.tig00021246.10	tig00020510_g9875.t1	33.08	130	79	4	67	193	103	227	3e-11	65.5
evm.model.tig00021246.10	tig00020660_g12513.t1	39	100	56	3	36	132	122	219	3e-11	65.9
evm.model.tig00021246.10	tig00001331_g8164.t1	30	320	81	11	52	266	1	282	8e-11	63.5
----------------------------------------------------------------
evm.model.tig00021742.2	tig00021742_g23312.t1	96.18	262	1	1	1	253	1	262	2e-173	484
evm.model.tig00021742.2	tig00021127_g18683.t1	39.39	99	55	3	92	187	20	116	7e-11	62
----------------------------------------------------------------
