# Supplementary material for: Analysis of an improved Cyanophora paradoxa genome assembly
Source: DNA Res. 2019 May 16;26(4):287–99. doi: 10.1093/dnares/dsz009 (PMC6704402; doi:10.1093/dnares/dsz009)
Supplement: dsz009_Supplementary_Data [file dsz009_supplementary_data.zip › dsz009-Suppl_data/Supplementary_table S4.xlsx]

## Sheet: table S4
	TBLASTN vs. new genome					BLASTP vs NCBI nr
Old protein ID	contig ID	% sim	aln len	e-val	bitscore	contig ID	% sim	aln len	e-val	bitscore
ConsensusfromContig29096-snap_masked-ConsensusfromContig29096-abinit-gene-0.0-mRNA-1	tig00022104	100	70	3.5e-28	105	NULL
ConsensusfromContig44380-snap_masked-ConsensusfromContig44380-abinit-gene-0.0-mRNA-1	tig00022104	100	177	8.32e-107	336	WP_014826325.1	39.4	137	3.2e-17	98.2
ConsensusfromContig25674-snap_masked-ConsensusfromContig25674-abinit-gene-0.0-mRNA-1	tig00022080	94.318	88	1.1e-52	177	NULL
ConsensusfromContig31441-snap_masked-ConsensusfromContig31441-abinit-gene-0.0-mRNA-1	tig00022075	100	37	4.73e-17	72.4	NULL
ConsensusfromContig36974-maker-ConsensusfromContig36974-snap-gene-0.5-mRNA-1	tig00022075	100	35	4.19e-26	69.7	NULL
ConsensusfromContig37366-maker-ConsensusfromContig37366-snap-gene-0.3-mRNA-1	tig00022075	97.778	45	1.45e-21	89.7	NULL
ConsensusfromContig37366-snap_masked-ConsensusfromContig37366-abinit-gene-0.9-mRNA-1	tig00022075	92.647	68	2.3e-33	121	NULL
ConsensusfromContig39246-snap_masked-ConsensusfromContig39246-abinit-gene-0.1-mRNA-1	tig00022075	75.325	77	4.35e-26	102	NULL
ConsensusfromContig7644-maker-ConsensusfromContig7644-snap-gene-0.1-mRNA-1	tig00022075	71.318	129	3.73e-65	142	NULL
ConsensusfromContig45852-snap_masked-ConsensusfromContig45852-abinit-gene-0.0-mRNA-1	tig00021795	89.091	110	1.18e-59	197	NULL
ConsensusfromContig6931-snap_masked-ConsensusfromContig6931-abinit-gene-0.1-mRNA-1	tig00021795	100	91	3.29e-45	155	NULL
ConsensusfromContig35868-snap_masked-ConsensusfromContig35868-abinit-gene-0.0-mRNA-1	tig00021762	95.833	48	3.13e-23	93.6	NULL
ConsensusfromContig38896-snap_masked-ConsensusfromContig38896-abinit-gene-0.0-mRNA-1	tig00021760	87.059	340	5.81e-89	293	NULL
ConsensusfromContig38896-snap_masked-ConsensusfromContig38896-abinit-gene-0.1-mRNA-1	tig00021760	97.541	122	1.07e-88	247	NULL
ConsensusfromContig41576-snap_masked-ConsensusfromContig41576-abinit-gene-0.0-mRNA-1	tig00021758	100	68	3.87e-41	142	NULL
ConsensusfromContig44353-snap_masked-ConsensusfromContig44353-abinit-gene-0.0-mRNA-1	tig00021746	100	71	5.41e-46	156	NULL
ConsensusfromContig44431-snap_masked-ConsensusfromContig44431-abinit-gene-0.0-mRNA-1	tig00021745	100	59	7.37e-32	115	NULL
ConsensusfromContig10461-snap_masked-ConsensusfromContig10461-abinit-gene-0.0-mRNA-1	tig00021742	96.875	32	1.91e-12	60.8	NULL
ConsensusfromContig29179-snap_masked-ConsensusfromContig29179-abinit-gene-0.0-mRNA-1	tig00021742	96.835	158	8.35e-70	229	NULL
ConsensusfromContig11961-maker-ConsensusfromContig11961-snap-gene-0.0-mRNA-1	tig00021728	100	54	3.54e-27	108	NULL
ConsensusfromContig25554-snap_masked-ConsensusfromContig25554-abinit-gene-0.3-mRNA-1	tig00021728	91.339	127	6.35e-71	232	NULL
ConsensusfromContig39060-snap_masked-ConsensusfromContig39060-abinit-gene-0.0-mRNA-1	tig00021728	100	83	4.01e-70	178	NULL
ConsensusfromContig39060-snap_masked-ConsensusfromContig39060-abinit-gene-0.1-mRNA-1	tig00021728	100	80	2.15e-49	169	NULL
ConsensusfromContig41149-snap_masked-ConsensusfromContig41149-abinit-gene-0.0-mRNA-1	tig00021728	95.122	41	3.45e-16	77.4	NULL
ConsensusfromContig41408-snap_masked-ConsensusfromContig41408-abinit-gene-0.0-mRNA-1	tig00021728	100	636	0	1330	ADX05784.1	28.3	608	1.9e-59	240.4
ConsensusfromContig45034-snap_masked-ConsensusfromContig45034-abinit-gene-0.0-mRNA-1	tig00021726	100	102	8.18e-64	209	NULL
ConsensusfromContig53579-snap_masked-ConsensusfromContig53579-abinit-gene-0.1-mRNA-1	tig00021726	78.641	103	1.81e-28	92	NULL
ConsensusfromContig10749-snap_masked-ConsensusfromContig10749-abinit-gene-0.3-mRNA-1	tig00021721	59.322	59	2.18e-11	61.6	NULL
ConsensusfromContig7607-maker-ConsensusfromContig7607-snap-gene-0.1-mRNA-1	tig00021721	98.246	57	2.27e-14	66.6	NULL
ConsensusfromContig11302-snap_masked-ConsensusfromContig11302-abinit-gene-0.1-mRNA-1	tig00021720	93.75	48	2.72e-21	88.6	NULL
ConsensusfromContig7565-snap_masked-ConsensusfromContig7565-abinit-gene-0.2-mRNA-1	tig00021720	100	88	2.67e-38	137	NULL
ConsensusfromContig9322-snap_masked-ConsensusfromContig9322-abinit-gene-0.0-mRNA-1	tig00021719	94.231	52	2.47e-26	102	NULL
ConsensusfromContig45704-snap_masked-ConsensusfromContig45704-abinit-gene-0.0-mRNA-1	tig00021717	100	280	0	581	ARF12594.1	31.3	227	2.8e-23	119
ConsensusfromContig15047-maker-ConsensusfromContig15047-snap-gene-0.0-mRNA-1	tig00021692	71.277	94	2.13e-32	119	NULL
ConsensusfromContig27312-snap_masked-ConsensusfromContig27312-abinit-gene-0.0-mRNA-1	tig00021687	100	82	3.73e-33	120	NULL
ConsensusfromContig28636-snap_masked-ConsensusfromContig28636-abinit-gene-0.0-mRNA-1	tig00021687	100	116	7.29e-74	239	NULL
ConsensusfromContig16128-snap_masked-ConsensusfromContig16128-abinit-gene-0.0-mRNA-1	tig00021680	100	51	1.94e-27	103	NULL
ConsensusfromContig27095-snap_masked-ConsensusfromContig27095-abinit-gene-0.0-mRNA-1	tig00021680	100	118	1.55e-72	237	NULL
ConsensusfromContig28095-snap_masked-ConsensusfromContig28095-abinit-gene-0.0-mRNA-1	tig00021680	75.745	235	8.15e-142	302	NULL
ConsensusfromContig37830-snap_masked-ConsensusfromContig37830-abinit-gene-0.0-mRNA-1	tig00021680	100	152	2.14e-46	162	NULL
ConsensusfromContig39029-snap_masked-ConsensusfromContig39029-abinit-gene-0.0-mRNA-1	tig00021680	100	32	4.51e-12	63.5	NULL
ConsensusfromContig53510-maker-ConsensusfromContig53510-snap-gene-0.1-mRNA-1	tig00021680	54	100	1.03e-22	93.6	NULL
ConsensusfromContig55737-snap_masked-ConsensusfromContig55737-abinit-gene-0.0-mRNA-1	tig00021680	74.194	62	1.29e-20	83.6	NULL
ConsensusfromContig10129-snap_masked-ConsensusfromContig10129-abinit-gene-0.0-mRNA-1	tig00021619	100	79	2.29e-49	167	NULL
ConsensusfromContig29365-snap_masked-ConsensusfromContig29365-abinit-gene-0.0-mRNA-1	tig00021619	100	63	2.12e-39	137	NULL
ConsensusfromContig31993-snap_masked-ConsensusfromContig31993-abinit-gene-0.0-mRNA-1	tig00021619	100	63	2.12e-39	137	NULL
ConsensusfromContig35110-snap_masked-ConsensusfromContig35110-abinit-gene-0.0-mRNA-1	tig00021619	100	118	8.49e-74	238	NULL
ConsensusfromContig58085-snap_masked-ConsensusfromContig58085-abinit-gene-0.0-mRNA-1	tig00021619	100	88	8.19e-55	182	OUU28964.1	53.2	79	4.5e-12	80.1
ConsensusfromContig12869-maker-ConsensusfromContig12869-snap-gene-0.0-mRNA-1	tig00021617	46.218	119	1.42e-16	74.7	NULL
ConsensusfromContig20197-snap_masked-ConsensusfromContig20197-abinit-gene-0.0-mRNA-1	tig00021617	100	67	1.95e-35	126	NULL
ConsensusfromContig42231-snap_masked-ConsensusfromContig42231-abinit-gene-0.0-mRNA-1	tig00021617	100	82	8.5e-43	155	NULL
ConsensusfromContig14474-snap_masked-ConsensusfromContig14474-abinit-gene-0.0-mRNA-1	tig00021616	100	335	0	587	XP_018479189.1	30.1	163	1.7e-11	80.1
ConsensusfromContig14474-snap_masked-ConsensusfromContig14474-abinit-gene-0.1-mRNA-1	tig00021616	93.985	133	1.13e-76	247	NULL
ConsensusfromContig15716-snap_masked-ConsensusfromContig15716-abinit-gene-0.0-mRNA-1	tig00021616	59.877	162	3.18e-38	136	NULL
ConsensusfromContig21092-snap_masked-ConsensusfromContig21092-abinit-gene-0.0-mRNA-1	tig00021616	100	65	9.86e-37	130	NULL
ConsensusfromContig31105-snap_masked-ConsensusfromContig31105-abinit-gene-0.0-mRNA-1	tig00021616	91.892	37	2.13e-27	69.7	NULL
ConsensusfromContig53586-snap_masked-ConsensusfromContig53586-abinit-gene-0.0-mRNA-1	tig00021616	99.225	129	5.01e-86	274	NULL
ConsensusfromContig8865-snap_masked-ConsensusfromContig8865-abinit-gene-0.0-mRNA-1	tig00021616	58.904	73	2.46e-16	71.2	NULL
ConsensusfromContig25705-snap_masked-ConsensusfromContig25705-abinit-gene-0.4-mRNA-1	tig00021612	100	68	2.02e-40	140	NULL
ConsensusfromContig43170-snap_masked-ConsensusfromContig43170-abinit-gene-0.0-mRNA-1	tig00021612	100	60	6.32e-15	70.1	NULL
ConsensusfromContig54517-maker-ConsensusfromContig54517-snap-gene-0.0-mRNA-1	tig00021612	81.818	121	3.21e-56	187	NULL
ConsensusfromContig7843-maker-ConsensusfromContig7843-snap-gene-0.1-mRNA-1	tig00021612	92.5	40	1.73e-20	83.6	NULL
ConsensusfromContig27199-snap_masked-ConsensusfromContig27199-abinit-gene-0.0-mRNA-1	tig00021608	100	94	2.53e-47	163	NULL
ConsensusfromContig53511-snap_masked-ConsensusfromContig53511-abinit-gene-0.0-mRNA-1	tig00021603	100	47	5.27e-25	99.8	NULL
ConsensusfromContig10908-snap_masked-ConsensusfromContig10908-abinit-gene-0.0-mRNA-1	tig00021591	80.156	257	4.06e-159	397	NULL
ConsensusfromContig10908-snap_masked-ConsensusfromContig10908-abinit-gene-0.1-mRNA-1	tig00021591	71.429	105	3.51e-31	115	NULL
ConsensusfromContig11140-snap_masked-ConsensusfromContig11140-abinit-gene-0.1-mRNA-1	tig00021591	100	55	2.67e-32	117	NULL
ConsensusfromContig52873-snap_masked-ConsensusfromContig52873-abinit-gene-0.1-mRNA-1	tig00021591	100	86	2.38e-84	175	NULL
ConsensusfromContig52873-snap_masked-ConsensusfromContig52873-abinit-gene-0.2-mRNA-1	tig00021591	98	50	1.14e-35	108	NULL
ConsensusfromContig53100-snap_masked-ConsensusfromContig53100-abinit-gene-0.1-mRNA-1	tig00021591	100	189	4.24e-122	381	NULL
ConsensusfromContig6639-snap_masked-ConsensusfromContig6639-abinit-gene-0.0-mRNA-1	tig00021591	100	94	9.92e-58	191	NULL
ConsensusfromContig9680-maker-ConsensusfromContig9680-snap-gene-0.1-mRNA-1	tig00021591	100	56	8.52e-31	115	NULL
ConsensusfromContig7894-snap_masked-ConsensusfromContig7894-abinit-gene-0.2-mRNA-1	tig00021590	89.691	97	1.11e-51	177	NULL
ConsensusfromContig8304-maker-ConsensusfromContig8304-snap-gene-0.0-mRNA-1	tig00021590	100	53	1.56e-28	107	NULL
ConsensusfromContig8304-maker-ConsensusfromContig8304-snap-gene-0.1-mRNA-1	tig00021590	86.861	137	9.63e-85	239	NULL
ConsensusfromContig26282-snap_masked-ConsensusfromContig26282-abinit-gene-0.3-mRNA-1	tig00021589	100	28	4.51e-11	56.6	NULL
ConsensusfromContig38363-snap_masked-ConsensusfromContig38363-abinit-gene-0.4-mRNA-1	tig00021589	84.444	180	2.75e-89	288	NULL
ConsensusfromContig39537-snap_masked-ConsensusfromContig39537-abinit-gene-0.0-mRNA-1	tig00021589	56.757	111	2.37e-26	102	NULL
ConsensusfromContig53958-snap_masked-ConsensusfromContig53958-abinit-gene-0.1-mRNA-1	tig00021589	100	61	1.22e-34	124	NULL
ConsensusfromContig33834-snap_masked-ConsensusfromContig33834-abinit-gene-0.0-mRNA-1	tig00021587	59.375	64	5.37e-16	69.7	NULL
ConsensusfromContig55559-snap_masked-ConsensusfromContig55559-abinit-gene-0.1-mRNA-1	tig00021586	100	69	3.17e-33	120	NULL
ConsensusfromContig40525-maker-ConsensusfromContig40525-snap-gene-0.0-mRNA-1	tig00021582	94.118	34	4.98e-14	63.5	NULL
ConsensusfromContig45883-snap_masked-ConsensusfromContig45883-abinit-gene-0.0-mRNA-1	tig00021582	100	68	1.94e-39	137	NULL
ConsensusfromContig59158-snap_masked-ConsensusfromContig59158-abinit-gene-0.0-mRNA-1	tig00021581	100	90	7.22e-44	152	WP_046797126.1	57	79	5e-15	90.1
ConsensusfromContig27328-snap_masked-ConsensusfromContig27328-abinit-gene-0.0-mRNA-1	tig00021580	100	117	1.22e-77	249	KFM67681.1	44.3	115	4.3e-18	100.5
ConsensusfromContig10485-snap_masked-ConsensusfromContig10485-abinit-gene-0.0-mRNA-1	tig00021572	93.846	65	1.09e-53	124	NULL
ConsensusfromContig10949-snap_masked-ConsensusfromContig10949-abinit-gene-0.0-mRNA-1	tig00021572	100	110	8.39e-72	237	NULL
ConsensusfromContig19543-snap_masked-ConsensusfromContig19543-abinit-gene-0.0-mRNA-1	tig00021572	100	67	4.59e-40	139	NULL
ConsensusfromContig25729-snap_masked-ConsensusfromContig25729-abinit-gene-0.0-mRNA-1	tig00021572	100	174	9.51e-112	351	NULL
ConsensusfromContig37607-snap_masked-ConsensusfromContig37607-abinit-gene-0.1-mRNA-1	tig00021572	100	383	0	788	XP_026109252.1	32	256	2.7e-24	122.9
ConsensusfromContig39490-snap_masked-ConsensusfromContig39490-abinit-gene-0.0-mRNA-1	tig00021572	61.062	113	5.59e-33	122	NULL
ConsensusfromContig41126-snap_masked-ConsensusfromContig41126-abinit-gene-0.0-mRNA-1	tig00021572	93.976	83	1.09e-46	159	NULL
ConsensusfromContig44872-snap_masked-ConsensusfromContig44872-abinit-gene-0.0-mRNA-1	tig00021572	100	50	8.15e-27	103	NULL
ConsensusfromContig48627-snap_masked-ConsensusfromContig48627-abinit-gene-0.0-mRNA-1	tig00021572	96.774	31	6.8e-13	62.8	NULL
ConsensusfromContig54734-snap_masked-ConsensusfromContig54734-abinit-gene-0.0-mRNA-1	tig00021572	72.727	66	9.44e-30	95.1	NULL
ConsensusfromContig7694-snap_masked-ConsensusfromContig7694-abinit-gene-0.0-mRNA-1	tig00021572	61.905	84	9.41e-22	91.7	NULL
ConsensusfromContig13081-snap_masked-ConsensusfromContig13081-abinit-gene-0.0-mRNA-1	tig00021571	49.451	273	7.74e-60	202	NULL
ConsensusfromContig14111-snap_masked-ConsensusfromContig14111-abinit-gene-0.0-mRNA-1	tig00021571	100	44	4.79e-22	90.9	NULL
ConsensusfromContig36986-snap_masked-ConsensusfromContig36986-abinit-gene-0.0-mRNA-1	tig00021571	100	59	1.06e-34	129	NULL
ConsensusfromContig37255-snap_masked-ConsensusfromContig37255-abinit-gene-0.0-mRNA-1	tig00021571	84.615	143	3.43e-129	232	NULL
ConsensusfromContig37255-snap_masked-ConsensusfromContig37255-abinit-gene-0.1-mRNA-1	tig00021571	72.826	92	7.63e-35	134	NULL
ConsensusfromContig41608-snap_masked-ConsensusfromContig41608-abinit-gene-0.0-mRNA-1	tig00021571	76.389	288	7.01e-162	411	NULL
ConsensusfromContig52993-snap_masked-ConsensusfromContig52993-abinit-gene-0.0-mRNA-1	tig00021571	83.333	108	9.92e-54	190	NULL
ConsensusfromContig7048-snap_masked-ConsensusfromContig7048-abinit-gene-0.0-mRNA-1	tig00021571	72.84	81	9.4e-33	119	NULL
ConsensusfromContig30057-snap_masked-ConsensusfromContig30057-abinit-gene-0.0-mRNA-1	tig00021569	98.387	124	3.86e-78	251	NULL
ConsensusfromContig53748-snap_masked-ConsensusfromContig53748-abinit-gene-0.1-mRNA-1	tig00021569	88.976	127	3.1e-52	182	NULL
ConsensusfromContig11450-maker-ConsensusfromContig11450-snap-gene-0.0-mRNA-1	tig00021537	98.701	77	2.84e-41	126	NULL
ConsensusfromContig15016-maker-ConsensusfromContig15016-snap-gene-0.0-mRNA-1	tig00021537	56.701	97	3.57e-25	97.8	NULL
ConsensusfromContig16079-snap_masked-ConsensusfromContig16079-abinit-gene-0.0-mRNA-1	tig00021537	100	82	1.15e-15	82.8	NULL
ConsensusfromContig18201-snap_masked-ConsensusfromContig18201-abinit-gene-0.0-mRNA-1	tig00021537	90.566	53	5.64e-21	90.1	NULL
ConsensusfromContig9820-maker-ConsensusfromContig9820-snap-gene-0.0-mRNA-1	tig00021537	73	200	1.7e-76	261	XP_004339089.1	34.6	246	2.7e-17	99.8
ConsensusfromContig8364-maker-ConsensusfromContig8364-snap-gene-0.0-mRNA-1	tig00021534	75.439	57	5.04e-22	82	NULL
ConsensusfromContig40740-snap_masked-ConsensusfromContig40740-abinit-gene-0.0-mRNA-1	tig00021532	63.333	120	1.38e-24	97.8	NULL
ConsensusfromContig55422-snap_masked-ConsensusfromContig55422-abinit-gene-0.0-mRNA-1	tig00021532	100	37	1.41e-31	77.4	NULL
ConsensusfromContig56650-snap_masked-ConsensusfromContig56650-abinit-gene-0.0-mRNA-1	tig00021532	100	107	1.46e-58	194	NULL
ConsensusfromContig9471-snap_masked-ConsensusfromContig9471-abinit-gene-0.5-mRNA-1	tig00021531	77.966	177	1.32e-55	188	NULL
ConsensusfromContig29088-snap_masked-ConsensusfromContig29088-abinit-gene-0.0-mRNA-1	tig00021525	98.438	64	1.03e-36	134	NULL
ConsensusfromContig46030-snap_masked-ConsensusfromContig46030-abinit-gene-0.0-mRNA-1	tig00021525	100	35	2.8e-16	70.1	NULL
ConsensusfromContig54063-maker-ConsensusfromContig54063-snap-gene-0.0-mRNA-1	tig00021525	100	94	3.54e-28	110	NULL
ConsensusfromContig6670-snap_masked-ConsensusfromContig6670-abinit-gene-0.0-mRNA-1	tig00021525	100	123	2.03e-76	246	NULL
ConsensusfromContig6973-snap_masked-ConsensusfromContig6973-abinit-gene-0.0-mRNA-1	tig00021525	100	37	3.15e-20	81.6	NULL
ConsensusfromContig6973-snap_masked-ConsensusfromContig6973-abinit-gene-0.1-mRNA-1	tig00021525	97.222	36	9.65e-18	77.8	NULL
ConsensusfromContig8496-snap_masked-ConsensusfromContig8496-abinit-gene-0.1-mRNA-1	tig00021525	99.465	187	3.12e-143	375	NULL
ConsensusfromContig7846-snap_masked-ConsensusfromContig7846-abinit-gene-0.1-mRNA-1	tig00021522	66.667	126	6.76e-32	119	NULL
ConsensusfromContig25605-snap_masked-ConsensusfromContig25605-abinit-gene-0.0-mRNA-1	tig00021518	100	45	3.73e-55	96.7	NULL
ConsensusfromContig38349-snap_masked-ConsensusfromContig38349-abinit-gene-0.0-mRNA-1	tig00021518	69.231	117	4.66e-42	151	NULL
ConsensusfromContig42057-snap_masked-ConsensusfromContig42057-abinit-gene-0.0-mRNA-1	tig00021518	100	34	1.98e-18	71.2	NULL
ConsensusfromContig48730-snap_masked-ConsensusfromContig48730-abinit-gene-0.0-mRNA-1	tig00021518	69.048	126	5.18e-45	158	NULL
ConsensusfromContig7886-snap_masked-ConsensusfromContig7886-abinit-gene-0.2-mRNA-1	tig00021518	100	78	2.91e-46	161	NULL
ConsensusfromContig8410-snap_masked-ConsensusfromContig8410-abinit-gene-0.0-mRNA-1	tig00021518	100	221	1.15e-120	391	KFH62021.1	43	165	2.2e-23	120.2
ConsensusfromContig8410-snap_masked-ConsensusfromContig8410-abinit-gene-0.1-mRNA-1	tig00021518	69.369	111	8.57e-28	107	NULL
ConsensusfromContig42760-snap_masked-ConsensusfromContig42760-abinit-gene-0.0-mRNA-1	tig00021517	71.429	70	1.39e-17	82	NULL
ConsensusfromContig7561-snap_masked-ConsensusfromContig7561-abinit-gene-0.2-mRNA-1	tig00021517	98.305	59	4.34e-24	94	NULL
ConsensusfromContig19962-snap_masked-ConsensusfromContig19962-abinit-gene-0.0-mRNA-1	tig00021504	100	216	1.14e-145	449	XP_002118404.1	27.3	176	1.1e-11	80.1
ConsensusfromContig26267-snap_masked-ConsensusfromContig26267-abinit-gene-0.3-mRNA-1	tig00021504	100	217	5.68e-129	402	NULL
ConsensusfromContig26267-snap_masked-ConsensusfromContig26267-abinit-gene-0.4-mRNA-1	tig00021504	99.18	122	1.9e-80	262	NULL
ConsensusfromContig27675-snap_masked-ConsensusfromContig27675-abinit-gene-0.0-mRNA-1	tig00021504	100	44	2.18e-22	88.2	NULL
ConsensusfromContig46674-snap_masked-ConsensusfromContig46674-abinit-gene-0.0-mRNA-1	tig00021504	99.315	146	2.66e-84	270	ARF09495.1	36.7	128	1.7e-16	95.5
ConsensusfromContig644-snap_masked-ConsensusfromContig644-abinit-gene-0.0-mRNA-1	tig00021504	100	33	2.63e-13	63.2	NULL
ConsensusfromContig26880-snap_masked-ConsensusfromContig26880-abinit-gene-0.0-mRNA-1	tig00021502	98.298	235	1.18e-154	476	NULL
ConsensusfromContig27701-snap_masked-ConsensusfromContig27701-abinit-gene-0.0-mRNA-1	tig00021502	100	106	1.24e-66	217	NULL
ConsensusfromContig44333-snap_masked-ConsensusfromContig44333-abinit-gene-0.0-mRNA-1	tig00021502	100	68	2.43e-40	140	NULL
ConsensusfromContig27134-snap_masked-ConsensusfromContig27134-abinit-gene-0.0-mRNA-1	tig00021501	62.162	74	4e-17	75.5	NULL
ConsensusfromContig28852-snap_masked-ConsensusfromContig28852-abinit-gene-0.0-mRNA-1	tig00021501	100	139	9.36e-92	291	NULL
ConsensusfromContig10559-snap_masked-ConsensusfromContig10559-abinit-gene-0.1-mRNA-1	tig00021494	100	32	3.51e-25	69.3	NULL
ConsensusfromContig14847-snap_masked-ConsensusfromContig14847-abinit-gene-0.0-mRNA-1	tig00021494	100	200	1.97e-115	362	NULL
ConsensusfromContig30861-snap_masked-ConsensusfromContig30861-abinit-gene-0.0-mRNA-1	tig00021494	100	65	7.84e-29	108	NULL
ConsensusfromContig41000-snap_masked-ConsensusfromContig41000-abinit-gene-0.0-mRNA-1	tig00021494	100	45	3.7e-40	99.4	NULL
ConsensusfromContig42038-snap_masked-ConsensusfromContig42038-abinit-gene-0.0-mRNA-1	tig00021494	100	58	8.64e-14	64.7	NULL
ConsensusfromContig44403-snap_masked-ConsensusfromContig44403-abinit-gene-0.0-mRNA-1	tig00021494	100	76	4.83e-49	166	NULL
ConsensusfromContig44557-snap_masked-ConsensusfromContig44557-abinit-gene-0.0-mRNA-1	tig00021494	100	86	2.92e-54	181	NULL
ConsensusfromContig44581-snap_masked-ConsensusfromContig44581-abinit-gene-0.0-mRNA-1	tig00021494	100	92	1.6e-58	194	NULL
ConsensusfromContig52835-snap_masked-ConsensusfromContig52835-abinit-gene-0.1-mRNA-1	tig00021494	87.097	124	6.89e-135	198	NULL
ConsensusfromContig54354-snap_masked-ConsensusfromContig54354-abinit-gene-0.0-mRNA-1	tig00021494	69.591	171	2.47e-94	197	NULL
ConsensusfromContig54354-snap_masked-ConsensusfromContig54354-abinit-gene-0.1-mRNA-1	tig00021494	89.655	29	8.16e-18	61.6	NULL
ConsensusfromContig11503-maker-ConsensusfromContig11503-snap-gene-0.0-mRNA-1	tig00021493	100	56	7.83e-28	104	NULL
ConsensusfromContig8036-snap_masked-ConsensusfromContig8036-abinit-gene-0.0-mRNA-1	tig00021493	96.97	33	7.14e-14	66.6	NULL
ConsensusfromContig37041-snap_masked-ConsensusfromContig37041-abinit-gene-0.1-mRNA-1	tig00021489	76.98	404	0	600	NULL
ConsensusfromContig37041-snap_masked-ConsensusfromContig37041-abinit-gene-0.2-mRNA-1	tig00021489	88.235	102	1.87e-55	185	NULL
ConsensusfromContig58413-snap_masked-ConsensusfromContig58413-abinit-gene-0.0-mRNA-1	tig00021489	97.26	73	5.27e-30	111	NULL
ConsensusfromContig7813-maker-ConsensusfromContig7813-snap-gene-0.0-mRNA-1	tig00021489	100	36	5.55e-19	78.2	NULL
ConsensusfromContig37100-snap_masked-ConsensusfromContig37100-abinit-gene-0.1-mRNA-1	tig00021469	72.277	101	1.35e-38	138	NULL
ConsensusfromContig37100-snap_masked-ConsensusfromContig37100-abinit-gene-0.2-mRNA-1	tig00021469	77.953	127	2.89e-56	187	NULL
ConsensusfromContig30776-snap_masked-ConsensusfromContig30776-abinit-gene-0.0-mRNA-1	tig00021468	100	89	8.61e-40	140	NULL
ConsensusfromContig33712-snap_masked-ConsensusfromContig33712-abinit-gene-0.0-mRNA-1	tig00021468	100	65	7.63e-24	93.6	NULL
ConsensusfromContig38702-snap_masked-ConsensusfromContig38702-abinit-gene-0.0-mRNA-1	tig00021468	87.719	57	4.02e-29	108	NULL
ConsensusfromContig45567-snap_masked-ConsensusfromContig45567-abinit-gene-0.0-mRNA-1	tig00021468	69.014	71	3.64e-22	87.8	NULL
ConsensusfromContig26926-snap_masked-ConsensusfromContig26926-abinit-gene-0.0-mRNA-1	tig00021464	95.122	41	5.24e-18	79	NULL
ConsensusfromContig27975-maker-ConsensusfromContig27975-snap-gene-0.0-mRNA-1	tig00021464	90.741	54	3.06e-22	89	NULL
ConsensusfromContig28083-maker-ConsensusfromContig28083-snap-gene-0.1-mRNA-1	tig00021464	100	63	9.27e-23	92	NULL
ConsensusfromContig37206-snap_masked-ConsensusfromContig37206-abinit-gene-0.1-mRNA-1	tig00021464	100	107	9.76e-68	221	NULL
ConsensusfromContig37877-snap_masked-ConsensusfromContig37877-abinit-gene-0.3-mRNA-1	tig00021464	98.438	64	1.32e-24	95.9	NULL
ConsensusfromContig38499-snap_masked-ConsensusfromContig38499-abinit-gene-0.4-mRNA-1	tig00021464	100	55	1.79e-31	117	NULL
ConsensusfromContig41347-snap_masked-ConsensusfromContig41347-abinit-gene-0.0-mRNA-1	tig00021464	84.404	109	1.07e-36	131	NULL
ConsensusfromContig562-snap_masked-ConsensusfromContig562-abinit-gene-0.0-mRNA-1	tig00021464	100	67	4.5e-41	143	NULL
ConsensusfromContig7267-snap_masked-ConsensusfromContig7267-abinit-gene-0.6-mRNA-1	tig00021464	97.802	91	8.16e-38	134	NULL
ConsensusfromContig7966-maker-ConsensusfromContig7966-snap-gene-0.2-mRNA-1	tig00021464	91.304	46	1.57e-20	88.6	NULL
ConsensusfromContig7966-snap_masked-ConsensusfromContig7966-abinit-gene-0.3-mRNA-1	tig00021464	100	69	2.21e-40	141	NULL
ConsensusfromContig30316-snap_masked-ConsensusfromContig30316-abinit-gene-0.0-mRNA-1	tig00021463	77.326	172	3.27e-80	258	NULL
ConsensusfromContig33997-snap_masked-ConsensusfromContig33997-abinit-gene-0.0-mRNA-1	tig00021463	83.333	54	7.47e-30	86.7	NULL
ConsensusfromContig34340-snap_masked-ConsensusfromContig34340-abinit-gene-0.0-mRNA-1	tig00021463	100	52	6.04e-28	104	NULL
ConsensusfromContig37209-snap_masked-ConsensusfromContig37209-abinit-gene-0.2-mRNA-1	tig00021463	100	83	1.32e-50	170	NULL
ConsensusfromContig37209-snap_masked-ConsensusfromContig37209-abinit-gene-0.3-mRNA-1	tig00021463	98.182	55	1.17e-17	72.8	NULL
ConsensusfromContig55794-snap_masked-ConsensusfromContig55794-abinit-gene-0.0-mRNA-1	tig00021463	100	388	0	803	NULL
ConsensusfromContig10666-snap_masked-ConsensusfromContig10666-abinit-gene-0.0-mRNA-1	tig00021462	80	150	3.19e-33	125	NULL
ConsensusfromContig52812-snap_masked-ConsensusfromContig52812-abinit-gene-0.3-mRNA-1	tig00021462	90	120	2.52e-68	223	NULL
ConsensusfromContig17317-snap_masked-ConsensusfromContig17317-abinit-gene-0.0-mRNA-1	tig00021441	100	39	2.71e-19	81.3	NULL
ConsensusfromContig29314-snap_masked-ConsensusfromContig29314-abinit-gene-0.0-mRNA-1	tig00021441	98.75	80	1.19e-51	173	NULL
ConsensusfromContig25521-snap_masked-ConsensusfromContig25521-abinit-gene-0.0-mRNA-1	tig00021439	100	71	8.86e-107	145	NULL
ConsensusfromContig25521-snap_masked-ConsensusfromContig25521-abinit-gene-0.1-mRNA-1	tig00021439	98.02	101	1.53e-41	152	NULL
ConsensusfromContig50271-snap_masked-ConsensusfromContig50271-abinit-gene-0.0-mRNA-1	tig00021438	100	63	1.04e-13	64.7	NULL
ConsensusfromContig53633-snap_masked-ConsensusfromContig53633-abinit-gene-0.0-mRNA-1	tig00021438	100	57	2.7e-28	107	NULL
ConsensusfromContig59831-snap_masked-ConsensusfromContig59831-abinit-gene-0.0-mRNA-1	tig00021438	100	28	1.5e-14	58.9	NULL
ConsensusfromContig53051-snap_masked-ConsensusfromContig53051-abinit-gene-0.7-mRNA-1	tig00021435	75	184	1.32e-54	186	NULL
ConsensusfromContig59304-snap_masked-ConsensusfromContig59304-abinit-gene-0.0-mRNA-1	tig00021435	100	65	2.01e-34	123	NULL
ConsensusfromContig27301-snap_masked-ConsensusfromContig27301-abinit-gene-0.0-mRNA-1	tig00021434	98.305	59	9.51e-33	119	NULL
ConsensusfromContig44738-snap_masked-ConsensusfromContig44738-abinit-gene-0.0-mRNA-1	tig00021434	87.097	93	7.53e-47	159	NULL
ConsensusfromContig53363-snap_masked-ConsensusfromContig53363-abinit-gene-0.0-mRNA-1	tig00021434	100	41	9.71e-33	87.4	NULL
ConsensusfromContig58948-snap_masked-ConsensusfromContig58948-abinit-gene-0.0-mRNA-1	tig00021434	65.591	93	2.4e-30	111	NULL
ConsensusfromContig25564-snap_masked-ConsensusfromContig25564-abinit-gene-0.6-mRNA-1	tig00021433	100	67	3.2e-38	134	NULL
ConsensusfromContig38543-snap_masked-ConsensusfromContig38543-abinit-gene-0.2-mRNA-1	tig00021433	100	63	3.13e-34	127	NULL
ConsensusfromContig7613-maker-ConsensusfromContig7613-snap-gene-0.0-mRNA-1	tig00021433	100	34	2.74e-16	72.4	NULL
ConsensusfromContig9181-snap_masked-ConsensusfromContig9181-abinit-gene-0.0-mRNA-1	tig00021433	73.529	68	1.51e-59	97.8	NULL
ConsensusfromContig13527-snap_masked-ConsensusfromContig13527-abinit-gene-0.0-mRNA-1	tig00021432	95.745	47	7.41e-26	96.3	NULL
ConsensusfromContig12736-snap_masked-ConsensusfromContig12736-abinit-gene-0.1-mRNA-1	tig00021428	89.474	38	1.27e-14	67.4	NULL
ConsensusfromContig55708-snap_masked-ConsensusfromContig55708-abinit-gene-0.0-mRNA-1	tig00021428	100	69	6.38e-18	77.4	NULL
ConsensusfromContig27703-snap_masked-ConsensusfromContig27703-abinit-gene-0.0-mRNA-1	tig00021374	100	170	5.06e-113	353	NULL
ConsensusfromContig29613-snap_masked-ConsensusfromContig29613-abinit-gene-0.0-mRNA-1	tig00021374	100	104	3.8e-64	210	NULL
ConsensusfromContig32147-snap_masked-ConsensusfromContig32147-abinit-gene-0.0-mRNA-1	tig00021374	100	162	1.91e-92	294	NULL
ConsensusfromContig44054-snap_masked-ConsensusfromContig44054-abinit-gene-0.0-mRNA-1	tig00021374	75.472	53	3.45e-18	74.3	NULL
ConsensusfromContig45784-snap_masked-ConsensusfromContig45784-abinit-gene-0.1-mRNA-1	tig00021374	100	125	5.58e-83	265	RAH16222.1	46.8	111	2.7e-18	101.3
ConsensusfromContig47151-snap_masked-ConsensusfromContig47151-abinit-gene-0.0-mRNA-1	tig00021374	91.429	70	1.32e-25	98.6	NULL
ConsensusfromContig7162-snap_masked-ConsensusfromContig7162-abinit-gene-0.0-mRNA-1	tig00021374	100	80	1.46e-45	156	NULL
ConsensusfromContig7162-snap_masked-ConsensusfromContig7162-abinit-gene-0.1-mRNA-1	tig00021374	72.519	131	2.45e-40	150	NULL
ConsensusfromContig38423-snap_masked-ConsensusfromContig38423-abinit-gene-0.0-mRNA-1	tig00021365	100	24	4.47e-17	53.9	NULL
ConsensusfromContig38423-snap_masked-ConsensusfromContig38423-abinit-gene-0.1-mRNA-1	tig00021365	74.641	209	7.09e-91	298	NULL
ConsensusfromContig39506-snap_masked-ConsensusfromContig39506-abinit-gene-0.0-mRNA-1	tig00021365	100	63	1.06e-25	98.6	NULL
ConsensusfromContig53251-snap_masked-ConsensusfromContig53251-abinit-gene-0.0-mRNA-1	tig00021365	72.727	110	1.5e-39	139	NULL
ConsensusfromContig8068-snap_masked-ConsensusfromContig8068-abinit-gene-0.0-mRNA-1	tig00021365	100	114	6.41e-73	238	NULL
ConsensusfromContig8068-snap_masked-ConsensusfromContig8068-abinit-gene-0.1-mRNA-1	tig00021365	79.688	128	3.18e-60	205	NULL
ConsensusfromContig9350-snap_masked-ConsensusfromContig9350-abinit-gene-0.1-mRNA-1	tig00021365	78.065	155	7.33e-70	236	NULL
ConsensusfromContig13263-maker-ConsensusfromContig13263-snap-gene-0.0-mRNA-1	tig00021357	100	45	8.33e-27	91.3	NULL
ConsensusfromContig25545-maker-ConsensusfromContig25545-snap-gene-0.2-mRNA-1	tig00021357	88.987	227	1.4e-124	400	NULL
ConsensusfromContig38156-snap_masked-ConsensusfromContig38156-abinit-gene-0.4-mRNA-1	tig00021357	100	30	8.56e-17	60.8	NULL
ConsensusfromContig39008-maker-ConsensusfromContig39008-snap-gene-0.0-mRNA-1	tig00021357	89.823	226	4.34e-101	329	NULL
ConsensusfromContig48908-snap_masked-ConsensusfromContig48908-abinit-gene-0.0-mRNA-1	tig00021357	100	150	1.29e-94	300	NULL
ConsensusfromContig14480-snap_masked-ConsensusfromContig14480-abinit-gene-0.0-mRNA-1	tig00021352	58.252	103	1.04e-22	90.9	NULL
ConsensusfromContig29668-snap_masked-ConsensusfromContig29668-abinit-gene-0.0-mRNA-1	tig00021352	100	69	2.21e-38	135	NULL
ConsensusfromContig51031-snap_masked-ConsensusfromContig51031-abinit-gene-0.0-mRNA-1	tig00021352	53.933	89	4.18e-18	77.4	NULL
ConsensusfromContig7312-snap_masked-ConsensusfromContig7312-abinit-gene-0.4-mRNA-1	tig00021352	100	68	5.49e-30	108	NULL
ConsensusfromContig7815-maker-ConsensusfromContig7815-snap-gene-0.0-mRNA-1	tig00021352	74.737	95	1.9e-45	132	NULL
ConsensusfromContig10663-snap_masked-ConsensusfromContig10663-abinit-gene-0.3-mRNA-1	tig00021350	64.286	126	2.65e-40	141	NULL
ConsensusfromContig38447-snap_masked-ConsensusfromContig38447-abinit-gene-0.1-mRNA-1	tig00021350	59.091	132	1.92e-20	86.7	NULL
ConsensusfromContig41642-snap_masked-ConsensusfromContig41642-abinit-gene-0.0-mRNA-1	tig00021350	100	28	2.47e-11	57.8	NULL
ConsensusfromContig45130-snap_masked-ConsensusfromContig45130-abinit-gene-0.0-mRNA-1	tig00021350	100	87	9.9e-49	165	NULL
ConsensusfromContig54020-maker-ConsensusfromContig54020-snap-gene-0.0-mRNA-1	tig00021350	98.246	57	8.26e-29	107	NULL
ConsensusfromContig7520-snap_masked-ConsensusfromContig7520-abinit-gene-0.3-mRNA-1	tig00021350	68.966	116	1.67e-42	152	NULL
ConsensusfromContig8671-snap_masked-ConsensusfromContig8671-abinit-gene-0.0-mRNA-1	tig00021350	98.611	72	2.13e-41	144	NULL
ConsensusfromContig11535-snap_masked-ConsensusfromContig11535-abinit-gene-0.0-mRNA-1	tig00021348	96.491	57	9.85e-30	116	NULL
ConsensusfromContig42806-snap_masked-ConsensusfromContig42806-abinit-gene-0.0-mRNA-1	tig00021348	61.404	114	1.27e-18	83.2	NULL
ConsensusfromContig53248-snap_masked-ConsensusfromContig53248-abinit-gene-0.5-mRNA-1	tig00021348	100	161	2.9e-82	265	NULL
ConsensusfromContig53577-snap_masked-ConsensusfromContig53577-abinit-gene-0.1-mRNA-1	tig00021348	43.011	93	1.1e-12	62	NULL
ConsensusfromContig54074-snap_masked-ConsensusfromContig54074-abinit-gene-0.1-mRNA-1	tig00021348	73.913	138	2.15e-57	188	NULL
ConsensusfromContig42005-snap_masked-ConsensusfromContig42005-abinit-gene-0.0-mRNA-1	tig00021339	100	34	3.68e-15	69.3	NULL
ConsensusfromContig53144-snap_masked-ConsensusfromContig53144-abinit-gene-0.11-mRNA-1	tig00021339	77.465	284	7.39e-122	383	NULL
ConsensusfromContig53144-snap_masked-ConsensusfromContig53144-abinit-gene-0.12-mRNA-1	tig00021339	98.851	87	2.19e-54	182	NULL
ConsensusfromContig53144-snap_masked-ConsensusfromContig53144-abinit-gene-0.8-mRNA-1	tig00021339	83.158	95	2.54e-42	146	NULL
ConsensusfromContig53144-snap_masked-ConsensusfromContig53144-abinit-gene-0.9-mRNA-1	tig00021339	77.108	83	1.05e-32	121	NULL
ConsensusfromContig58686-maker-ConsensusfromContig58686-snap-gene-0.0-mRNA-1	tig00021339	90	50	4.93e-21	87.8	NULL
ConsensusfromContig7391-snap_masked-ConsensusfromContig7391-abinit-gene-0.2-mRNA-1	tig00021339	100	113	8.8e-59	198	NULL
ConsensusfromContig7994-snap_masked-ConsensusfromContig7994-abinit-gene-0.2-mRNA-1	tig00021339	100	161	8.55e-95	301	NULL
ConsensusfromContig36151-snap_masked-ConsensusfromContig36151-abinit-gene-0.0-mRNA-1	tig00021338	61.039	154	1.03e-34	126	NULL
ConsensusfromContig44411-snap_masked-ConsensusfromContig44411-abinit-gene-0.0-mRNA-1	tig00021338	84.32	338	0	564	RDD35925.1	29.3	290	2.3e-20	109.4
ConsensusfromContig45832-snap_masked-ConsensusfromContig45832-abinit-gene-0.0-mRNA-1	tig00021338	99.673	306	0	631	OAJ39321.1	30.1	216	2.6e-19	105.9
ConsensusfromContig58017-snap_masked-ConsensusfromContig58017-abinit-gene-0.0-mRNA-1	tig00021338	100	93	2.42e-46	159	NULL
ConsensusfromContig27578-maker-ConsensusfromContig27578-snap-gene-0.0-mRNA-1	tig00021337	66.337	101	2.76e-27	104	NULL
ConsensusfromContig28616-snap_masked-ConsensusfromContig28616-abinit-gene-0.0-mRNA-1	tig00021337	100	100	2.48e-50	171	NULL
ConsensusfromContig41237-snap_masked-ConsensusfromContig41237-abinit-gene-0.0-mRNA-1	tig00021337	100	153	9.49e-82	263	NULL
ConsensusfromContig41237-snap_masked-ConsensusfromContig41237-abinit-gene-0.1-mRNA-1	tig00021337	100	131	9.31e-80	256	NULL
ConsensusfromContig41264-snap_masked-ConsensusfromContig41264-abinit-gene-0.0-mRNA-1	tig00021337	100	353	0	723	PNH09165.1	39.8	274	3.8e-38	168.7
ConsensusfromContig57889-snap_masked-ConsensusfromContig57889-abinit-gene-0.0-mRNA-1	tig00021337	100	158	1.53e-105	332	XP_002118404.1	27.7	155	1.2e-10	76.3
ConsensusfromContig37302-snap_masked-ConsensusfromContig37302-abinit-gene-0.0-mRNA-1	tig00021332	51.316	76	9.05e-13	62	NULL
ConsensusfromContig38218-snap_masked-ConsensusfromContig38218-abinit-gene-0.1-mRNA-1	tig00021332	96.296	27	7.04e-12	53.9	NULL
ConsensusfromContig11712-snap_masked-ConsensusfromContig11712-abinit-gene-0.0-mRNA-1	tig00021326	70.833	72	1.74e-21	88.2	NULL
ConsensusfromContig25896-snap_masked-ConsensusfromContig25896-abinit-gene-0.0-mRNA-1	tig00021326	100	57	5.56e-34	124	NULL
ConsensusfromContig27388-snap_masked-ConsensusfromContig27388-abinit-gene-0.0-mRNA-1	tig00021326	93.59	78	1.81e-44	154	NULL
ConsensusfromContig29629-snap_masked-ConsensusfromContig29629-abinit-gene-0.0-mRNA-1	tig00021326	100	67	2.97e-41	143	GBC52964.1	42.9	63	1.3e-06	61.6
ConsensusfromContig31771-snap_masked-ConsensusfromContig31771-abinit-gene-0.0-mRNA-1	tig00021326	87	100	5.18e-50	169	NULL
ConsensusfromContig44519-snap_masked-ConsensusfromContig44519-abinit-gene-0.0-mRNA-1	tig00021326	100	124	3.64e-79	254	PNH01530.1	41.9	117	2.3e-14	88.2
ConsensusfromContig45291-snap_masked-ConsensusfromContig45291-abinit-gene-0.0-mRNA-1	tig00021326	100	87	4.67e-37	132	NULL
ConsensusfromContig56393-snap_masked-ConsensusfromContig56393-abinit-gene-0.0-mRNA-1	tig00021326	100	30	1.76e-12	63.2	NULL
ConsensusfromContig44232-snap_masked-ConsensusfromContig44232-abinit-gene-0.0-mRNA-1	tig00021319	100	183	3.2e-113	355	WP_014826325.1	38.9	149	2.5e-17	98.6
ConsensusfromContig56869-snap_masked-ConsensusfromContig56869-abinit-gene-0.0-mRNA-1	tig00021319	100	28	1.07e-11	58.9	NULL
ConsensusfromContig7224-snap_masked-ConsensusfromContig7224-abinit-gene-0.5-mRNA-1	tig00021319	59.162	191	1.19e-59	199	NULL
ConsensusfromContig10733-snap_masked-ConsensusfromContig10733-abinit-gene-0.1-mRNA-1	tig00021318	55.469	128	7.75e-20	85.5	NULL
ConsensusfromContig25612-snap_masked-ConsensusfromContig25612-abinit-gene-0.1-mRNA-1	tig00021318	56.132	212	8.05e-39	140	NULL
ConsensusfromContig25612-snap_masked-ConsensusfromContig25612-abinit-gene-0.2-mRNA-1	tig00021318	100	86	5.29e-53	178	NULL
ConsensusfromContig25612-snap_masked-ConsensusfromContig25612-abinit-gene-0.3-mRNA-1	tig00021318	66.505	206	1.25e-79	258	NULL
ConsensusfromContig25668-snap_masked-ConsensusfromContig25668-abinit-gene-0.0-mRNA-1	tig00021318	100	402	0	818	AVL93355.1	24.4	697	2.1e-37	167.2
ConsensusfromContig25981-snap_masked-ConsensusfromContig25981-abinit-gene-0.0-mRNA-1	tig00021318	99.476	573	0	1145	XP_002118404.1	26.3	566	7.6e-23	118.6
ConsensusfromContig27114-snap_masked-ConsensusfromContig27114-abinit-gene-0.0-mRNA-1	tig00021318	100	111	1.7e-68	228	KXZ46502.1	40.2	92	3.8e-06	61.6
ConsensusfromContig28772-snap_masked-ConsensusfromContig28772-abinit-gene-0.0-mRNA-1	tig00021318	68.696	115	1.15e-39	140	NULL
ConsensusfromContig29572-snap_masked-ConsensusfromContig29572-abinit-gene-0.0-mRNA-1	tig00021318	100	78	1.75e-46	158	NULL
ConsensusfromContig45369-snap_masked-ConsensusfromContig45369-abinit-gene-0.0-mRNA-1	tig00021318	100	61	1.35e-35	128	NULL
ConsensusfromContig45984-maker-ConsensusfromContig45984-snap-gene-0.0-mRNA-1	tig00021318	100	31	3.93e-13	61.2	NULL
ConsensusfromContig50827-snap_masked-ConsensusfromContig50827-abinit-gene-0.0-mRNA-1	tig00021318	98.718	78	5.7e-46	157	NULL
ConsensusfromContig56616-snap_masked-ConsensusfromContig56616-abinit-gene-0.0-mRNA-1	tig00021318	100	218	3.66e-145	448	NULL
ConsensusfromContig59067-snap_masked-ConsensusfromContig59067-abinit-gene-0.0-mRNA-1	tig00021318	72.581	62	1.54e-11	59.3	NULL
ConsensusfromContig40051-maker-ConsensusfromContig40051-snap-gene-0.0-mRNA-1	tig00021314	97.101	69	2.11e-27	107	NULL
ConsensusfromContig47495-snap_masked-ConsensusfromContig47495-abinit-gene-0.0-mRNA-1	tig00021314	100	62	9.59e-17	73.2	NULL
ConsensusfromContig18951-snap_masked-ConsensusfromContig18951-abinit-gene-0.0-mRNA-1	tig00021312	100	40	3.05e-19	80.5	NULL
ConsensusfromContig26349-snap_masked-ConsensusfromContig26349-abinit-gene-0.1-mRNA-1	tig00021312	70.922	141	9.97e-55	183	NULL
ConsensusfromContig38914-snap_masked-ConsensusfromContig38914-abinit-gene-0.0-mRNA-1	tig00021312	68.966	116	1.23e-19	82.4	NULL
ConsensusfromContig39653-snap_masked-ConsensusfromContig39653-abinit-gene-0.0-mRNA-1	tig00021312	100	32	7.95e-14	66.2	NULL
ConsensusfromContig53157-snap_masked-ConsensusfromContig53157-abinit-gene-0.0-mRNA-1	tig00021312	100	129	1.17e-100	233	NULL
ConsensusfromContig53157-snap_masked-ConsensusfromContig53157-abinit-gene-0.1-mRNA-1	tig00021312	100	38	4.48e-18	77	NULL
ConsensusfromContig7133-maker-ConsensusfromContig7133-snap-gene-0.0-mRNA-1	tig00021312	100	81	1.02e-63	126	NULL
ConsensusfromContig8368-snap_masked-ConsensusfromContig8368-abinit-gene-0.2-mRNA-1	tig00021312	70.27	111	3.56e-28	107	NULL
ConsensusfromContig8368-snap_masked-ConsensusfromContig8368-abinit-gene-0.3-mRNA-1	tig00021312	100	45	3.02e-42	97.1	NULL
ConsensusfromContig8368-snap_masked-ConsensusfromContig8368-abinit-gene-0.4-mRNA-1	tig00021312	76.404	89	2.54e-51	129	NULL
ConsensusfromContig11250-snap_masked-ConsensusfromContig11250-abinit-gene-0.0-mRNA-1	tig00021290	81.395	43	2.41e-12	62.8	NULL
ConsensusfromContig20276-snap_masked-ConsensusfromContig20276-abinit-gene-0.0-mRNA-1	tig00021290	81.034	58	4.42e-21	85.9	NULL
ConsensusfromContig9854-snap_masked-ConsensusfromContig9854-abinit-gene-0.1-mRNA-1	tig00021290	96.774	31	9.74e-15	68.6	NULL
ConsensusfromContig28613-snap_masked-ConsensusfromContig28613-abinit-gene-0.0-mRNA-1	tig00021289	100	166	1.05e-96	306	WP_045054948.1	34.4	195	5.5e-19	104
ConsensusfromContig27354-snap_masked-ConsensusfromContig27354-abinit-gene-0.0-mRNA-1	tig00021282	99.349	307	0	593	NULL
ConsensusfromContig10191-snap_masked-ConsensusfromContig10191-abinit-gene-0.0-mRNA-1	tig00021281	95.96	99	4.18e-59	196	NULL
ConsensusfromContig31817-snap_masked-ConsensusfromContig31817-abinit-gene-0.0-mRNA-1	tig00021281	100	81	1.55e-34	124	NULL
ConsensusfromContig25822-maker-ConsensusfromContig25822-snap-gene-0.0-mRNA-1	tig00021276	41.944	360	1.03e-122	213	NULL
ConsensusfromContig44276-snap_masked-ConsensusfromContig44276-abinit-gene-0.0-mRNA-1	tig00021276	81.624	234	2.48e-118	370	NULL
ConsensusfromContig44314-snap_masked-ConsensusfromContig44314-abinit-gene-0.0-mRNA-1	tig00021276	100	105	8.28e-66	215	NULL
ConsensusfromContig54223-snap_masked-ConsensusfromContig54223-abinit-gene-0.0-mRNA-1	tig00021276	100	38	8.65e-20	83.2	NULL
ConsensusfromContig52799-snap_masked-ConsensusfromContig52799-abinit-gene-0.0-mRNA-1	tig00021273	51.754	114	7.89e-24	93.2	NULL
ConsensusfromContig7730-snap_masked-ConsensusfromContig7730-abinit-gene-0.3-mRNA-1	tig00021273	76.471	102	1.06e-82	150	NULL
ConsensusfromContig19172-snap_masked-ConsensusfromContig19172-abinit-gene-0.0-mRNA-1	tig00021257	100	54	9.84e-11	55.5	NULL
ConsensusfromContig27106-snap_masked-ConsensusfromContig27106-abinit-gene-0.0-mRNA-1	tig00021257	100	89	2.84e-43	150	NULL
ConsensusfromContig38760-snap_masked-ConsensusfromContig38760-abinit-gene-0.0-mRNA-1	tig00021257	100	58	1.19e-18	78.6	NULL
ConsensusfromContig31121-snap_masked-ConsensusfromContig31121-abinit-gene-0.0-mRNA-1	tig00021254	96.875	64	6.41e-33	119	NULL
ConsensusfromContig55521-snap_masked-ConsensusfromContig55521-abinit-gene-0.0-mRNA-1	tig00021254	100	41	1.85e-31	83.2	NULL
ConsensusfromContig7279-snap_masked-ConsensusfromContig7279-abinit-gene-0.1-mRNA-1	tig00021254	100	101	2.05e-66	219	NULL
ConsensusfromContig7279-snap_masked-ConsensusfromContig7279-abinit-gene-0.2-mRNA-1	tig00021254	81.739	115	1.97e-44	155	NULL
ConsensusfromContig7620-snap_masked-ConsensusfromContig7620-abinit-gene-0.3-mRNA-1	tig00021254	87.719	57	4.42e-29	102	NULL
ConsensusfromContig27736-snap_masked-ConsensusfromContig27736-abinit-gene-0.2-mRNA-1	tig00021251	100	96	7.68e-41	143	NULL
ConsensusfromContig29027-snap_masked-ConsensusfromContig29027-abinit-gene-0.0-mRNA-1	tig00021248	98.795	166	4.2e-75	245	NULL
ConsensusfromContig385-snap_masked-ConsensusfromContig385-abinit-gene-0.0-mRNA-1	tig00021248	100	161	1.91e-102	323	NULL
ConsensusfromContig15864-snap_masked-ConsensusfromContig15864-abinit-gene-0.0-mRNA-1	tig00021247	77.027	74	2.19e-28	106	NULL
ConsensusfromContig17574-snap_masked-ConsensusfromContig17574-abinit-gene-0.0-mRNA-1	tig00021247	100	231	2.36e-157	484	NULL
ConsensusfromContig17574-snap_masked-ConsensusfromContig17574-abinit-gene-0.1-mRNA-1	tig00021247	100	179	6.31e-114	359	NULL
ConsensusfromContig25694-snap_masked-ConsensusfromContig25694-abinit-gene-0.0-mRNA-1	tig00021247	96.599	147	1.67e-95	303	NULL
ConsensusfromContig26910-snap_masked-ConsensusfromContig26910-abinit-gene-0.0-mRNA-1	tig00021247	97.619	84	2.53e-51	172	NULL
ConsensusfromContig38078-snap_masked-ConsensusfromContig38078-abinit-gene-0.0-mRNA-1	tig00021247	92.881	295	1.67e-179	552	NULL
ConsensusfromContig38078-snap_masked-ConsensusfromContig38078-abinit-gene-0.1-mRNA-1	tig00021247	77.778	225	4.25e-106	334	NULL
ConsensusfromContig41788-snap_masked-ConsensusfromContig41788-abinit-gene-0.0-mRNA-1	tig00021247	48.78	82	2.47e-12	59.3	OGO46156.1	46.2	80	4e-08	67.4
ConsensusfromContig45808-snap_masked-ConsensusfromContig45808-abinit-gene-0.0-mRNA-1	tig00021247	92.105	38	3.94e-18	77.8	NULL
ConsensusfromContig46024-snap_masked-ConsensusfromContig46024-abinit-gene-0.0-mRNA-1	tig00021247	69.388	49	3.2e-12	60.1	NULL
ConsensusfromContig52939-maker-ConsensusfromContig52939-snap-gene-0.0-mRNA-1	tig00021247	42.52	127	4.26e-15	69.3	NULL
ConsensusfromContig58128-snap_masked-ConsensusfromContig58128-abinit-gene-0.0-mRNA-1	tig00021247	62.5	152	1.83e-50	171	NULL
ConsensusfromContig26870-snap_masked-ConsensusfromContig26870-abinit-gene-0.1-mRNA-1	tig00021246	100	195	1.78e-130	405	NULL
ConsensusfromContig26527-snap_masked-ConsensusfromContig26527-abinit-gene-0.0-mRNA-1	tig00021245	100	84	1.17e-52	176	NULL
ConsensusfromContig41276-snap_masked-ConsensusfromContig41276-abinit-gene-0.0-mRNA-1	tig00021245	98.462	65	2.13e-35	130	NULL
ConsensusfromContig55492-snap_masked-ConsensusfromContig55492-abinit-gene-0.0-mRNA-1	tig00021244	93.75	32	8.56e-14	65.5	NULL
ConsensusfromContig11167-snap_masked-ConsensusfromContig11167-abinit-gene-0.0-mRNA-1	tig00021242	100	101	3.95e-62	206	KPA13942.1	42.9	98	1.7e-11	79
ConsensusfromContig38442-snap_masked-ConsensusfromContig38442-abinit-gene-0.1-mRNA-1	tig00021242	100	215	1.55e-147	455	PFX23060.1	30.4	207	1.1e-14	90.1
ConsensusfromContig57602-snap_masked-ConsensusfromContig57602-abinit-gene-0.0-mRNA-1	tig00021242	77.064	109	6.37e-48	164	NULL
ConsensusfromContig25980-snap_masked-ConsensusfromContig25980-abinit-gene-0.1-mRNA-1	tig00021238	94.322	317	0	598	PNH09165.1	29.1	230	1.8e-12	83.2
ConsensusfromContig26224-snap_masked-ConsensusfromContig26224-abinit-gene-0.0-mRNA-1	tig00021238	68.333	60	3.49e-17	74.3	NULL
ConsensusfromContig27510-snap_masked-ConsensusfromContig27510-abinit-gene-0.0-mRNA-1	tig00021238	100	54	1.62e-18	82.4	NULL
ConsensusfromContig36192-snap_masked-ConsensusfromContig36192-abinit-gene-0.0-mRNA-1	tig00021238	83.051	59	4.38e-23	90.9	NULL
ConsensusfromContig37083-maker-ConsensusfromContig37083-snap-gene-0.0-mRNA-1	tig00021238	90.625	32	7.44e-19	65.5	NULL
ConsensusfromContig44395-snap_masked-ConsensusfromContig44395-abinit-gene-0.0-mRNA-1	tig00021238	73.864	176	4.21e-66	218	NULL
ConsensusfromContig14834-snap_masked-ConsensusfromContig14834-abinit-gene-0.0-mRNA-1	tig00021234	68.293	164	4.6e-60	199	NULL
ConsensusfromContig15067-snap_masked-ConsensusfromContig15067-abinit-gene-0.0-mRNA-1	tig00021234	61.438	153	5.57e-22	89.7	NULL
ConsensusfromContig37462-snap_masked-ConsensusfromContig37462-abinit-gene-0.1-mRNA-1	tig00021234	91.429	35	2.7e-14	66.2	NULL
ConsensusfromContig39289-snap_masked-ConsensusfromContig39289-abinit-gene-0.1-mRNA-1	tig00021234	71.591	88	6.86e-22	90.5	NULL
ConsensusfromContig45870-snap_masked-ConsensusfromContig45870-abinit-gene-0.0-mRNA-1	tig00021234	99.355	155	2.57e-84	270	NULL
ConsensusfromContig26065-snap_masked-ConsensusfromContig26065-abinit-gene-0.8-mRNA-1	tig00021222	85.227	176	7.05e-142	297	NULL
ConsensusfromContig8680-snap_masked-ConsensusfromContig8680-abinit-gene-0.0-mRNA-1	tig00021221	100	117	1.87e-70	233	NULL
ConsensusfromContig8680-snap_masked-ConsensusfromContig8680-abinit-gene-0.1-mRNA-1	tig00021221	83.607	183	1.45e-83	269	NULL
ConsensusfromContig11076-snap_masked-ConsensusfromContig11076-abinit-gene-0.0-mRNA-1	tig00021217	68.235	255	4.37e-129	327	NULL
ConsensusfromContig26871-snap_masked-ConsensusfromContig26871-abinit-gene-0.0-mRNA-1	tig00021217	100	208	7.26e-127	395	ATZ81016.1	30.7	153	5.4e-08	67.8
ConsensusfromContig27464-snap_masked-ConsensusfromContig27464-abinit-gene-0.1-mRNA-1	tig00021217	100	121	2.1e-49	169	NULL
ConsensusfromContig45365-snap_masked-ConsensusfromContig45365-abinit-gene-0.0-mRNA-1	tig00021217	100	98	6.02e-62	204	NULL
ConsensusfromContig53654-maker-ConsensusfromContig53654-snap-gene-0.1-mRNA-1	tig00021217	100	88	7.13e-30	112	NULL
ConsensusfromContig56910-snap_masked-ConsensusfromContig56910-abinit-gene-0.0-mRNA-1	tig00021217	98.966	387	0	635	NULL
ConsensusfromContig27464-snap_masked-ConsensusfromContig27464-abinit-gene-0.0-mRNA-1	tig00021216	88.889	45	1.8e-18	77.8	NULL
ConsensusfromContig30404-snap_masked-ConsensusfromContig30404-abinit-gene-0.0-mRNA-1	tig00021216	100	126	1.25e-84	270	PKY55152.1	38.2	110	3.4e-13	84.3
ConsensusfromContig1918-snap_masked-ConsensusfromContig1918-abinit-gene-0.0-mRNA-1	tig00021179	100	87	1.82e-18	79.3	NULL
ConsensusfromContig25557-snap_masked-ConsensusfromContig25557-abinit-gene-0.2-mRNA-1	tig00021179	100	77	2.05e-72	149	NULL
ConsensusfromContig37096-snap_masked-ConsensusfromContig37096-abinit-gene-0.3-mRNA-1	tig00021179	98.958	96	2.15e-78	195	NULL
ConsensusfromContig38310-snap_masked-ConsensusfromContig38310-abinit-gene-0.0-mRNA-1	tig00021179	50.4	125	1.48e-26	102	NULL
ConsensusfromContig38900-snap_masked-ConsensusfromContig38900-abinit-gene-0.0-mRNA-1	tig00021179	96.667	120	3.93e-80	234	NULL
ConsensusfromContig6933-snap_masked-ConsensusfromContig6933-abinit-gene-0.0-mRNA-1	tig00021179	92.105	38	3.23e-17	74.3	NULL
ConsensusfromContig7352-snap_masked-ConsensusfromContig7352-abinit-gene-0.0-mRNA-1	tig00021178	91.209	273	4.97e-159	490	NULL
ConsensusfromContig26263-snap_masked-ConsensusfromContig26263-abinit-gene-0.0-mRNA-1	tig00021176	100	168	2.18e-107	351	OXA51479.1	32.3	167	5.6e-13	85.5
ConsensusfromContig14551-snap_masked-ConsensusfromContig14551-abinit-gene-0.0-mRNA-1	tig00021168	100	164	1.19e-106	335	XP_019924157.1	29.2	154	1.9e-08	68.9
ConsensusfromContig33077-snap_masked-ConsensusfromContig33077-abinit-gene-0.0-mRNA-1	tig00021168	100	74	3.81e-42	145	NULL
ConsensusfromContig50690-snap_masked-ConsensusfromContig50690-abinit-gene-0.0-mRNA-1	tig00021168	100	30	3.16e-12	60.8	NULL
ConsensusfromContig52801-snap_masked-ConsensusfromContig52801-abinit-gene-0.1-mRNA-1	tig00021168	100	65	7.45e-40	139	NULL
ConsensusfromContig27687-snap_masked-ConsensusfromContig27687-abinit-gene-0.0-mRNA-1	tig00021167	99.653	288	0	571	ARF12594.1	29	286	4.4e-24	121.7
ConsensusfromContig31780-snap_masked-ConsensusfromContig31780-abinit-gene-0.0-mRNA-1	tig00021167	100	81	8.75e-49	165	NULL
ConsensusfromContig31996-snap_masked-ConsensusfromContig31996-abinit-gene-0.0-mRNA-1	tig00021167	100	65	3.04e-36	129	NULL
ConsensusfromContig33846-snap_masked-ConsensusfromContig33846-abinit-gene-0.0-mRNA-1	tig00021167	100	144	6.16e-96	303	AAG23744.1	32	125	6.8e-10	73.6
ConsensusfromContig37607-snap_masked-ConsensusfromContig37607-abinit-gene-0.2-mRNA-1	tig00021167	99.647	566	0	1179	XP_002118404.1	29.1	581	1.3e-48	204.1
ConsensusfromContig45433-snap_masked-ConsensusfromContig45433-abinit-gene-0.0-mRNA-1	tig00021167	100	69	3.92e-42	147	NULL
ConsensusfromContig27848-snap_masked-ConsensusfromContig27848-abinit-gene-0.0-mRNA-1	tig00021137	100	82	6.26e-40	140	NULL
ConsensusfromContig29264-snap_masked-ConsensusfromContig29264-abinit-gene-0.0-mRNA-1	tig00021137	98.361	61	4.62e-29	109	NULL
ConsensusfromContig30265-snap_masked-ConsensusfromContig30265-abinit-gene-0.0-mRNA-1	tig00021137	73.786	103	2.23e-42	137	NULL
ConsensusfromContig46664-snap_masked-ConsensusfromContig46664-abinit-gene-0.0-mRNA-1	tig00021137	100	80	7.65e-49	166	NULL
ConsensusfromContig54798-snap_masked-ConsensusfromContig54798-abinit-gene-0.0-mRNA-1	tig00021137	94.667	150	4.96e-90	288	NULL
ConsensusfromContig37550-snap_masked-ConsensusfromContig37550-abinit-gene-0.1-mRNA-1	tig00021135	97.674	86	4.09e-73	182	NULL
ConsensusfromContig37550-snap_masked-ConsensusfromContig37550-abinit-gene-0.2-mRNA-1	tig00021135	72.115	104	2.53e-38	139	NULL
ConsensusfromContig39753-snap_masked-ConsensusfromContig39753-abinit-gene-0.0-mRNA-1	tig00021135	85.106	47	1.3e-20	84.7	NULL
ConsensusfromContig41594-snap_masked-ConsensusfromContig41594-abinit-gene-0.2-mRNA-1	tig00021135	66.316	95	9.76e-29	107	NULL
ConsensusfromContig25828-snap_masked-ConsensusfromContig25828-abinit-gene-0.0-mRNA-1	tig00021133	100	95	9.96e-58	191	NULL
ConsensusfromContig25925-snap_masked-ConsensusfromContig25925-abinit-gene-0.0-mRNA-1	tig00021128	91.803	61	1.87e-51	116	NULL
ConsensusfromContig32154-snap_masked-ConsensusfromContig32154-abinit-gene-0.0-mRNA-1	tig00021128	100	33	3.06e-15	67	NULL
ConsensusfromContig38571-snap_masked-ConsensusfromContig38571-abinit-gene-0.0-mRNA-1	tig00021128	100	102	1.02e-34	130	NULL
ConsensusfromContig12473-snap_masked-ConsensusfromContig12473-abinit-gene-0.0-mRNA-1	tig00021127	60.526	190	2.34e-33	127	NULL
ConsensusfromContig13861-snap_masked-ConsensusfromContig13861-abinit-gene-0.0-mRNA-1	tig00021127	100	33	2.38e-11	63.5	NULL
ConsensusfromContig19207-maker-ConsensusfromContig19207-snap-gene-0.0-mRNA-1	tig00021127	50	114	3.18e-16	73.2	NULL
ConsensusfromContig41004-snap_masked-ConsensusfromContig41004-abinit-gene-0.0-mRNA-1	tig00021127	100	28	1.36e-17	62	NULL
ConsensusfromContig53600-maker-ConsensusfromContig53600-snap-gene-0.1-mRNA-1	tig00021127	49.515	103	1.6e-18	78.2	NULL
ConsensusfromContig6917-snap_masked-ConsensusfromContig6917-abinit-gene-0.0-mRNA-1	tig00021127	67.974	153	7.61e-57	189	NULL
ConsensusfromContig8596-snap_masked-ConsensusfromContig8596-abinit-gene-0.2-mRNA-1	tig00021127	100	111	1.77e-33	123	NULL
ConsensusfromContig8847-snap_masked-ConsensusfromContig8847-abinit-gene-0.0-mRNA-1	tig00021127	98.214	56	1.64e-27	80.5	NULL
ConsensusfromContig39222-snap_masked-ConsensusfromContig39222-abinit-gene-0.1-mRNA-1	tig00021126	100	156	1.15e-18	87	NULL
ConsensusfromContig12110-snap_masked-ConsensusfromContig12110-abinit-gene-0.1-mRNA-1	tig00021123	100	50	1.16e-26	100	NULL
ConsensusfromContig20656-maker-ConsensusfromContig20656-snap-gene-0.0-mRNA-1	tig00021123	70.652	92	1.89e-42	120	NULL
ConsensusfromContig37592-maker-ConsensusfromContig37592-snap-gene-0.0-mRNA-1	tig00021123	99.187	123	2.59e-88	245	NULL
ConsensusfromContig45524-snap_masked-ConsensusfromContig45524-abinit-gene-0.0-mRNA-1	tig00021123	85.106	47	4.68e-24	76.6	NULL
ConsensusfromContig27857-snap_masked-ConsensusfromContig27857-abinit-gene-0.0-mRNA-1	tig00021122	99.425	174	2.04e-112	352	NULL
ConsensusfromContig32921-maker-ConsensusfromContig32921-snap-gene-0.0-mRNA-1	tig00021122	100	74	1.89e-41	145	NULL
ConsensusfromContig54104-maker-ConsensusfromContig54104-snap-gene-0.1-mRNA-1	tig00021122	88.571	35	7.96e-19	65.1	NULL
ConsensusfromContig48887-snap_masked-ConsensusfromContig48887-abinit-gene-0.0-mRNA-1	tig00021119	72.527	91	1.12e-33	123	NULL
ConsensusfromContig55070-snap_masked-ConsensusfromContig55070-abinit-gene-0.0-mRNA-1	tig00021119	100	29	7.17e-13	64.3	NULL
ConsensusfromContig50413-snap_masked-ConsensusfromContig50413-abinit-gene-0.0-mRNA-1	tig00021116	98.333	60	1.48e-12	61.2	NULL
ConsensusfromContig57682-snap_masked-ConsensusfromContig57682-abinit-gene-0.0-mRNA-1	tig00021116	100	58	4.52e-33	120	NULL
ConsensusfromContig26275-snap_masked-ConsensusfromContig26275-abinit-gene-0.0-mRNA-1	tig00021111	98.438	64	9.59e-16	51.2	NULL
ConsensusfromContig25670-snap_masked-ConsensusfromContig25670-abinit-gene-0.1-mRNA-1	tig00021108	66.434	143	1.01e-47	166	NULL
ConsensusfromContig27217-snap_masked-ConsensusfromContig27217-abinit-gene-0.0-mRNA-1	tig00021108	97.521	242	1.85e-159	493	ATZ80785.1	28.9	149	2.8e-07	65.9
ConsensusfromContig27988-snap_masked-ConsensusfromContig27988-abinit-gene-0.0-mRNA-1	tig00021108	98.913	92	7.01e-43	149	NULL
ConsensusfromContig46794-snap_masked-ConsensusfromContig46794-abinit-gene-0.0-mRNA-1	tig00021108	98.876	89	1.1e-55	185	NULL
ConsensusfromContig8373-snap_masked-ConsensusfromContig8373-abinit-gene-0.0-mRNA-1	tig00021108	59.615	156	3e-47	161	NULL
ConsensusfromContig8373-snap_masked-ConsensusfromContig8373-abinit-gene-0.1-mRNA-1	tig00021108	99.029	103	2.7e-84	214	NULL
ConsensusfromContig8373-snap_masked-ConsensusfromContig8373-abinit-gene-0.2-mRNA-1	tig00021108	83.74	246	0	420	NULL
ConsensusfromContig8373-snap_masked-ConsensusfromContig8373-abinit-gene-0.3-mRNA-1	tig00021108	88.235	34	1.55e-15	63.9	NULL
ConsensusfromContig14099-snap_masked-ConsensusfromContig14099-abinit-gene-0.0-mRNA-1	tig00021105	100	56	7.76e-20	81.6	NULL
ConsensusfromContig37705-snap_masked-ConsensusfromContig37705-abinit-gene-0.0-mRNA-1	tig00021105	100	41	5.4e-16	77	NULL
ConsensusfromContig41095-snap_masked-ConsensusfromContig41095-abinit-gene-0.0-mRNA-1	tig00021105	68.033	122	3.34e-44	152	NULL
ConsensusfromContig55658-snap_masked-ConsensusfromContig55658-abinit-gene-0.0-mRNA-1	tig00021105	72.727	66	1.13e-18	81.3	NULL
ConsensusfromContig39453-maker-ConsensusfromContig39453-snap-gene-0.1-mRNA-1	tig00021098	100	78	6.19e-17	74.3	NULL
ConsensusfromContig52794-snap_masked-ConsensusfromContig52794-abinit-gene-0.2-mRNA-1	tig00021096	51.163	344	2.05e-77	254	XP_027132601.1	29.7	209	1.1e-08	70.1
ConsensusfromContig10316-snap_masked-ConsensusfromContig10316-abinit-gene-0.0-mRNA-1	tig00021094	85.714	42	2.75e-19	80.5	NULL
ConsensusfromContig45233-snap_masked-ConsensusfromContig45233-abinit-gene-0.0-mRNA-1	tig00021094	97.753	89	5.29e-51	172	NULL
ConsensusfromContig54034-snap_masked-ConsensusfromContig54034-abinit-gene-0.3-mRNA-1	tig00021094	62.857	70	5.21e-15	68.9	NULL
ConsensusfromContig57585-snap_masked-ConsensusfromContig57585-abinit-gene-0.0-mRNA-1	tig00021094	100	116	4.8e-62	205	NULL
ConsensusfromContig29017-snap_masked-ConsensusfromContig29017-abinit-gene-0.0-mRNA-1	tig00021073	100	43	1.81e-21	87	NULL
ConsensusfromContig40733-snap_masked-ConsensusfromContig40733-abinit-gene-0.0-mRNA-1	tig00021073	100	52	7.56e-22	97.1	NULL
ConsensusfromContig41975-snap_masked-ConsensusfromContig41975-abinit-gene-0.0-mRNA-1	tig00021073	61.905	63	5.24e-11	58.9	NULL
ConsensusfromContig54792-snap_masked-ConsensusfromContig54792-abinit-gene-0.0-mRNA-1	tig00021073	75.524	143	4.48e-61	211	NULL
ConsensusfromContig54792-snap_masked-ConsensusfromContig54792-abinit-gene-0.1-mRNA-1	tig00021073	78.448	116	4.89e-50	175	NULL
ConsensusfromContig55388-snap_masked-ConsensusfromContig55388-abinit-gene-0.0-mRNA-1	tig00021073	100	39	1.8e-20	83.6	NULL
ConsensusfromContig27272-snap_masked-ConsensusfromContig27272-abinit-gene-0.0-mRNA-1	tig00021072	100	29	4.44e-11	57.8	NULL
ConsensusfromContig37547-snap_masked-ConsensusfromContig37547-abinit-gene-0.0-mRNA-1	tig00021072	93.151	73	3.14e-37	136	NULL
ConsensusfromContig37547-snap_masked-ConsensusfromContig37547-abinit-gene-0.1-mRNA-1	tig00021072	55.676	185	1.1e-49	170	NULL
ConsensusfromContig37547-snap_masked-ConsensusfromContig37547-abinit-gene-0.2-mRNA-1	tig00021072	100	32	1.73e-20	61.6	NULL
ConsensusfromContig37866-snap_masked-ConsensusfromContig37866-abinit-gene-0.1-mRNA-1	tig00021072	100	44	1.42e-40	92	NULL
ConsensusfromContig12618-snap_masked-ConsensusfromContig12618-abinit-gene-0.0-mRNA-1	tig00021070	100	68	7.38e-18	85.9	NULL
ConsensusfromContig14789-snap_masked-ConsensusfromContig14789-abinit-gene-0.0-mRNA-1	tig00021070	100	47	5.22e-25	95.9	NULL
ConsensusfromContig25625-snap_masked-ConsensusfromContig25625-abinit-gene-0.1-mRNA-1	tig00021070	96.203	79	3.65e-90	160	NULL
ConsensusfromContig26604-snap_masked-ConsensusfromContig26604-abinit-gene-0.1-mRNA-1	tig00021070	100	34	1.71e-24	65.9	NULL
ConsensusfromContig26874-snap_masked-ConsensusfromContig26874-abinit-gene-0.0-mRNA-1	tig00021070	99.091	330	9.38e-177	545	NULL
ConsensusfromContig27390-snap_masked-ConsensusfromContig27390-abinit-gene-0.0-mRNA-1	tig00021070	97.297	37	5.15e-17	75.1	NULL
ConsensusfromContig41712-snap_masked-ConsensusfromContig41712-abinit-gene-0.0-mRNA-1	tig00021070	99.457	184	2.12e-117	372	NULL
ConsensusfromContig42115-snap_masked-ConsensusfromContig42115-abinit-gene-0.0-mRNA-1	tig00021070	89.474	38	1.02e-13	65.5	NULL
ConsensusfromContig45589-snap_masked-ConsensusfromContig45589-abinit-gene-0.0-mRNA-1	tig00021070	99.59	244	6.52e-164	503	NULL
ConsensusfromContig52756-snap_masked-ConsensusfromContig52756-abinit-gene-0.1-mRNA-1	tig00021070	98.438	64	3.02e-52	130	NULL
ConsensusfromContig53066-snap_masked-ConsensusfromContig53066-abinit-gene-0.0-mRNA-1	tig00021070	75.325	77	4.88e-27	103	NULL
ConsensusfromContig53066-snap_masked-ConsensusfromContig53066-abinit-gene-0.1-mRNA-1	tig00021070	100	132	1.57e-126	223	XP_024702278.1	31.2	218	3.6e-13	87
ConsensusfromContig58057-snap_masked-ConsensusfromContig58057-abinit-gene-0.0-mRNA-1	tig00021070	68.75	144	1.11e-52	177	NULL
ConsensusfromContig38905-snap_masked-ConsensusfromContig38905-abinit-gene-0.1-mRNA-1	tig00021068	96.104	77	4.3e-37	121	NULL
ConsensusfromContig26492-snap_masked-ConsensusfromContig26492-abinit-gene-0.1-mRNA-1	tig00021047	100	71	1.98e-44	152	NULL
ConsensusfromContig42894-snap_masked-ConsensusfromContig42894-abinit-gene-0.0-mRNA-1	tig00021043	94.118	51	2.37e-23	91.3	NULL
ConsensusfromContig53395-snap_masked-ConsensusfromContig53395-abinit-gene-0.1-mRNA-1	tig00021043	56.14	57	1.55e-11	58.9	NULL
ConsensusfromContig12052-snap_masked-ConsensusfromContig12052-abinit-gene-0.1-mRNA-1	tig00021042	92.308	52	7.64e-37	94.4	NULL
ConsensusfromContig25668-snap_masked-ConsensusfromContig25668-abinit-gene-0.1-mRNA-1	tig00021042	100	104	5.2e-65	213	NULL
ConsensusfromContig38074-snap_masked-ConsensusfromContig38074-abinit-gene-0.0-mRNA-1	tig00021042	89.552	201	3.57e-101	323	NULL
ConsensusfromContig38074-snap_masked-ConsensusfromContig38074-abinit-gene-0.1-mRNA-1	tig00021042	99.365	315	0	544	NULL
ConsensusfromContig38931-snap_masked-ConsensusfromContig38931-abinit-gene-0.1-mRNA-1	tig00021042	94.444	126	2e-73	246	NULL
ConsensusfromContig10339-snap_masked-ConsensusfromContig10339-abinit-gene-0.1-mRNA-1	tig00021038	100	60	8.73e-33	118	NULL
ConsensusfromContig19850-snap_masked-ConsensusfromContig19850-abinit-gene-0.0-mRNA-1	tig00021038	100	87	2.87e-53	178	NULL
ConsensusfromContig26062-snap_masked-ConsensusfromContig26062-abinit-gene-0.0-mRNA-1	tig00021038	68.063	191	1.98e-62	211	NULL
ConsensusfromContig40991-snap_masked-ConsensusfromContig40991-abinit-gene-0.0-mRNA-1	tig00021038	74.242	132	1.82e-51	181	NULL
ConsensusfromContig56144-snap_masked-ConsensusfromContig56144-abinit-gene-0.0-mRNA-1	tig00021038	94.048	84	3.95e-78	164	NULL
ConsensusfromContig6886-snap_masked-ConsensusfromContig6886-abinit-gene-0.2-mRNA-1	tig00021038	94.444	90	5.94e-87	183	NULL
ConsensusfromContig7591-snap_masked-ConsensusfromContig7591-abinit-gene-0.0-mRNA-1	tig00021038	100	45	4.6e-25	96.7	NULL
ConsensusfromContig9956-snap_masked-ConsensusfromContig9956-abinit-gene-0.2-mRNA-1	tig00021038	93.333	45	1.13e-20	85.9	NULL
ConsensusfromContig37390-snap_masked-ConsensusfromContig37390-abinit-gene-0.1-mRNA-1	tig00021037	100	27	1.33e-13	57.8	NULL
ConsensusfromContig40555-snap_masked-ConsensusfromContig40555-abinit-gene-0.0-mRNA-1	tig00021037	87.5	32	3.73e-30	59.7	NULL
ConsensusfromContig41337-maker-ConsensusfromContig41337-snap-gene-0.0-mRNA-1	tig00021037	100	53	2.09e-13	63.2	NULL
ConsensusfromContig7537-snap_masked-ConsensusfromContig7537-abinit-gene-0.0-mRNA-1	tig00021037	96.97	33	5.36e-20	67.4	XP_005536036.1	45.2	124	3.8e-16	94.7
ConsensusfromContig20078-snap_masked-ConsensusfromContig20078-abinit-gene-0.0-mRNA-1	tig00021036	100	30	6.03e-11	59.7	NULL
ConsensusfromContig27116-snap_masked-ConsensusfromContig27116-abinit-gene-0.0-mRNA-1	tig00021036	100	97	6.81e-60	197	NULL
ConsensusfromContig37021-snap_masked-ConsensusfromContig37021-abinit-gene-0.4-mRNA-1	tig00021036	57.927	164	7.59e-36	130	NULL
ConsensusfromContig37985-snap_masked-ConsensusfromContig37985-abinit-gene-0.0-mRNA-1	tig00021036	100	41	4.19e-38	90.1	NULL
ConsensusfromContig38276-snap_masked-ConsensusfromContig38276-abinit-gene-0.0-mRNA-1	tig00021036	100	34	2.21e-15	70.1	RPG13235.1	50	58	5.8e-06	59.7
ConsensusfromContig38463-snap_masked-ConsensusfromContig38463-abinit-gene-0.0-mRNA-1	tig00021036	71.591	88	2.4e-54	122	NULL
ConsensusfromContig39847-snap_masked-ConsensusfromContig39847-abinit-gene-0.0-mRNA-1	tig00021036	100	48	4.88e-25	98.6	NULL
ConsensusfromContig46735-snap_masked-ConsensusfromContig46735-abinit-gene-0.0-mRNA-1	tig00021036	100	82	5.54e-50	169	NULL
ConsensusfromContig54045-snap_masked-ConsensusfromContig54045-abinit-gene-0.2-mRNA-1	tig00021036	87.5	168	3.19e-55	194	NULL
ConsensusfromContig54590-snap_masked-ConsensusfromContig54590-abinit-gene-0.0-mRNA-1	tig00021036	68.182	88	2.66e-26	105	NULL
ConsensusfromContig54604-snap_masked-ConsensusfromContig54604-abinit-gene-0.0-mRNA-1	tig00021036	58.678	242	8.62e-75	249	NULL
ConsensusfromContig54604-snap_masked-ConsensusfromContig54604-abinit-gene-0.1-mRNA-1	tig00021036	100	42	2.81e-21	85.5	NULL
ConsensusfromContig57819-snap_masked-ConsensusfromContig57819-abinit-gene-0.0-mRNA-1	tig00021036	100	195	2.41e-132	410	NULL
ConsensusfromContig7664-snap_masked-ConsensusfromContig7664-abinit-gene-0.0-mRNA-1	tig00021036	68.657	67	3.39e-28	84.7	NULL
ConsensusfromContig11848-snap_masked-ConsensusfromContig11848-abinit-gene-0.0-mRNA-1	tig00021017	100	53	9.25e-17	55.1	NULL
ConsensusfromContig37742-snap_masked-ConsensusfromContig37742-abinit-gene-0.1-mRNA-1	tig00021017	100	42	2.74e-23	95.5	NULL
ConsensusfromContig26267-snap_masked-ConsensusfromContig26267-abinit-gene-0.5-mRNA-1	tig00021016	90.141	284	3.63e-151	467	NULL
ConsensusfromContig14454-snap_masked-ConsensusfromContig14454-abinit-gene-0.0-mRNA-1	tig00021015	68.966	58	3.32e-13	65.5	NULL
ConsensusfromContig14768-snap_masked-ConsensusfromContig14768-abinit-gene-0.0-mRNA-1	tig00021015	100	380	0	793	WP_100684313.1	30	207	4e-17	99
ConsensusfromContig17027-snap_masked-ConsensusfromContig17027-abinit-gene-0.0-mRNA-1	tig00021015	83.051	59	1.13e-24	95.1	NULL
ConsensusfromContig25797-snap_masked-ConsensusfromContig25797-abinit-gene-0.0-mRNA-1	tig00021015	100	228	5.37e-132	419	NULL
ConsensusfromContig26267-snap_masked-ConsensusfromContig26267-abinit-gene-0.0-mRNA-1	tig00021015	100	136	3.18e-77	250	NULL
ConsensusfromContig38152-snap_masked-ConsensusfromContig38152-abinit-gene-0.0-mRNA-1	tig00021015	92.857	42	5.66e-24	72	NULL
ConsensusfromContig38152-snap_masked-ConsensusfromContig38152-abinit-gene-0.1-mRNA-1	tig00021015	87.059	85	5.39e-34	124	NULL
ConsensusfromContig38401-snap_masked-ConsensusfromContig38401-abinit-gene-0.0-mRNA-1	tig00021015	100	566	0	1082	NULL
ConsensusfromContig40433-snap_masked-ConsensusfromContig40433-abinit-gene-0.0-mRNA-1	tig00021015	95.918	49	1.61e-50	94.4	NULL
ConsensusfromContig41841-snap_masked-ConsensusfromContig41841-abinit-gene-0.0-mRNA-1	tig00021015	100	79	1.32e-49	167	NULL
ConsensusfromContig45240-snap_masked-ConsensusfromContig45240-abinit-gene-0.0-mRNA-1	tig00021015	98.734	79	1.78e-48	164	NULL
ConsensusfromContig52969-snap_masked-ConsensusfromContig52969-abinit-gene-0.3-mRNA-1	tig00021015	43.529	170	8.47e-27	105	NULL
ConsensusfromContig53107-snap_masked-ConsensusfromContig53107-abinit-gene-0.0-mRNA-1	tig00021015	100	74	4.5e-26	101	NULL
ConsensusfromContig55835-snap_masked-ConsensusfromContig55835-abinit-gene-0.0-mRNA-1	tig00021015	100	347	0	665	NULL
ConsensusfromContig57928-snap_masked-ConsensusfromContig57928-abinit-gene-0.0-mRNA-1	tig00021015	100	58	2.39e-34	122	NULL
ConsensusfromContig6625-snap_masked-ConsensusfromContig6625-abinit-gene-0.3-mRNA-1	tig00021015	83.871	155	2.15e-80	258	NULL
ConsensusfromContig27261-snap_masked-ConsensusfromContig27261-abinit-gene-0.1-mRNA-1	tig00021014	63.636	77	9.44e-22	89.7	NULL
ConsensusfromContig27261-snap_masked-ConsensusfromContig27261-abinit-gene-0.2-mRNA-1	tig00021014	92.453	53	6.37e-24	99	NULL
ConsensusfromContig27261-snap_masked-ConsensusfromContig27261-abinit-gene-0.3-mRNA-1	tig00021014	54.545	143	2.49e-34	130	NULL
ConsensusfromContig53064-snap_masked-ConsensusfromContig53064-abinit-gene-0.1-mRNA-1	tig00021013	67.521	117	3.73e-31	115	NULL
ConsensusfromContig19711-snap_masked-ConsensusfromContig19711-abinit-gene-0.0-mRNA-1	tig00021012	100	113	3.17e-71	231	NULL
ConsensusfromContig27489-snap_masked-ConsensusfromContig27489-abinit-gene-0.1-mRNA-1	tig00021012	100	57	1.99e-31	117	NULL
ConsensusfromContig37487-snap_masked-ConsensusfromContig37487-abinit-gene-0.3-mRNA-1	tig00020999	58.904	146	9.29e-38	138	NULL
ConsensusfromContig38548-snap_masked-ConsensusfromContig38548-abinit-gene-0.0-mRNA-1	tig00020999	97.5	40	2.1e-18	78.6	NULL
ConsensusfromContig53671-snap_masked-ConsensusfromContig53671-abinit-gene-0.0-mRNA-1	tig00020999	100	30	1.17e-11	59.7	NULL
ConsensusfromContig54895-snap_masked-ConsensusfromContig54895-abinit-gene-0.0-mRNA-1	tig00020999	63.478	115	3.84e-16	76.6	NULL
ConsensusfromContig10154-snap_masked-ConsensusfromContig10154-abinit-gene-0.0-mRNA-1	tig00020996	100	29	2.87e-12	61.6	NULL
ConsensusfromContig13366-snap_masked-ConsensusfromContig13366-abinit-gene-0.0-mRNA-1	tig00020996	98.148	54	3.27e-47	115	NULL
ConsensusfromContig24896-snap_masked-ConsensusfromContig24896-abinit-gene-0.0-mRNA-1	tig00020996	97.222	72	2.74e-38	137	NULL
ConsensusfromContig25612-snap_masked-ConsensusfromContig25612-abinit-gene-0.4-mRNA-1	tig00020996	79.221	77	7.11e-31	113	NULL
ConsensusfromContig25617-snap_masked-ConsensusfromContig25617-abinit-gene-0.1-mRNA-1	tig00020996	100	139	3.55e-103	228	NULL
ConsensusfromContig26263-snap_masked-ConsensusfromContig26263-abinit-gene-0.3-mRNA-1	tig00020996	98.718	78	2.84e-56	160	NULL
ConsensusfromContig27156-snap_masked-ConsensusfromContig27156-abinit-gene-0.0-mRNA-1	tig00020996	100	223	1.88e-148	457	XP_002118427.1	28.6	203	2.5e-11	79
ConsensusfromContig27361-snap_masked-ConsensusfromContig27361-abinit-gene-0.0-mRNA-1	tig00020996	100	105	2.22e-66	216	WP_083005871.1	40.4	99	1e-10	75.9
ConsensusfromContig27361-snap_masked-ConsensusfromContig27361-abinit-gene-0.1-mRNA-1	tig00020996	100	125	1.35e-82	264	RAH16222.1	47.7	111	9.2e-19	102.8
ConsensusfromContig36197-snap_masked-ConsensusfromContig36197-abinit-gene-0.0-mRNA-1	tig00020996	97.368	76	1.29e-25	99.4	NULL
ConsensusfromContig37848-snap_masked-ConsensusfromContig37848-abinit-gene-0.2-mRNA-1	tig00020996	100	307	0	634	NULL
ConsensusfromContig38353-snap_masked-ConsensusfromContig38353-abinit-gene-0.0-mRNA-1	tig00020996	78.037	214	8.16e-156	332	NULL
ConsensusfromContig38353-snap_masked-ConsensusfromContig38353-abinit-gene-0.1-mRNA-1	tig00020996	73.455	437	6.77e-171	530	NULL
ConsensusfromContig39874-snap_masked-ConsensusfromContig39874-abinit-gene-0.0-mRNA-1	tig00020996	98.333	60	8.46e-57	123	NULL
ConsensusfromContig39901-snap_masked-ConsensusfromContig39901-abinit-gene-0.0-mRNA-1	tig00020996	53.247	77	2.7e-16	81.6	NULL
ConsensusfromContig40278-snap_masked-ConsensusfromContig40278-abinit-gene-0.0-mRNA-1	tig00020996	100	47	3.4e-24	99.8	NULL
ConsensusfromContig53729-snap_masked-ConsensusfromContig53729-abinit-gene-0.0-mRNA-1	tig00020996	48.98	98	2.77e-17	82.8	NULL
ConsensusfromContig54763-snap_masked-ConsensusfromContig54763-abinit-gene-0.0-mRNA-1	tig00020996	77.181	149	3.52e-86	233	NULL
ConsensusfromContig54763-snap_masked-ConsensusfromContig54763-abinit-gene-0.1-mRNA-1	tig00020996	97.826	46	8.84e-22	89.4	NULL
ConsensusfromContig57571-snap_masked-ConsensusfromContig57571-abinit-gene-0.0-mRNA-1	tig00020996	100	232	1.29e-152	470	NULL
ConsensusfromContig6860-snap_masked-ConsensusfromContig6860-abinit-gene-0.1-mRNA-1	tig00020996	100	184	9.13e-123	383	NULL
ConsensusfromContig6860-snap_masked-ConsensusfromContig6860-abinit-gene-0.2-mRNA-1	tig00020996	100	155	2.58e-143	308	NULL
ConsensusfromContig9386-snap_masked-ConsensusfromContig9386-abinit-gene-0.0-mRNA-1	tig00020996	92.857	28	6.78e-21	61.2	NULL
ConsensusfromContig52801-snap_masked-ConsensusfromContig52801-abinit-gene-0.3-mRNA-1	tig00020995	42.353	170	1.32e-35	100	NULL
ConsensusfromContig30142-snap_masked-ConsensusfromContig30142-abinit-gene-0.0-mRNA-1	tig00020965	100	36	5.66e-19	77.8	NULL
ConsensusfromContig37579-snap_masked-ConsensusfromContig37579-abinit-gene-0.2-mRNA-1	tig00020965	61.538	117	3.47e-34	123	NULL
ConsensusfromContig39110-snap_masked-ConsensusfromContig39110-abinit-gene-0.0-mRNA-1	tig00020965	100	157	1.2e-84	271	NULL
ConsensusfromContig45562-snap_masked-ConsensusfromContig45562-abinit-gene-0.0-mRNA-1	tig00020965	100	157	1.2e-84	271	NULL
ConsensusfromContig52912-maker-ConsensusfromContig52912-snap-gene-0.1-mRNA-1	tig00020965	100	68	2.57e-30	115	NULL
ConsensusfromContig53297-snap_masked-ConsensusfromContig53297-abinit-gene-0.1-mRNA-1	tig00020965	100	157	1.2e-84	271	NULL
ConsensusfromContig58981-snap_masked-ConsensusfromContig58981-abinit-gene-0.0-mRNA-1	tig00020965	100	157	1.2e-84	271	NULL
ConsensusfromContig39887-snap_masked-ConsensusfromContig39887-abinit-gene-0.0-mRNA-1	tig00020964	94.753	324	0	621	XP_002118404.1	25	304	1.5e-09	73.6
ConsensusfromContig39887-snap_masked-ConsensusfromContig39887-abinit-gene-0.1-mRNA-1	tig00020964	97.516	483	0	971	NULL
ConsensusfromContig44263-snap_masked-ConsensusfromContig44263-abinit-gene-0.0-mRNA-1	tig00020964	100	91	1.97e-57	191	NULL
ConsensusfromContig44775-snap_masked-ConsensusfromContig44775-abinit-gene-0.0-mRNA-1	tig00020964	100	178	3.34e-98	312	WP_090723203.1	41.7	127	3.5e-17	98.2
ConsensusfromContig56035-snap_masked-ConsensusfromContig56035-abinit-gene-0.0-mRNA-1	tig00020964	94.545	220	9.57e-136	422	NULL
ConsensusfromContig10784-snap_masked-ConsensusfromContig10784-abinit-gene-0.1-mRNA-1	tig00020961	100	56	1.53e-32	119	NULL
ConsensusfromContig14202-snap_masked-ConsensusfromContig14202-abinit-gene-0.0-mRNA-1	tig00020961	92.086	139	7.04e-76	248	NULL
ConsensusfromContig27521-snap_masked-ConsensusfromContig27521-abinit-gene-0.0-mRNA-1	tig00020961	99.454	183	9.05e-123	382	NULL
ConsensusfromContig50495-snap_masked-ConsensusfromContig50495-abinit-gene-0.0-mRNA-1	tig00020961	63.354	161	1.22e-53	181	NULL
ConsensusfromContig52801-snap_masked-ConsensusfromContig52801-abinit-gene-0.2-mRNA-1	tig00020961	100	64	2.82e-44	140	NULL
ConsensusfromContig56838-snap_masked-ConsensusfromContig56838-abinit-gene-0.0-mRNA-1	tig00020961	100	45	1.76e-20	88.2	NULL
ConsensusfromContig58281-snap_masked-ConsensusfromContig58281-abinit-gene-0.0-mRNA-1	tig00020961	100	104	9.88e-65	212	NULL
ConsensusfromContig7730-snap_masked-ConsensusfromContig7730-abinit-gene-0.0-mRNA-1	tig00020961	100	46	1.01e-22	92	NULL
ConsensusfromContig8800-snap_masked-ConsensusfromContig8800-abinit-gene-0.1-mRNA-1	tig00020961	100	98	6.78e-22	95.1	NULL
ConsensusfromContig6642-snap_masked-ConsensusfromContig6642-abinit-gene-0.0-mRNA-1	tig00020960	100	34	8.64e-26	68.6	NULL
ConsensusfromContig26506-snap_masked-ConsensusfromContig26506-abinit-gene-0.3-mRNA-1	tig00020956	96.581	234	7.18e-145	447	XP_021001758.1	35.3	150	1.8e-12	82.8
ConsensusfromContig19661-snap_masked-ConsensusfromContig19661-abinit-gene-0.0-mRNA-1	tig00020952	100	50	4.53e-16	70.5	NULL
ConsensusfromContig25980-snap_masked-ConsensusfromContig25980-abinit-gene-0.2-mRNA-1	tig00020952	100	177	5.04e-107	337	WP_088362040.1	43	121	1.7e-18	102.4
ConsensusfromContig29213-snap_masked-ConsensusfromContig29213-abinit-gene-0.0-mRNA-1	tig00020952	99.237	131	1.7e-84	270	NULL
ConsensusfromContig44726-snap_masked-ConsensusfromContig44726-abinit-gene-0.0-mRNA-1	tig00020952	100	53	1.38e-24	96.3	NULL
ConsensusfromContig54563-snap_masked-ConsensusfromContig54563-abinit-gene-0.0-mRNA-1	tig00020952	98.182	55	1.09e-34	122	NULL
ConsensusfromContig57712-snap_masked-ConsensusfromContig57712-abinit-gene-0.0-mRNA-1	tig00020952	100	293	0	567	NULL
ConsensusfromContig57712-snap_masked-ConsensusfromContig57712-abinit-gene-0.1-mRNA-1	tig00020952	100	75	4.4e-46	158	NULL
ConsensusfromContig9281-snap_masked-ConsensusfromContig9281-abinit-gene-0.2-mRNA-1	tig00020952	66.848	184	5.64e-41	146	NULL
ConsensusfromContig9449-snap_masked-ConsensusfromContig9449-abinit-gene-0.0-mRNA-1	tig00020952	84.932	73	9.54e-33	118	NULL
ConsensusfromContig9876-snap_masked-ConsensusfromContig9876-abinit-gene-0.0-mRNA-1	tig00020952	100	47	2.17e-20	68.6	OAO11965.1	41.6	89	8.5e-08	66.2
ConsensusfromContig27018-snap_masked-ConsensusfromContig27018-abinit-gene-0.4-mRNA-1	tig00020951	98.507	67	4.58e-39	137	NULL
ConsensusfromContig37646-snap_masked-ConsensusfromContig37646-abinit-gene-0.0-mRNA-1	tig00020951	87.5	136	1.24e-151	236	NULL
ConsensusfromContig38712-snap_masked-ConsensusfromContig38712-abinit-gene-0.1-mRNA-1	tig00020951	100	40	9.94e-21	85.1	NULL
ConsensusfromContig50662-snap_masked-ConsensusfromContig50662-abinit-gene-0.0-mRNA-1	tig00020951	98.182	55	6.86e-14	66.2	NULL
ConsensusfromContig52783-snap_masked-ConsensusfromContig52783-abinit-gene-0.1-mRNA-1	tig00020951	100	63	7.98e-27	104	NULL
ConsensusfromContig52783-snap_masked-ConsensusfromContig52783-abinit-gene-0.2-mRNA-1	tig00020951	100	45	5e-22	88.2	NULL
ConsensusfromContig52783-snap_masked-ConsensusfromContig52783-abinit-gene-0.5-mRNA-1	tig00020951	43.503	177	5.49e-32	117	NULL
ConsensusfromContig57706-snap_masked-ConsensusfromContig57706-abinit-gene-0.0-mRNA-1	tig00020951	100	126	2.81e-83	266	XP_026816913.1	30.8	133	1e-09	72.8
ConsensusfromContig15240-snap_masked-ConsensusfromContig15240-abinit-gene-0.0-mRNA-1	tig00020944	100	133	1.32e-62	207	NULL
ConsensusfromContig16131-snap_masked-ConsensusfromContig16131-abinit-gene-0.0-mRNA-1	tig00020944	60.345	58	1.79e-17	64.3	NULL
ConsensusfromContig19386-snap_masked-ConsensusfromContig19386-abinit-gene-0.0-mRNA-1	tig00020944	100	66	3.01e-22	89.4	NULL
ConsensusfromContig28232-snap_masked-ConsensusfromContig28232-abinit-gene-0.0-mRNA-1	tig00020944	100	295	0	627	GAQ83075.1	26.1	287	2.3e-12	82.8
ConsensusfromContig30615-snap_masked-ConsensusfromContig30615-abinit-gene-0.0-mRNA-1	tig00020944	100	74	3.91e-43	150	NULL
ConsensusfromContig44379-snap_masked-ConsensusfromContig44379-abinit-gene-0.0-mRNA-1	tig00020944	92.157	51	1.38e-25	98.6	NULL
ConsensusfromContig7036-snap_masked-ConsensusfromContig7036-abinit-gene-0.1-mRNA-1	tig00020944	47.445	137	1.86e-21	90.9	NULL
ConsensusfromContig7276-snap_masked-ConsensusfromContig7276-abinit-gene-0.3-mRNA-1	tig00020944	83.929	168	4.79e-87	279	NULL
ConsensusfromContig8751-snap_masked-ConsensusfromContig8751-abinit-gene-0.3-mRNA-1	tig00020944	97.059	34	2.07e-27	71.6	NULL
ConsensusfromContig11486-snap_masked-ConsensusfromContig11486-abinit-gene-0.1-mRNA-1	tig00020943	100	31	5.75e-13	62.4	NULL
ConsensusfromContig12693-snap_masked-ConsensusfromContig12693-abinit-gene-0.0-mRNA-1	tig00020943	100	35	8.81e-17	75.1	NULL
ConsensusfromContig18154-snap_masked-ConsensusfromContig18154-abinit-gene-0.0-mRNA-1	tig00020943	100	38	3.65e-18	77.8	NULL
ConsensusfromContig26742-snap_masked-ConsensusfromContig26742-abinit-gene-0.0-mRNA-1	tig00020943	97.297	37	1.79e-16	74.3	NULL
ConsensusfromContig27934-snap_masked-ConsensusfromContig27934-abinit-gene-0.1-mRNA-1	tig00020943	98.507	67	5.4e-36	128	NULL
ConsensusfromContig2935-snap_masked-ConsensusfromContig2935-abinit-gene-0.0-mRNA-1	tig00020943	87.85	107	2.13e-53	180	NULL
ConsensusfromContig31722-snap_masked-ConsensusfromContig31722-abinit-gene-0.0-mRNA-1	tig00020943	99.359	156	5.69e-103	324	NULL
ConsensusfromContig38080-snap_masked-ConsensusfromContig38080-abinit-gene-0.0-mRNA-1	tig00020943	100	47	7.38e-26	98.2	NULL
ConsensusfromContig43304-snap_masked-ConsensusfromContig43304-abinit-gene-0.0-mRNA-1	tig00020943	96.429	28	2.26e-16	58.9	NULL
ConsensusfromContig41164-snap_masked-ConsensusfromContig41164-abinit-gene-0.0-mRNA-1	tig00020941	100	60	1.78e-33	124	NULL
ConsensusfromContig44789-snap_masked-ConsensusfromContig44789-abinit-gene-0.0-mRNA-1	tig00020941	98.529	68	5.6e-41	142	NULL
ConsensusfromContig45165-snap_masked-ConsensusfromContig45165-abinit-gene-0.0-mRNA-1	tig00020941	100	130	4.65e-85	271	NULL
ConsensusfromContig11679-snap_masked-ConsensusfromContig11679-abinit-gene-0.2-mRNA-1	tig00020938	100	42	9.16e-22	87.8	WP_068149763.1	58.9	56	2e-07	64.3
ConsensusfromContig7693-snap_masked-ConsensusfromContig7693-abinit-gene-0.1-mRNA-1	tig00020934	58.209	67	1.97e-22	68.6	NULL
ConsensusfromContig26322-snap_masked-ConsensusfromContig26322-abinit-gene-0.0-mRNA-1	tig00020930	93.939	66	1.3e-28	107	NULL
ConsensusfromContig26782-snap_masked-ConsensusfromContig26782-abinit-gene-0.0-mRNA-1	tig00020930	91.716	169	2.91e-82	272	NULL
ConsensusfromContig26812-snap_masked-ConsensusfromContig26812-abinit-gene-0.0-mRNA-1	tig00020930	52	100	4.48e-21	86.3	NULL
ConsensusfromContig44946-snap_masked-ConsensusfromContig44946-abinit-gene-0.0-mRNA-1	tig00020930	100	157	2.6e-104	328	NULL
ConsensusfromContig54812-snap_masked-ConsensusfromContig54812-abinit-gene-0.0-mRNA-1	tig00020930	92.199	141	7.34e-66	217	NULL
ConsensusfromContig10915-snap_masked-ConsensusfromContig10915-abinit-gene-0.0-mRNA-1	tig00020927	100	71	2.25e-30	112	NULL
ConsensusfromContig15413-snap_masked-ConsensusfromContig15413-abinit-gene-0.0-mRNA-1	tig00020927	100	43	1.08e-18	82.4	NULL
ConsensusfromContig25821-maker-ConsensusfromContig25821-snap-gene-0.0-mRNA-1	tig00020927	68.182	66	3.41e-19	79	NULL
ConsensusfromContig25836-snap_masked-ConsensusfromContig25836-abinit-gene-0.0-mRNA-1	tig00020927	100	115	4.01e-24	102	NULL
ConsensusfromContig26041-snap_masked-ConsensusfromContig26041-abinit-gene-0.0-mRNA-1	tig00020927	86.154	65	2.08e-13	65.9	NULL
ConsensusfromContig28341-snap_masked-ConsensusfromContig28341-abinit-gene-0.0-mRNA-1	tig00020927	100	287	0	596	NULL
ConsensusfromContig31976-snap_masked-ConsensusfromContig31976-abinit-gene-0.0-mRNA-1	tig00020927	98.649	74	1.15e-46	159	NULL
ConsensusfromContig34873-snap_masked-ConsensusfromContig34873-abinit-gene-0.0-mRNA-1	tig00020927	100	175	4.74e-116	362	NULL
ConsensusfromContig41294-snap_masked-ConsensusfromContig41294-abinit-gene-0.0-mRNA-1	tig00020927	99.839	623	0	1286	XP_002118404.1	23.3	634	5.4e-19	105.9
ConsensusfromContig46343-snap_masked-ConsensusfromContig46343-abinit-gene-0.0-mRNA-1	tig00020927	100	100	1.86e-62	205	NULL
ConsensusfromContig57072-snap_masked-ConsensusfromContig57072-abinit-gene-0.0-mRNA-1	tig00020927	100	61	3.11e-13	67	NULL
ConsensusfromContig6947-snap_masked-ConsensusfromContig6947-abinit-gene-0.4-mRNA-1	tig00020927	60.465	86	2.75e-24	95.1	NULL
ConsensusfromContig8691-snap_masked-ConsensusfromContig8691-abinit-gene-0.2-mRNA-1	tig00020921	64.935	77	2.99e-34	89	NULL
ConsensusfromContig27208-snap_masked-ConsensusfromContig27208-abinit-gene-0.4-mRNA-1	tig00020918	100	76	2.52e-24	96.7	NULL
ConsensusfromContig40746-maker-ConsensusfromContig40746-snap-gene-0.0-mRNA-1	tig00020918	77.941	68	2.81e-42	103	NULL
ConsensusfromContig40746-snap_masked-ConsensusfromContig40746-abinit-gene-0.1-mRNA-1	tig00020918	69.444	108	1.1e-37	133	NULL
ConsensusfromContig53471-snap_masked-ConsensusfromContig53471-abinit-gene-0.7-mRNA-1	tig00020918	85.227	88	1e-42	147	NULL
ConsensusfromContig37295-snap_masked-ConsensusfromContig37295-abinit-gene-0.1-mRNA-1	tig00020917	98.113	106	3.69e-64	210	NULL
ConsensusfromContig12848-snap_masked-ConsensusfromContig12848-abinit-gene-0.0-mRNA-1	tig00020912	100	69	2.99e-29	118	NULL
ConsensusfromContig19704-snap_masked-ConsensusfromContig19704-abinit-gene-0.0-mRNA-1	tig00020912	73.333	60	5.21e-29	76.6	NULL
ConsensusfromContig2345-snap_masked-ConsensusfromContig2345-abinit-gene-0.0-mRNA-1	tig00020912	100	62	4.15e-19	80.5	NULL
ConsensusfromContig23563-snap_masked-ConsensusfromContig23563-abinit-gene-0.0-mRNA-1	tig00020912	52	75	6.78e-12	59.3	NULL
ConsensusfromContig26058-snap_masked-ConsensusfromContig26058-abinit-gene-0.0-mRNA-1	tig00020912	83.173	208	3.15e-73	239	NULL
ConsensusfromContig26058-snap_masked-ConsensusfromContig26058-abinit-gene-0.1-mRNA-1	tig00020912	91.429	105	1.44e-44	154	NULL
ConsensusfromContig37148-maker-ConsensusfromContig37148-snap-gene-0.0-mRNA-1	tig00020912	99.459	185	6.56e-100	333	NULL
ConsensusfromContig8372-snap_masked-ConsensusfromContig8372-abinit-gene-0.3-mRNA-1	tig00020912	100	22	3.21e-11	43.9	NULL
ConsensusfromContig8372-snap_masked-ConsensusfromContig8372-abinit-gene-0.4-mRNA-1	tig00020912	100	76	4.05e-44	151	NULL
ConsensusfromContig9387-snap_masked-ConsensusfromContig9387-abinit-gene-0.0-mRNA-1	tig00020912	100	82	4.53e-32	117	NULL
ConsensusfromContig13347-snap_masked-ConsensusfromContig13347-abinit-gene-0.0-mRNA-1	tig00020911	97.674	43	3.23e-26	89.7	NULL
ConsensusfromContig15544-snap_masked-ConsensusfromContig15544-abinit-gene-0.0-mRNA-1	tig00020911	88.506	174	1.27e-91	291	NULL
ConsensusfromContig25680-snap_masked-ConsensusfromContig25680-abinit-gene-0.1-mRNA-1	tig00020911	100	266	7.25e-169	519	NULL
ConsensusfromContig26951-snap_masked-ConsensusfromContig26951-abinit-gene-0.0-mRNA-1	tig00020911	97.826	92	1.14e-56	188	NULL
ConsensusfromContig37270-snap_masked-ConsensusfromContig37270-abinit-gene-0.0-mRNA-1	tig00020911	98.658	149	5.06e-82	272	NULL
ConsensusfromContig56693-snap_masked-ConsensusfromContig56693-abinit-gene-0.0-mRNA-1	tig00020911	100	33	4.81e-12	63.2	NULL
ConsensusfromContig28487-snap_masked-ConsensusfromContig28487-abinit-gene-0.0-mRNA-1	tig00020910	99.153	118	1.08e-73	238	NULL
ConsensusfromContig53201-snap_masked-ConsensusfromContig53201-abinit-gene-0.3-mRNA-1	tig00020910	66.489	188	2.08e-67	221	NULL
ConsensusfromContig13681-snap_masked-ConsensusfromContig13681-abinit-gene-0.0-mRNA-1	tig00020909	97.222	36	5.42e-18	76.3	NULL
ConsensusfromContig54125-maker-ConsensusfromContig54125-snap-gene-0.0-mRNA-1	tig00020909	50	96	4.37e-16	71.2	NULL
ConsensusfromContig54479-snap_masked-ConsensusfromContig54479-abinit-gene-0.2-mRNA-1	tig00020909	100	30	3.59e-11	59.3	NULL
ConsensusfromContig7334-snap_masked-ConsensusfromContig7334-abinit-gene-0.2-mRNA-1	tig00020909	91.176	34	1.6e-11	59.7	NULL
ConsensusfromContig44832-snap_masked-ConsensusfromContig44832-abinit-gene-0.0-mRNA-1	tig00020905	100	77	2.82e-46	157	OUU28964.1	53.1	64	2.1e-10	74.3
ConsensusfromContig15588-snap_masked-ConsensusfromContig15588-abinit-gene-0.0-mRNA-1	tig00020904	99.187	123	5.96e-64	211	NULL
ConsensusfromContig16601-snap_masked-ConsensusfromContig16601-abinit-gene-0.0-mRNA-1	tig00020904	58.667	75	8.89e-12	60.1	NULL
ConsensusfromContig25934-snap_masked-ConsensusfromContig25934-abinit-gene-0.1-mRNA-1	tig00020904	97.222	36	5.51e-18	75.9	NULL
ConsensusfromContig25934-snap_masked-ConsensusfromContig25934-abinit-gene-0.2-mRNA-1	tig00020904	92.381	105	4.98e-36	130	NULL
ConsensusfromContig25934-snap_masked-ConsensusfromContig25934-abinit-gene-0.3-mRNA-1	tig00020904	100	233	3.6e-157	483	NULL
ConsensusfromContig38231-snap_masked-ConsensusfromContig38231-abinit-gene-0.1-mRNA-1	tig00020904	100	298	0	609	NULL
ConsensusfromContig38231-snap_masked-ConsensusfromContig38231-abinit-gene-0.4-mRNA-1	tig00020904	100	329	0	598	NULL
ConsensusfromContig38283-snap_masked-ConsensusfromContig38283-abinit-gene-0.1-mRNA-1	tig00020904	98.462	65	4.52e-37	141	NULL
ConsensusfromContig38454-maker-ConsensusfromContig38454-snap-gene-0.0-mRNA-1	tig00020904	98.795	83	1.67e-26	103	NULL
ConsensusfromContig38580-snap_masked-ConsensusfromContig38580-abinit-gene-0.0-mRNA-1	tig00020904	57.661	248	2.1e-70	244	EYU34179.1	39.5	119	5.4e-11	79
ConsensusfromContig38580-snap_masked-ConsensusfromContig38580-abinit-gene-0.1-mRNA-1	tig00020904	74.118	85	6.37e-34	124	NULL
ConsensusfromContig38580-snap_masked-ConsensusfromContig38580-abinit-gene-0.2-mRNA-1	tig00020904	83.333	42	3.06e-39	77.8	PWB46971.1	36.1	97	6.3e-08	67
ConsensusfromContig7076-snap_masked-ConsensusfromContig7076-abinit-gene-0.0-mRNA-1	tig00020904	74.194	62	3.41e-20	84.3	NULL
ConsensusfromContig7329-snap_masked-ConsensusfromContig7329-abinit-gene-0.2-mRNA-1	tig00020904	100	43	2.38e-21	85.1	NULL
ConsensusfromContig7465-snap_masked-ConsensusfromContig7465-abinit-gene-0.4-mRNA-1	tig00020904	87.302	63	4.35e-58	113	NULL
ConsensusfromContig7880-snap_masked-ConsensusfromContig7880-abinit-gene-0.0-mRNA-1	tig00020904	57.955	264	4.84e-71	234	NULL
ConsensusfromContig9373-snap_masked-ConsensusfromContig9373-abinit-gene-0.3-mRNA-1	tig00020904	97.917	48	1.88e-34	105	NULL
ConsensusfromContig14509-snap_masked-ConsensusfromContig14509-abinit-gene-0.0-mRNA-1	tig00020903	83.08	461	0	696	NULL
ConsensusfromContig14787-snap_masked-ConsensusfromContig14787-abinit-gene-0.0-mRNA-1	tig00020903	72.727	132	4.98e-33	121	NULL
ConsensusfromContig37146-maker-ConsensusfromContig37146-snap-gene-0.0-mRNA-1	tig00020903	79.464	112	1.89e-47	169	NULL
ConsensusfromContig6818-maker-ConsensusfromContig6818-snap-gene-0.0-mRNA-1	tig00020903	100	53	9.59e-28	104	XP_013792925.1	63.9	61	1.8e-10	74.3
ConsensusfromContig10020-snap_masked-ConsensusfromContig10020-abinit-gene-0.4-mRNA-1	tig00020902	100	31	5.18e-19	63.2	CDS03142.1	74	50	8.9e-11	75.5
ConsensusfromContig14551-snap_masked-ConsensusfromContig14551-abinit-gene-0.1-mRNA-1	tig00020902	100	130	9.48e-83	265	KXZ46502.1	38.5	130	1.1e-11	79.3
ConsensusfromContig26332-snap_masked-ConsensusfromContig26332-abinit-gene-0.0-mRNA-1	tig00020902	100	65	6.98e-37	130	NULL
ConsensusfromContig27829-snap_masked-ConsensusfromContig27829-abinit-gene-0.0-mRNA-1	tig00020902	100	174	2.56e-101	320	WP_046797126.1	44.5	119	1.2e-16	96.3
ConsensusfromContig29636-snap_masked-ConsensusfromContig29636-abinit-gene-0.0-mRNA-1	tig00020902	86.869	99	3.95e-38	135	NULL
ConsensusfromContig30252-snap_masked-ConsensusfromContig30252-abinit-gene-0.0-mRNA-1	tig00020902	100	148	2.36e-98	310	NULL
ConsensusfromContig37234-snap_masked-ConsensusfromContig37234-abinit-gene-0.0-mRNA-1	tig00020902	52.381	63	4.6e-18	55.5	NULL
ConsensusfromContig38154-snap_masked-ConsensusfromContig38154-abinit-gene-0.0-mRNA-1	tig00020902	86.702	188	1.24e-93	307	NULL
ConsensusfromContig38502-snap_masked-ConsensusfromContig38502-abinit-gene-0.1-mRNA-1	tig00020902	100	34	7.83e-14	70.1	NULL
ConsensusfromContig38750-snap_masked-ConsensusfromContig38750-abinit-gene-0.0-mRNA-1	tig00020902	76.471	289	2.46e-139	434	RDD35925.1	31.4	191	1.1e-13	87
ConsensusfromContig39605-snap_masked-ConsensusfromContig39605-abinit-gene-0.0-mRNA-1	tig00020902	98.214	56	2.65e-17	69.7	NULL
ConsensusfromContig41001-snap_masked-ConsensusfromContig41001-abinit-gene-0.0-mRNA-1	tig00020902	61.364	88	7.97e-39	103	NULL
ConsensusfromContig41307-snap_masked-ConsensusfromContig41307-abinit-gene-0.0-mRNA-1	tig00020902	100	158	4.07e-104	327	NULL
ConsensusfromContig44313-snap_masked-ConsensusfromContig44313-abinit-gene-0.0-mRNA-1	tig00020902	100	62	1.08e-36	129	NULL
ConsensusfromContig51088-snap_masked-ConsensusfromContig51088-abinit-gene-0.0-mRNA-1	tig00020902	100	46	3.67e-24	93.2	NULL
ConsensusfromContig52908-maker-ConsensusfromContig52908-snap-gene-0.0-mRNA-1	tig00020902	100	56	1.11e-29	109	NULL
ConsensusfromContig53351-snap_masked-ConsensusfromContig53351-abinit-gene-0.0-mRNA-1	tig00020902	96.04	101	8.23e-80	200	NULL
ConsensusfromContig53991-maker-ConsensusfromContig53991-snap-gene-0.0-mRNA-1	tig00020902	68.605	86	7.77e-27	103	NULL
ConsensusfromContig6646-snap_masked-ConsensusfromContig6646-abinit-gene-0.1-mRNA-1	tig00020902	100	41	1.26e-22	89.7	NULL
ConsensusfromContig8826-snap_masked-ConsensusfromContig8826-abinit-gene-0.0-mRNA-1	tig00020902	100	52	1.16e-31	114	NULL
ConsensusfromContig9547-snap_masked-ConsensusfromContig9547-abinit-gene-0.2-mRNA-1	tig00020902	82.353	51	8.45e-19	78.2	NULL
ConsensusfromContig17723-snap_masked-ConsensusfromContig17723-abinit-gene-0.0-mRNA-1	tig00020892	100	30	6.06e-19	65.9	NULL
ConsensusfromContig25996-snap_masked-ConsensusfromContig25996-abinit-gene-0.0-mRNA-1	tig00020892	100	75	1.5e-18	79.7	NULL
ConsensusfromContig26107-snap_masked-ConsensusfromContig26107-abinit-gene-0.1-mRNA-1	tig00020892	88.119	101	9.6e-52	174	NULL
ConsensusfromContig26107-snap_masked-ConsensusfromContig26107-abinit-gene-0.2-mRNA-1	tig00020892	99.32	147	4.57e-96	301	NULL
ConsensusfromContig58032-snap_masked-ConsensusfromContig58032-abinit-gene-0.0-mRNA-1	tig00020892	60.377	53	5.93e-12	57.8	NULL
ConsensusfromContig7475-maker-ConsensusfromContig7475-snap-gene-0.1-mRNA-1	tig00020892	97.297	37	6.3e-22	70.5	NULL
ConsensusfromContig12083-snap_masked-ConsensusfromContig12083-abinit-gene-0.0-mRNA-1	tig00020878	95	60	3.55e-25	106	NULL
ConsensusfromContig44285-snap_masked-ConsensusfromContig44285-abinit-gene-0.0-mRNA-1	tig00020878	100	121	5.86e-78	251	ARF09495.1	41.8	122	2.2e-17	98.2
ConsensusfromContig52895-snap_masked-ConsensusfromContig52895-abinit-gene-0.0-mRNA-1	tig00020876	91.071	168	1.48e-89	311	NULL
ConsensusfromContig7447-maker-ConsensusfromContig7447-snap-gene-0.1-mRNA-1	tig00020876	64.706	119	1.68e-36	130	NULL
ConsensusfromContig7447-snap_masked-ConsensusfromContig7447-abinit-gene-0.2-mRNA-1	tig00020876	57.143	112	9.46e-33	120	NULL
ConsensusfromContig7447-snap_masked-ConsensusfromContig7447-abinit-gene-0.6-mRNA-1	tig00020876	66.25	80	5.75e-24	93.6	NULL
ConsensusfromContig7655-snap_masked-ConsensusfromContig7655-abinit-gene-0.3-mRNA-1	tig00020876	93.103	58	1.3e-27	104	NULL
ConsensusfromContig45628-snap_masked-ConsensusfromContig45628-abinit-gene-0.0-mRNA-1	tig00020875	100	82	2.83e-50	169	NULL
ConsensusfromContig52759-snap_masked-ConsensusfromContig52759-abinit-gene-0.1-mRNA-1	tig00020875	88.136	59	1.31e-27	103	NULL
ConsensusfromContig53094-snap_masked-ConsensusfromContig53094-abinit-gene-0.10-mRNA-1	tig00020875	59.864	147	8.37e-26	105	NULL
ConsensusfromContig15266-snap_masked-ConsensusfromContig15266-abinit-gene-0.0-mRNA-1	tig00020855	100	28	8.72e-24	64.3	NULL
ConsensusfromContig28368-snap_masked-ConsensusfromContig28368-abinit-gene-0.0-mRNA-1	tig00020855	100	81	1.79e-48	164	NULL
ConsensusfromContig31088-snap_masked-ConsensusfromContig31088-abinit-gene-0.0-mRNA-1	tig00020852	90.476	63	1.17e-28	107	NULL
ConsensusfromContig44260-snap_masked-ConsensusfromContig44260-abinit-gene-0.0-mRNA-1	tig00020852	79.608	255	1.21e-115	363	NULL
ConsensusfromContig20234-snap_masked-ConsensusfromContig20234-abinit-gene-0.0-mRNA-1	tig00020851	100	62	2.44e-20	83.2	NULL
ConsensusfromContig28552-snap_masked-ConsensusfromContig28552-abinit-gene-0.0-mRNA-1	tig00020851	73.98	196	1.95e-78	253	NULL
ConsensusfromContig37100-snap_masked-ConsensusfromContig37100-abinit-gene-0.0-mRNA-1	tig00020851	82.436	353	1.59e-173	543	NULL
ConsensusfromContig41242-snap_masked-ConsensusfromContig41242-abinit-gene-0.0-mRNA-1	tig00020850	88.235	68	2.85e-35	128	NULL
ConsensusfromContig54423-snap_masked-ConsensusfromContig54423-abinit-gene-0.0-mRNA-1	tig00020850	100	248	5.92e-156	480	NULL
ConsensusfromContig10155-snap_masked-ConsensusfromContig10155-abinit-gene-0.0-mRNA-1	tig00020849	100	108	3.41e-18	88.6	NULL
ConsensusfromContig26565-snap_masked-ConsensusfromContig26565-abinit-gene-0.0-mRNA-1	tig00020849	95.833	24	3.22e-13	52.4	NULL
ConsensusfromContig27021-snap_masked-ConsensusfromContig27021-abinit-gene-0.0-mRNA-1	tig00020849	100	115	1.08e-73	239	WP_115316471.1	35.3	102	2e-08	68.6
ConsensusfromContig27021-snap_masked-ConsensusfromContig27021-abinit-gene-0.1-mRNA-1	tig00020849	93.195	338	0	633	PNH09165.1	34	244	3.3e-33	152.1
ConsensusfromContig27021-snap_masked-ConsensusfromContig27021-abinit-gene-0.2-mRNA-1	tig00020849	100	49	2.5e-24	95.1	NULL
ConsensusfromContig33257-snap_masked-ConsensusfromContig33257-abinit-gene-0.0-mRNA-1	tig00020849	80.077	261	1.1e-133	415	RDD35925.1	30.3	221	1.8e-14	89.4
ConsensusfromContig41553-snap_masked-ConsensusfromContig41553-abinit-gene-0.0-mRNA-1	tig00020849	100	125	9.69e-83	265	DAC44889.1	44.2	104	5e-17	97.1
ConsensusfromContig52904-snap_masked-ConsensusfromContig52904-abinit-gene-0.0-mRNA-1	tig00020849	100	38	2.27e-17	75.9	NULL
ConsensusfromContig54439-snap_masked-ConsensusfromContig54439-abinit-gene-0.1-mRNA-1	tig00020849	64.706	68	7.82e-19	80.5	NULL
ConsensusfromContig9519-snap_masked-ConsensusfromContig9519-abinit-gene-0.0-mRNA-1	tig00020849	81.481	108	1.26e-19	85.1	NULL
ConsensusfromContig10295-snap_masked-ConsensusfromContig10295-abinit-gene-0.0-mRNA-1	tig00020848	100	38	9.58e-20	82	NULL
ConsensusfromContig15054-snap_masked-ConsensusfromContig15054-abinit-gene-0.0-mRNA-1	tig00020848	100	61	6.69e-34	122	NULL
ConsensusfromContig25539-snap_masked-ConsensusfromContig25539-abinit-gene-0.12-mRNA-1	tig00020848	97.482	278	1.83e-175	539	KJS15423.1	56.4	264	3e-76	295
ConsensusfromContig26090-snap_masked-ConsensusfromContig26090-abinit-gene-0.8-mRNA-1	tig00020848	100	96	1.28e-65	199	NULL
ConsensusfromContig29123-snap_masked-ConsensusfromContig29123-abinit-gene-0.0-mRNA-1	tig00020848	100	88	1.68e-49	167	NULL
ConsensusfromContig37318-maker-ConsensusfromContig37318-snap-gene-0.3-mRNA-1	tig00020848	95.89	73	4.38e-42	150	NULL
ConsensusfromContig44616-snap_masked-ConsensusfromContig44616-abinit-gene-0.0-mRNA-1	tig00020848	100	185	9.06e-115	359	PAA46381.1	29.2	168	5.9e-06	60.8
ConsensusfromContig52896-snap_masked-ConsensusfromContig52896-abinit-gene-0.1-mRNA-1	tig00020848	100	328	8.11e-172	531	NULL
ConsensusfromContig530-snap_masked-ConsensusfromContig530-abinit-gene-0.0-mRNA-1	tig00020848	100	70	1.73e-33	121	NULL
ConsensusfromContig6671-maker-ConsensusfromContig6671-snap-gene-0.0-mRNA-1	tig00020848	100	79	2.69e-62	166	NULL
ConsensusfromContig10785-snap_masked-ConsensusfromContig10785-abinit-gene-0.2-mRNA-1	tig00020830	100	77	7.1e-38	141	NULL
ConsensusfromContig29347-snap_masked-ConsensusfromContig29347-abinit-gene-0.0-mRNA-1	tig00020830	100	143	5.21e-87	278	NULL
ConsensusfromContig39939-maker-ConsensusfromContig39939-snap-gene-0.0-mRNA-1	tig00020830	98.413	63	5.28e-23	93.6	NULL
ConsensusfromContig57117-snap_masked-ConsensusfromContig57117-abinit-gene-0.0-mRNA-1	tig00020830	64.286	56	2.23e-15	69.7	NULL
ConsensusfromContig58717-snap_masked-ConsensusfromContig58717-abinit-gene-0.0-mRNA-1	tig00020830	100	148	2.19e-96	305	NULL
ConsensusfromContig6695-snap_masked-ConsensusfromContig6695-abinit-gene-0.0-mRNA-1	tig00020830	100	98	9.38e-42	146	NULL
ConsensusfromContig9610-maker-ConsensusfromContig9610-snap-gene-0.0-mRNA-1	tig00020830	67.089	79	9.38e-26	99	NULL
ConsensusfromContig28278-snap_masked-ConsensusfromContig28278-abinit-gene-0.0-mRNA-1	tig00020829	100	43	2.27e-16	64.7	NULL
ConsensusfromContig39508-snap_masked-ConsensusfromContig39508-abinit-gene-0.0-mRNA-1	tig00020825	49.425	174	2.88e-35	127	NULL
ConsensusfromContig55639-snap_masked-ConsensusfromContig55639-abinit-gene-0.0-mRNA-1	tig00020825	100	34	5.42e-14	70.9	NULL
ConsensusfromContig26370-snap_masked-ConsensusfromContig26370-abinit-gene-0.0-mRNA-1	tig00020824	100	164	3.19e-110	345	WP_006636900.1	42.9	154	2e-21	112.1
ConsensusfromContig27049-snap_masked-ConsensusfromContig27049-abinit-gene-0.0-mRNA-1	tig00020824	100	92	9.77e-61	132	NULL
ConsensusfromContig27049-snap_masked-ConsensusfromContig27049-abinit-gene-0.1-mRNA-1	tig00020824	51.852	108	1.14e-22	91.3	NULL
ConsensusfromContig27049-snap_masked-ConsensusfromContig27049-abinit-gene-0.2-mRNA-1	tig00020824	97.5	40	2.32e-20	87	NULL
ConsensusfromContig37104-snap_masked-ConsensusfromContig37104-abinit-gene-0.0-mRNA-1	tig00020824	100	64	7.12e-42	135	NULL
ConsensusfromContig37375-snap_masked-ConsensusfromContig37375-abinit-gene-0.0-mRNA-1	tig00020824	83.26	227	4.88e-103	276	NULL
ConsensusfromContig48888-snap_masked-ConsensusfromContig48888-abinit-gene-0.0-mRNA-1	tig00020824	94.872	78	5e-38	87.8	NULL
ConsensusfromContig50747-snap_masked-ConsensusfromContig50747-abinit-gene-0.0-mRNA-1	tig00020824	98.077	52	4.69e-28	105	NULL
ConsensusfromContig10788-snap_masked-ConsensusfromContig10788-abinit-gene-0.0-mRNA-1	tig00020816	71.591	88	2.89e-31	117	NULL
ConsensusfromContig17123-snap_masked-ConsensusfromContig17123-abinit-gene-0.0-mRNA-1	tig00020816	100	22	2.78e-11	50.8	NULL
ConsensusfromContig22344-snap_masked-ConsensusfromContig22344-abinit-gene-0.0-mRNA-1	tig00020816	100	34	4.04e-14	67	NULL
ConsensusfromContig25132-snap_masked-ConsensusfromContig25132-abinit-gene-0.0-mRNA-1	tig00020816	68.333	120	6.46e-66	108	NULL
ConsensusfromContig255-snap_masked-ConsensusfromContig255-abinit-gene-0.0-mRNA-1	tig00020816	100	97	2.13e-30	114	NULL
ConsensusfromContig25841-snap_masked-ConsensusfromContig25841-abinit-gene-0.0-mRNA-1	tig00020816	100	209	6.02e-141	436	PNH09165.1	38.8	201	8.6e-30	140.2
ConsensusfromContig37005-snap_masked-ConsensusfromContig37005-abinit-gene-0.3-mRNA-1	tig00020816	89.105	257	1.54e-160	389	NULL
ConsensusfromContig37112-snap_masked-ConsensusfromContig37112-abinit-gene-0.0-mRNA-1	tig00020816	100	54	2.51e-30	114	NULL
ConsensusfromContig37770-snap_masked-ConsensusfromContig37770-abinit-gene-0.0-mRNA-1	tig00020816	84.444	135	7.88e-55	185	NULL
ConsensusfromContig37770-snap_masked-ConsensusfromContig37770-abinit-gene-0.1-mRNA-1	tig00020816	97.802	91	1.03e-56	189	NULL
ConsensusfromContig39851-snap_masked-ConsensusfromContig39851-abinit-gene-0.1-mRNA-1	tig00020816	97.917	48	1.19e-30	102	XP_025185929.1	45	80	1e-10	75.5
ConsensusfromContig39967-snap_masked-ConsensusfromContig39967-abinit-gene-0.0-mRNA-1	tig00020816	60.145	138	2.78e-35	130	NULL
ConsensusfromContig41319-snap_masked-ConsensusfromContig41319-abinit-gene-0.0-mRNA-1	tig00020816	89.13	46	3.96e-29	84.7	NULL
ConsensusfromContig41356-snap_masked-ConsensusfromContig41356-abinit-gene-0.0-mRNA-1	tig00020816	100	188	5.48e-128	397	XP_015922599.1	29.8	181	1.3e-13	86.3
ConsensusfromContig48565-snap_masked-ConsensusfromContig48565-abinit-gene-0.0-mRNA-1	tig00020816	100	106	8.09e-68	221	NULL
ConsensusfromContig9574-snap_masked-ConsensusfromContig9574-abinit-gene-0.0-mRNA-1	tig00020816	100	60	1.74e-35	126	NULL
ConsensusfromContig29708-snap_masked-ConsensusfromContig29708-abinit-gene-0.0-mRNA-1	tig00020812	87.037	216	1.63e-116	364	NULL
ConsensusfromContig34439-snap_masked-ConsensusfromContig34439-abinit-gene-0.0-mRNA-1	tig00020812	97.849	93	4.86e-29	109	NULL
ConsensusfromContig45505-snap_masked-ConsensusfromContig45505-abinit-gene-0.0-mRNA-1	tig00020812	100	76	3.23e-48	163	NULL
ConsensusfromContig58742-snap_masked-ConsensusfromContig58742-abinit-gene-0.0-mRNA-1	tig00020812	100	81	4.41e-50	169	PNH06469.1	35.8	81	9.8e-06	58.9
ConsensusfromContig25948-snap_masked-ConsensusfromContig25948-abinit-gene-0.0-mRNA-1	tig00020807	100	58	5.23e-37	120	NULL
ConsensusfromContig7544-snap_masked-ConsensusfromContig7544-abinit-gene-0.0-mRNA-1	tig00020807	100	39	1.94e-16	75.1	NULL
ConsensusfromContig14790-snap_masked-ConsensusfromContig14790-abinit-gene-0.0-mRNA-1	tig00020806	100	26	6.5e-14	55.8	NULL
ConsensusfromContig39664-snap_masked-ConsensusfromContig39664-abinit-gene-0.0-mRNA-1	tig00020806	100	39	1.2e-26	73.2	NULL
ConsensusfromContig53944-snap_masked-ConsensusfromContig53944-abinit-gene-0.0-mRNA-1	tig00020806	98.63	73	2.05e-32	122	NULL
ConsensusfromContig53944-snap_masked-ConsensusfromContig53944-abinit-gene-0.1-mRNA-1	tig00020806	59.649	114	5.97e-31	116	NULL
ConsensusfromContig53944-snap_masked-ConsensusfromContig53944-abinit-gene-0.2-mRNA-1	tig00020806	60.87	69	9.8e-41	77.8	XP_013019348.1	44.8	67	7.5e-07	63.2
ConsensusfromContig6809-snap_masked-ConsensusfromContig6809-abinit-gene-0.1-mRNA-1	tig00020806	100	43	1.8e-39	89.4	NULL
ConsensusfromContig6809-snap_masked-ConsensusfromContig6809-abinit-gene-0.3-mRNA-1	tig00020806	100	54	2.76e-30	111	NULL
ConsensusfromContig7427-snap_masked-ConsensusfromContig7427-abinit-gene-0.0-mRNA-1	tig00020806	66.279	86	4.76e-26	99.4	NULL
ConsensusfromContig29730-snap_masked-ConsensusfromContig29730-abinit-gene-0.0-mRNA-1	tig00020805	100	182	3.48e-103	326	NULL
ConsensusfromContig30245-snap_masked-ConsensusfromContig30245-abinit-gene-0.0-mRNA-1	tig00020805	100	87	3.23e-51	172	OUU28964.1	51.2	84	2.1e-09	71.2
ConsensusfromContig31128-snap_masked-ConsensusfromContig31128-abinit-gene-0.0-mRNA-1	tig00020805	100	103	1.45e-68	223	GBC52444.1	41.3	92	5.8e-11	76.6
ConsensusfromContig34374-snap_masked-ConsensusfromContig34374-abinit-gene-0.0-mRNA-1	tig00020805	97.778	45	9.11e-23	91.3	NULL
ConsensusfromContig12169-snap_masked-ConsensusfromContig12169-abinit-gene-0.0-mRNA-1	tig00020801	100	30	5.14e-13	62.8	NULL
ConsensusfromContig2495-snap_masked-ConsensusfromContig2495-abinit-gene-0.0-mRNA-1	tig00020801	96.875	32	4.04e-17	58.9	NULL
ConsensusfromContig26445-snap_masked-ConsensusfromContig26445-abinit-gene-0.0-mRNA-1	tig00020801	100	74	7.61e-13	63.5	NULL
ConsensusfromContig27403-snap_masked-ConsensusfromContig27403-abinit-gene-0.0-mRNA-1	tig00020801	100	100	2.62e-49	158	NULL
ConsensusfromContig37818-snap_masked-ConsensusfromContig37818-abinit-gene-0.0-mRNA-1	tig00020801	100	39	6.61e-18	78.2	NULL
ConsensusfromContig46037-snap_masked-ConsensusfromContig46037-abinit-gene-0.0-mRNA-1	tig00020801	100	110	1.08e-69	227	NULL
ConsensusfromContig53437-snap_masked-ConsensusfromContig53437-abinit-gene-0.0-mRNA-1	tig00020801	100	143	1.16e-56	191	NULL
ConsensusfromContig53437-snap_masked-ConsensusfromContig53437-abinit-gene-0.1-mRNA-1	tig00020801	100	102	8.64e-63	209	NULL
ConsensusfromContig54070-snap_masked-ConsensusfromContig54070-abinit-gene-0.0-mRNA-1	tig00020801	75	136	1.13e-54	188	NULL
ConsensusfromContig54070-snap_masked-ConsensusfromContig54070-abinit-gene-0.1-mRNA-1	tig00020801	97.297	37	1.15e-16	75.9	NULL
ConsensusfromContig54320-snap_masked-ConsensusfromContig54320-abinit-gene-0.0-mRNA-1	tig00020801	100	64	1.03e-13	67.4	NULL
ConsensusfromContig7380-snap_masked-ConsensusfromContig7380-abinit-gene-0.1-mRNA-1	tig00020801	100	64	1.2e-42	130	NULL
ConsensusfromContig7380-snap_masked-ConsensusfromContig7380-abinit-gene-0.2-mRNA-1	tig00020801	83.333	60	2.11e-25	97.8	NULL
ConsensusfromContig7428-snap_masked-ConsensusfromContig7428-abinit-gene-0.1-mRNA-1	tig00020801	83.333	60	5.95e-24	94	NULL
ConsensusfromContig9477-snap_masked-ConsensusfromContig9477-abinit-gene-0.2-mRNA-1	tig00020801	62.245	98	1.52e-28	115	NULL
ConsensusfromContig9477-snap_masked-ConsensusfromContig9477-abinit-gene-0.3-mRNA-1	tig00020801	95.833	48	3.17e-25	97.8	NULL
ConsensusfromContig9993-snap_masked-ConsensusfromContig9993-abinit-gene-0.1-mRNA-1	tig00020801	96.694	121	6.72e-88	245	NULL
ConsensusfromContig31972-snap_masked-ConsensusfromContig31972-abinit-gene-0.0-mRNA-1	tig00020800	100	105	5.7e-65	213	NULL
ConsensusfromContig41301-snap_masked-ConsensusfromContig41301-abinit-gene-0.0-mRNA-1	tig00020800	97.674	43	3.4e-21	85.5	NULL
ConsensusfromContig31572-snap_masked-ConsensusfromContig31572-abinit-gene-0.0-mRNA-1	tig00020796	100	216	2.7e-133	414	ARF09495.1	36.9	198	8.9e-30	140.2
ConsensusfromContig33010-snap_masked-ConsensusfromContig33010-abinit-gene-0.0-mRNA-1	tig00020796	100	133	6.81e-86	274	ARF09495.1	37.3	134	2e-16	95.1
ConsensusfromContig42449-snap_masked-ConsensusfromContig42449-abinit-gene-0.0-mRNA-1	tig00020796	100	72	1.09e-42	147	OUU28964.1	53.7	54	3.5e-07	63.5
ConsensusfromContig46308-snap_masked-ConsensusfromContig46308-abinit-gene-0.0-mRNA-1	tig00020796	100	125	4.4e-80	257	NULL
ConsensusfromContig25663-snap_masked-ConsensusfromContig25663-abinit-gene-0.1-mRNA-1	tig00020786	89.744	39	4.04e-30	76.3	NULL
ConsensusfromContig53194-snap_masked-ConsensusfromContig53194-abinit-gene-0.0-mRNA-1	tig00020786	94.118	170	4.77e-128	339	NULL
ConsensusfromContig53194-snap_masked-ConsensusfromContig53194-abinit-gene-0.1-mRNA-1	tig00020786	68.333	120	5.07e-40	144	NULL
ConsensusfromContig53849-snap_masked-ConsensusfromContig53849-abinit-gene-0.0-mRNA-1	tig00020786	100	45	3.56e-29	90.5	NULL
ConsensusfromContig13655-snap_masked-ConsensusfromContig13655-abinit-gene-0.0-mRNA-1	tig00020782	94.545	165	5.77e-82	266	NULL
ConsensusfromContig14079-snap_masked-ConsensusfromContig14079-abinit-gene-0.1-mRNA-1	tig00020782	100	61	4.44e-34	125	NULL
ConsensusfromContig45785-snap_masked-ConsensusfromContig45785-abinit-gene-0.0-mRNA-1	tig00020782	98.276	58	3.15e-32	117	NULL
ConsensusfromContig45989-snap_masked-ConsensusfromContig45989-abinit-gene-0.0-mRNA-1	tig00020782	100	87	1.14e-53	179	OUU28964.1	52.8	72	3.2e-10	73.9
ConsensusfromContig10133-snap_masked-ConsensusfromContig10133-abinit-gene-0.0-mRNA-1	tig00020781	70.455	220	1.48e-158	277	NULL
ConsensusfromContig10133-snap_masked-ConsensusfromContig10133-abinit-gene-0.1-mRNA-1	tig00020781	78.261	92	1.25e-40	142	NULL
ConsensusfromContig12277-snap_masked-ConsensusfromContig12277-abinit-gene-0.0-mRNA-1	tig00020781	100	33	5.19e-16	70.5	NULL
ConsensusfromContig12513-snap_masked-ConsensusfromContig12513-abinit-gene-0.0-mRNA-1	tig00020781	98.058	103	4.75e-66	192	NULL
ConsensusfromContig14079-snap_masked-ConsensusfromContig14079-abinit-gene-0.0-mRNA-1	tig00020781	98.507	67	6.97e-42	137	NULL
ConsensusfromContig14716-snap_masked-ConsensusfromContig14716-abinit-gene-0.0-mRNA-1	tig00020781	77.333	75	5.3e-42	118	NULL
ConsensusfromContig7112-snap_masked-ConsensusfromContig7112-abinit-gene-0.2-mRNA-1	tig00020781	90.698	43	4.41e-21	87	NULL
ConsensusfromContig12312-maker-ConsensusfromContig12312-snap-gene-0.0-mRNA-1	tig00020780	100	43	2.08e-21	90.5	GBB87154.1	35.1	111	5.5e-07	63.9
ConsensusfromContig33149-snap_masked-ConsensusfromContig33149-abinit-gene-0.0-mRNA-1	tig00020780	100	90	2.9e-55	184	NULL
ConsensusfromContig52804-snap_masked-ConsensusfromContig52804-abinit-gene-0.0-mRNA-1	tig00020780	100	48	1.47e-25	98.2	NULL
ConsensusfromContig52804-snap_masked-ConsensusfromContig52804-abinit-gene-0.1-mRNA-1	tig00020780	97.849	186	9.47e-125	374	NULL
ConsensusfromContig52804-snap_masked-ConsensusfromContig52804-abinit-gene-0.2-mRNA-1	tig00020780	87.205	297	4.2e-128	401	NULL
ConsensusfromContig52804-snap_masked-ConsensusfromContig52804-abinit-gene-0.3-mRNA-1	tig00020780	100	49	1.59e-26	104	NULL
ConsensusfromContig52804-snap_masked-ConsensusfromContig52804-abinit-gene-0.5-mRNA-1	tig00020780	100	100	6.9e-62	210	NULL
ConsensusfromContig53037-snap_masked-ConsensusfromContig53037-abinit-gene-0.10-mRNA-1	tig00020780	96.875	64	1.39e-36	130	NULL
ConsensusfromContig54170-snap_masked-ConsensusfromContig54170-abinit-gene-0.1-mRNA-1	tig00020780	100	84	7.01e-41	126	NULL
ConsensusfromContig29678-snap_masked-ConsensusfromContig29678-abinit-gene-0.0-mRNA-1	tig00020770	100	64	1.05e-38	135	NULL
ConsensusfromContig55729-snap_masked-ConsensusfromContig55729-abinit-gene-0.0-mRNA-1	tig00020754	70.455	88	5.32e-32	117	NULL
ConsensusfromContig55997-snap_masked-ConsensusfromContig55997-abinit-gene-0.0-mRNA-1	tig00020754	44.444	90	1.74e-12	60.8	NULL
ConsensusfromContig26065-snap_masked-ConsensusfromContig26065-abinit-gene-0.10-mRNA-1	tig00020753	78.761	113	1.87e-51	173	NULL
ConsensusfromContig26065-snap_masked-ConsensusfromContig26065-abinit-gene-0.13-mRNA-1	tig00020753	57.658	111	3.08e-30	111	NULL
ConsensusfromContig26065-snap_masked-ConsensusfromContig26065-abinit-gene-0.16-mRNA-1	tig00020753	92.493	373	0	692	NULL
ConsensusfromContig26065-snap_masked-ConsensusfromContig26065-abinit-gene-0.2-mRNA-1	tig00020753	98.529	68	6.35e-39	136	NULL
ConsensusfromContig59155-snap_masked-ConsensusfromContig59155-abinit-gene-0.0-mRNA-1	tig00020753	100	188	9.42e-124	385	NULL
ConsensusfromContig28348-snap_masked-ConsensusfromContig28348-abinit-gene-0.0-mRNA-1	tig00020746	100	139	3.12e-90	286	XP_015786725.1	41.1	146	4.1e-20	107.5
ConsensusfromContig52853-snap_masked-ConsensusfromContig52853-abinit-gene-0.1-mRNA-1	tig00020746	100	67	9.06e-41	141	NULL
ConsensusfromContig26012-snap_masked-ConsensusfromContig26012-abinit-gene-0.0-mRNA-1	tig00020734	98.246	57	1.26e-27	107	NULL
ConsensusfromContig43338-snap_masked-ConsensusfromContig43338-abinit-gene-0.0-mRNA-1	tig00020734	100	30	1.39e-14	63.2	NULL
ConsensusfromContig52171-snap_masked-ConsensusfromContig52171-abinit-gene-0.0-mRNA-1	tig00020725	97.143	35	2.88e-16	74.3	NULL
ConsensusfromContig26065-snap_masked-ConsensusfromContig26065-abinit-gene-0.7-mRNA-1	tig00020724	55.676	185	4.02e-52	176	NULL
ConsensusfromContig19663-snap_masked-ConsensusfromContig19663-abinit-gene-0.0-mRNA-1	tig00020723	85.366	41	8.72e-28	71.2	NULL
ConsensusfromContig26519-snap_masked-ConsensusfromContig26519-abinit-gene-0.0-mRNA-1	tig00020723	100	345	0	667	KJE98413.1	27.4	296	6.4e-14	88.2
ConsensusfromContig35023-snap_masked-ConsensusfromContig35023-abinit-gene-0.0-mRNA-1	tig00020723	80	35	1.25e-18	58.5	NULL
ConsensusfromContig38669-snap_masked-ConsensusfromContig38669-abinit-gene-0.0-mRNA-1	tig00020723	70.136	221	5.31e-87	281	NULL
ConsensusfromContig45804-snap_masked-ConsensusfromContig45804-abinit-gene-0.0-mRNA-1	tig00020723	96	50	7.56e-25	95.5	NULL
ConsensusfromContig54015-maker-ConsensusfromContig54015-snap-gene-0.0-mRNA-1	tig00020723	49.573	117	2.39e-23	86.3	NULL
ConsensusfromContig54560-snap_masked-ConsensusfromContig54560-abinit-gene-0.0-mRNA-1	tig00020723	76.744	43	4.7e-15	68.9	NULL
ConsensusfromContig6812-snap_masked-ConsensusfromContig6812-abinit-gene-0.0-mRNA-1	tig00020723	93.023	86	2.11e-54	171	NULL
ConsensusfromContig34497-snap_masked-ConsensusfromContig34497-abinit-gene-0.0-mRNA-1	tig00020713	99.174	121	6.92e-55	184	NULL
ConsensusfromContig37570-snap_masked-ConsensusfromContig37570-abinit-gene-0.2-mRNA-1	tig00020713	77.778	108	2.44e-46	158	NULL
ConsensusfromContig13274-snap_masked-ConsensusfromContig13274-abinit-gene-0.0-mRNA-1	tig00020710	100	42	2.9e-21	87.8	NULL
ConsensusfromContig14546-maker-ConsensusfromContig14546-snap-gene-0.0-mRNA-1	tig00020710	82.051	39	1.25e-12	62.8	NULL
ConsensusfromContig15561-maker-ConsensusfromContig15561-snap-gene-0.0-mRNA-1	tig00020710	100	56	6.33e-31	114	NULL
ConsensusfromContig15561-snap_masked-ConsensusfromContig15561-abinit-gene-0.1-mRNA-1	tig00020710	80	90	1.32e-36	132	NULL
ConsensusfromContig25600-snap_masked-ConsensusfromContig25600-abinit-gene-0.1-mRNA-1	tig00020710	100	61	1.15e-30	112	NULL
ConsensusfromContig26937-snap_masked-ConsensusfromContig26937-abinit-gene-0.0-mRNA-1	tig00020710	90.909	55	5.25e-26	99.4	NULL
ConsensusfromContig38160-maker-ConsensusfromContig38160-snap-gene-0.0-mRNA-1	tig00020710	98.077	52	1.42e-13	65.5	NULL
ConsensusfromContig53908-snap_masked-ConsensusfromContig53908-abinit-gene-0.0-mRNA-1	tig00020710	69.333	75	1.38e-35	95.1	NULL
ConsensusfromContig9349-snap_masked-ConsensusfromContig9349-abinit-gene-0.1-mRNA-1	tig00020710	62.5	192	1.39e-26	108	NULL
ConsensusfromContig26944-snap_masked-ConsensusfromContig26944-abinit-gene-0.0-mRNA-1	tig00020704	96.04	101	2.59e-57	191	NULL
ConsensusfromContig28133-snap_masked-ConsensusfromContig28133-abinit-gene-0.0-mRNA-1	tig00020704	98.5	200	9.92e-132	409	XP_003091196.1	33.1	151	1.1e-08	70.1
ConsensusfromContig28133-snap_masked-ConsensusfromContig28133-abinit-gene-0.1-mRNA-1	tig00020704	80.272	147	1.01e-70	229	NULL
ConsensusfromContig45223-snap_masked-ConsensusfromContig45223-abinit-gene-0.0-mRNA-1	tig00020704	100	80	3.81e-48	163	NULL
ConsensusfromContig6742-snap_masked-ConsensusfromContig6742-abinit-gene-0.0-mRNA-1	tig00020704	72.043	93	1.92e-24	108	NULL
ConsensusfromContig38652-maker-ConsensusfromContig38652-snap-gene-0.0-mRNA-1	tig00020703	100	256	0	366	NULL
ConsensusfromContig428-snap_masked-ConsensusfromContig428-abinit-gene-0.0-mRNA-1	tig00020703	100	39	1.88e-19	80.1	NULL
ConsensusfromContig10115-snap_masked-ConsensusfromContig10115-abinit-gene-0.1-mRNA-1	tig00020693	100	72	4.45e-29	109	NULL
ConsensusfromContig53162-maker-ConsensusfromContig53162-snap-gene-0.0-mRNA-1	tig00020693	45.455	99	3.03e-15	69.3	NULL
ConsensusfromContig55865-snap_masked-ConsensusfromContig55865-abinit-gene-0.1-mRNA-1	tig00020693	78.761	113	6.41e-50	173	KIJ94267.1	34.9	149	1.2e-08	69.7
ConsensusfromContig7660-maker-ConsensusfromContig7660-snap-gene-0.0-mRNA-1	tig00020693	96.296	27	8.41e-14	57.4	NULL
ConsensusfromContig15076-maker-ConsensusfromContig15076-snap-gene-0.0-mRNA-1	tig00020688	100	42	2.3e-21	86.7	NULL
ConsensusfromContig44430-snap_masked-ConsensusfromContig44430-abinit-gene-0.0-mRNA-1	tig00020685	100	30	3.92e-13	63.2	NULL
ConsensusfromContig6892-snap_masked-ConsensusfromContig6892-abinit-gene-0.0-mRNA-1	tig00020685	100	55	6.12e-37	116	NULL
ConsensusfromContig6892-snap_masked-ConsensusfromContig6892-abinit-gene-0.1-mRNA-1	tig00020685	66.372	113	1.1e-51	147	NULL
ConsensusfromContig13782-snap_masked-ConsensusfromContig13782-abinit-gene-0.1-mRNA-1	tig00020684	100	35	5.02e-15	72	NULL
ConsensusfromContig26077-snap_masked-ConsensusfromContig26077-abinit-gene-0.12-mRNA-1	tig00020684	100	80	1.09e-48	165	NULL
ConsensusfromContig26077-snap_masked-ConsensusfromContig26077-abinit-gene-0.13-mRNA-1	tig00020684	100	159	1.44e-90	288	NULL
ConsensusfromContig56026-snap_masked-ConsensusfromContig56026-abinit-gene-0.0-mRNA-1	tig00020684	100	28	2.86e-12	60.1	NULL
ConsensusfromContig7584-snap_masked-ConsensusfromContig7584-abinit-gene-0.2-mRNA-1	tig00020684	98.113	53	2.79e-28	107	NULL
ConsensusfromContig25509-snap_masked-ConsensusfromContig25509-abinit-gene-0.0-mRNA-1	tig00020682	99.375	160	1.3e-129	294	NULL
ConsensusfromContig25509-snap_masked-ConsensusfromContig25509-abinit-gene-0.3-mRNA-1	tig00020682	71.667	420	0	571	NULL
ConsensusfromContig25509-snap_masked-ConsensusfromContig25509-abinit-gene-0.4-mRNA-1	tig00020682	97.015	67	6.3e-36	128	NULL
ConsensusfromContig41479-snap_masked-ConsensusfromContig41479-abinit-gene-0.0-mRNA-1	tig00020682	100	139	4.91e-90	286	NULL
ConsensusfromContig55729-snap_masked-ConsensusfromContig55729-abinit-gene-0.2-mRNA-1	tig00020682	88.095	252	3.71e-148	417	NULL
ConsensusfromContig37100-snap_masked-ConsensusfromContig37100-abinit-gene-0.6-mRNA-1	tig00020681	99.394	165	2.69e-104	334	NULL
ConsensusfromContig39138-snap_masked-ConsensusfromContig39138-abinit-gene-0.0-mRNA-1	tig00020681	100	23	8.58e-14	53.9	NULL
ConsensusfromContig41234-snap_masked-ConsensusfromContig41234-abinit-gene-0.0-mRNA-1	tig00020681	98.101	158	6.81e-127	323	NULL
ConsensusfromContig28730-snap_masked-ConsensusfromContig28730-abinit-gene-0.0-mRNA-1	tig00020676	100	58	9.32e-34	121	NULL
ConsensusfromContig14045-snap_masked-ConsensusfromContig14045-abinit-gene-0.0-mRNA-1	tig00020675	95.556	45	1.36e-21	86.7	NULL
ConsensusfromContig14399-snap_masked-ConsensusfromContig14399-abinit-gene-0.0-mRNA-1	tig00020675	48	100	3.1e-15	70.9	NULL
ConsensusfromContig22217-snap_masked-ConsensusfromContig22217-abinit-gene-0.0-mRNA-1	tig00020675	100	39	1.15e-18	78.6	NULL
ConsensusfromContig29937-snap_masked-ConsensusfromContig29937-abinit-gene-0.0-mRNA-1	tig00020675	85.246	183	1.53e-96	305	NULL
ConsensusfromContig29941-snap_masked-ConsensusfromContig29941-abinit-gene-0.0-mRNA-1	tig00020675	100	112	4.68e-70	228	NULL
ConsensusfromContig30036-snap_masked-ConsensusfromContig30036-abinit-gene-0.0-mRNA-1	tig00020675	100	35	4.14e-16	69.7	NULL
ConsensusfromContig39827-snap_masked-ConsensusfromContig39827-abinit-gene-0.0-mRNA-1	tig00020675	70.833	48	5.04e-15	69.7	NULL
ConsensusfromContig52859-snap_masked-ConsensusfromContig52859-abinit-gene-0.0-mRNA-1	tig00020675	100	38	1.94e-18	80.1	NULL
ConsensusfromContig52928-snap_masked-ConsensusfromContig52928-abinit-gene-0.2-mRNA-1	tig00020675	100	42	1.91e-40	93.2	NULL
ConsensusfromContig52928-snap_masked-ConsensusfromContig52928-abinit-gene-0.4-mRNA-1	tig00020675	100	145	4.1e-94	299	NULL
ConsensusfromContig52928-snap_masked-ConsensusfromContig52928-abinit-gene-0.6-mRNA-1	tig00020675	100	119	2.29e-66	199	NULL
ConsensusfromContig52928-snap_masked-ConsensusfromContig52928-abinit-gene-0.8-mRNA-1	tig00020675	100	89	2.44e-50	172	NULL
ConsensusfromContig55729-snap_masked-ConsensusfromContig55729-abinit-gene-0.1-mRNA-1	tig00020661	81.176	85	4.95e-38	134	NULL
ConsensusfromContig10812-snap_masked-ConsensusfromContig10812-abinit-gene-0.0-mRNA-1	tig00020660	78.723	47	3.9e-16	72.8	NULL
ConsensusfromContig11499-snap_masked-ConsensusfromContig11499-abinit-gene-0.0-mRNA-1	tig00020660	96	50	3.27e-23	92.4	NULL
ConsensusfromContig18080-snap_masked-ConsensusfromContig18080-abinit-gene-0.0-mRNA-1	tig00020660	61.538	52	5.68e-12	60.1	NULL
ConsensusfromContig19972-snap_masked-ConsensusfromContig19972-abinit-gene-0.0-mRNA-1	tig00020660	100	138	1.58e-93	296	NULL
ConsensusfromContig25872-snap_masked-ConsensusfromContig25872-abinit-gene-0.0-mRNA-1	tig00020660	82.051	117	6.04e-58	192	NULL
ConsensusfromContig33187-snap_masked-ConsensusfromContig33187-abinit-gene-0.0-mRNA-1	tig00020660	100	60	1.82e-34	124	NULL
ConsensusfromContig38173-snap_masked-ConsensusfromContig38173-abinit-gene-0.0-mRNA-1	tig00020660	56.561	221	2.47e-55	188	NULL
ConsensusfromContig39180-snap_masked-ConsensusfromContig39180-abinit-gene-0.0-mRNA-1	tig00020660	100	75	2.96e-83	159	NULL
ConsensusfromContig41751-snap_masked-ConsensusfromContig41751-abinit-gene-0.0-mRNA-1	tig00020660	100	110	4.64e-70	227	AYV75829.1	44.3	106	5.2e-18	100.1
ConsensusfromContig8663-snap_masked-ConsensusfromContig8663-abinit-gene-0.2-mRNA-1	tig00020660	65.385	78	2.29e-23	94	NULL
ConsensusfromContig10049-snap_masked-ConsensusfromContig10049-abinit-gene-0.2-mRNA-1	tig00020629	95.238	63	5.04e-21	88.2	NULL
ConsensusfromContig1023-snap_masked-ConsensusfromContig1023-abinit-gene-0.0-mRNA-1	tig00020629	100	37	9.93e-18	75.9	NULL
ConsensusfromContig147-maker-ConsensusfromContig147-snap-gene-0.1-mRNA-1	tig00020629	100	35	7.34e-14	68.6	NULL
ConsensusfromContig15695-snap_masked-ConsensusfromContig15695-abinit-gene-0.1-mRNA-1	tig00020629	100	43	3.66e-21	86.3	NULL
ConsensusfromContig26477-snap_masked-ConsensusfromContig26477-abinit-gene-0.0-mRNA-1	tig00020629	100	179	1.5e-108	341	WP_051725773.1	35.1	148	2.7e-16	95.1
ConsensusfromContig27351-snap_masked-ConsensusfromContig27351-abinit-gene-0.1-mRNA-1	tig00020629	100	45	5.57e-22	88.2	NULL
ConsensusfromContig37043-snap_masked-ConsensusfromContig37043-abinit-gene-0.0-mRNA-1	tig00020629	94.048	84	1.44e-47	167	NULL
ConsensusfromContig37045-snap_masked-ConsensusfromContig37045-abinit-gene-0.0-mRNA-1	tig00020629	100	48	1.07e-32	104	NULL
ConsensusfromContig38782-snap_masked-ConsensusfromContig38782-abinit-gene-0.0-mRNA-1	tig00020629	97.959	49	9.09e-27	103	NULL
ConsensusfromContig44334-snap_masked-ConsensusfromContig44334-abinit-gene-0.0-mRNA-1	tig00020629	100	180	2.7e-119	373	XP_013116941.1	42	112	4.5e-17	97.8
ConsensusfromContig47097-snap_masked-ConsensusfromContig47097-abinit-gene-0.0-mRNA-1	tig00020629	100	60	1.27e-30	112	NULL
ConsensusfromContig52882-snap_masked-ConsensusfromContig52882-abinit-gene-0.0-mRNA-1	tig00020629	35.862	145	1.2e-12	64.3	NULL
ConsensusfromContig52900-snap_masked-ConsensusfromContig52900-abinit-gene-0.0-mRNA-1	tig00020629	95.714	70	6.32e-46	131	NULL
ConsensusfromContig1390-snap_masked-ConsensusfromContig1390-abinit-gene-0.0-mRNA-1	tig00020616	76.471	68	1.48e-26	101	NULL
ConsensusfromContig21649-snap_masked-ConsensusfromContig21649-abinit-gene-0.0-mRNA-1	tig00020616	95.575	113	1.8e-53	180	NULL
ConsensusfromContig25612-snap_masked-ConsensusfromContig25612-abinit-gene-0.0-mRNA-1	tig00020616	90.632	459	0	746	NULL
ConsensusfromContig26539-snap_masked-ConsensusfromContig26539-abinit-gene-0.0-mRNA-1	tig00020616	95.418	371	0	721	XP_002118427.1	26.5	321	3.9e-22	115.5
ConsensusfromContig27686-snap_masked-ConsensusfromContig27686-abinit-gene-0.0-mRNA-1	tig00020616	81.685	273	1.86e-122	384	NULL
ConsensusfromContig28144-snap_masked-ConsensusfromContig28144-abinit-gene-0.0-mRNA-1	tig00020616	100	66	1.36e-37	133	NULL
ConsensusfromContig28786-snap_masked-ConsensusfromContig28786-abinit-gene-0.0-mRNA-1	tig00020616	100	73	2.82e-45	154	NULL
ConsensusfromContig34330-snap_masked-ConsensusfromContig34330-abinit-gene-0.0-mRNA-1	tig00020616	98.765	81	1.02e-41	145	NULL
ConsensusfromContig45119-snap_masked-ConsensusfromContig45119-abinit-gene-0.0-mRNA-1	tig00020616	99	100	8.28e-81	211	NULL
ConsensusfromContig45456-snap_masked-ConsensusfromContig45456-abinit-gene-0.0-mRNA-1	tig00020616	69.231	78	2.63e-20	84.3	NULL
ConsensusfromContig51898-snap_masked-ConsensusfromContig51898-abinit-gene-0.0-mRNA-1	tig00020616	65.333	75	4.19e-11	58.2	NULL
ConsensusfromContig54484-snap_masked-ConsensusfromContig54484-abinit-gene-0.0-mRNA-1	tig00020616	73.171	82	6.54e-31	113	NULL
ConsensusfromContig6764-snap_masked-ConsensusfromContig6764-abinit-gene-0.0-mRNA-1	tig00020616	70.13	77	2.43e-46	103	NULL
ConsensusfromContig6820-snap_masked-ConsensusfromContig6820-abinit-gene-0.0-mRNA-1	tig00020616	71.579	95	9.99e-33	119	NULL
ConsensusfromContig25571-snap_masked-ConsensusfromContig25571-abinit-gene-0.14-mRNA-1	tig00020614	100	79	2.48e-48	164	NULL
ConsensusfromContig31134-snap_masked-ConsensusfromContig31134-abinit-gene-0.0-mRNA-1	tig00020614	100	127	4.42e-82	263	NULL
ConsensusfromContig32592-snap_masked-ConsensusfromContig32592-abinit-gene-0.0-mRNA-1	tig00020614	100	105	4.87e-68	221	WP_083005871.1	38.4	99	7.7e-11	76.3
ConsensusfromContig38536-maker-ConsensusfromContig38536-snap-gene-0.0-mRNA-1	tig00020614	96.429	28	3.76e-11	56.2	NULL
ConsensusfromContig7000-snap_masked-ConsensusfromContig7000-abinit-gene-0.4-mRNA-1	tig00020614	100	84	4.63e-50	170	NULL
ConsensusfromContig30338-snap_masked-ConsensusfromContig30338-abinit-gene-0.0-mRNA-1	tig00020611	100	113	2.52e-70	228	NULL
ConsensusfromContig13528-snap_masked-ConsensusfromContig13528-abinit-gene-0.0-mRNA-1	tig00020610	100	136	7.35e-88	282	PNH09547.1	33	106	2.2e-08	68.9
ConsensusfromContig27685-snap_masked-ConsensusfromContig27685-abinit-gene-0.0-mRNA-1	tig00020610	84.783	46	1.92e-19	81.3	NULL
ConsensusfromContig29540-snap_masked-ConsensusfromContig29540-abinit-gene-0.0-mRNA-1	tig00020610	96.429	28	2.18e-16	52	NULL
ConsensusfromContig32921-snap_masked-ConsensusfromContig32921-abinit-gene-0.1-mRNA-1	tig00020610	100	119	3.36e-72	234	NULL
ConsensusfromContig37523-snap_masked-ConsensusfromContig37523-abinit-gene-0.0-mRNA-1	tig00020610	100	38	2.32e-15	73.6	NULL
ConsensusfromContig39525-snap_masked-ConsensusfromContig39525-abinit-gene-0.0-mRNA-1	tig00020610	67.273	55	2.75e-18	65.1	XP_002954627.1	76.3	59	1.5e-15	91.3
ConsensusfromContig41562-snap_masked-ConsensusfromContig41562-abinit-gene-0.0-mRNA-1	tig00020610	100	43	2.84e-22	89	NULL
ConsensusfromContig44674-snap_masked-ConsensusfromContig44674-abinit-gene-0.0-mRNA-1	tig00020610	80.952	42	5.5e-15	68.2	NULL
ConsensusfromContig46552-snap_masked-ConsensusfromContig46552-abinit-gene-0.1-mRNA-1	tig00020610	99.123	114	2.3e-72	234	NULL
ConsensusfromContig52995-snap_masked-ConsensusfromContig52995-abinit-gene-0.0-mRNA-1	tig00020610	73.958	96	1.67e-30	116	NULL
ConsensusfromContig53028-snap_masked-ConsensusfromContig53028-abinit-gene-0.2-mRNA-1	tig00020610	100	48	2.27e-25	98.2	NULL
ConsensusfromContig54434-snap_masked-ConsensusfromContig54434-abinit-gene-0.0-mRNA-1	tig00020610	100	77	1.15e-13	75.9	NULL
ConsensusfromContig6852-maker-ConsensusfromContig6852-snap-gene-0.2-mRNA-1	tig00020610	73.364	214	8.59e-68	225	NULL
ConsensusfromContig6852-snap_masked-ConsensusfromContig6852-abinit-gene-0.9-mRNA-1	tig00020610	72.222	54	9.2e-19	79.7	NULL
ConsensusfromContig8895-maker-ConsensusfromContig8895-snap-gene-0.0-mRNA-1	tig00020610	61.628	172	6.38e-48	167	NULL
ConsensusfromContig9030-maker-ConsensusfromContig9030-snap-gene-0.0-mRNA-1	tig00020610	88.679	53	2.03e-24	96.7	NULL
ConsensusfromContig9030-snap_masked-ConsensusfromContig9030-abinit-gene-0.1-mRNA-1	tig00020610	93.939	33	4.52e-24	67.8	NULL
ConsensusfromContig19918-snap_masked-ConsensusfromContig19918-abinit-gene-0.0-mRNA-1	tig00020608	100	61	6.55e-35	124	NULL
ConsensusfromContig58096-snap_masked-ConsensusfromContig58096-abinit-gene-0.0-mRNA-1	tig00020608	100	75	1.46e-43	150	NULL
ConsensusfromContig12842-snap_masked-ConsensusfromContig12842-abinit-gene-0.0-mRNA-1	tig00020607	92.754	69	1.25e-48	125	NULL
ConsensusfromContig46485-snap_masked-ConsensusfromContig46485-abinit-gene-0.0-mRNA-1	tig00020607	100	55	8.27e-31	112	NULL
ConsensusfromContig53529-snap_masked-ConsensusfromContig53529-abinit-gene-0.1-mRNA-1	tig00020607	57.303	89	1e-29	91.7	NULL
ConsensusfromContig27462-snap_masked-ConsensusfromContig27462-abinit-gene-0.0-mRNA-1	tig00020604	100	37	1.08e-16	71.6	NULL
ConsensusfromContig39717-snap_masked-ConsensusfromContig39717-abinit-gene-0.0-mRNA-1	tig00020604	71.242	153	3.57e-78	203	NULL
ConsensusfromContig41812-snap_masked-ConsensusfromContig41812-abinit-gene-0.0-mRNA-1	tig00020604	100	64	6.88e-20	90.5	NULL
ConsensusfromContig11384-snap_masked-ConsensusfromContig11384-abinit-gene-0.0-mRNA-1	tig00020603	64	125	8.51e-38	134	NULL
ConsensusfromContig17967-snap_masked-ConsensusfromContig17967-abinit-gene-0.0-mRNA-1	tig00020603	94.231	52	3.18e-23	91.7	PDH30557.1	47.7	65	2e-06	60.8
ConsensusfromContig37161-snap_masked-ConsensusfromContig37161-abinit-gene-0.6-mRNA-1	tig00020603	97.409	193	1.17e-123	385	NULL
ConsensusfromContig37178-snap_masked-ConsensusfromContig37178-abinit-gene-0.0-mRNA-1	tig00020603	79.399	233	5e-105	337	NULL
ConsensusfromContig37178-snap_masked-ConsensusfromContig37178-abinit-gene-0.1-mRNA-1	tig00020603	51.556	225	5.1e-91	194	NULL
ConsensusfromContig37783-snap_masked-ConsensusfromContig37783-abinit-gene-0.0-mRNA-1	tig00020603	90.769	65	5.48e-34	82.8	NULL
ConsensusfromContig39064-snap_masked-ConsensusfromContig39064-abinit-gene-0.2-mRNA-1	tig00020603	100	59	1.07e-32	122	NULL
ConsensusfromContig45199-snap_masked-ConsensusfromContig45199-abinit-gene-0.0-mRNA-1	tig00020603	99.375	160	7.43e-94	298	NULL
ConsensusfromContig52802-snap_masked-ConsensusfromContig52802-abinit-gene-0.2-mRNA-1	tig00020603	100	49	9.39e-27	103	NULL
ConsensusfromContig56121-snap_masked-ConsensusfromContig56121-abinit-gene-0.0-mRNA-1	tig00020603	86.512	215	6e-99	314	NULL
ConsensusfromContig19851-snap_masked-ConsensusfromContig19851-abinit-gene-0.0-mRNA-1	tig00020601	100	140	4.81e-92	292	ARF09495.1	39.6	139	1.3e-16	95.9
ConsensusfromContig41757-snap_masked-ConsensusfromContig41757-abinit-gene-0.0-mRNA-1	tig00020601	100	85	6.57e-54	180	NULL
ConsensusfromContig44279-snap_masked-ConsensusfromContig44279-abinit-gene-0.0-mRNA-1	tig00020601	100	73	1.29e-44	153	NULL
ConsensusfromContig45842-snap_masked-ConsensusfromContig45842-abinit-gene-0.0-mRNA-1	tig00020601	100	119	3.18e-63	208	NULL
ConsensusfromContig48392-snap_masked-ConsensusfromContig48392-abinit-gene-0.0-mRNA-1	tig00020601	83.721	43	4.8e-17	72.8	NULL
ConsensusfromContig45348-snap_masked-ConsensusfromContig45348-abinit-gene-0.0-mRNA-1	tig00020598	100	64	2.97e-38	134	NULL
ConsensusfromContig54337-snap_masked-ConsensusfromContig54337-abinit-gene-0.0-mRNA-1	tig00020598	100	34	3.88e-21	69.3	NULL
ConsensusfromContig57891-snap_masked-ConsensusfromContig57891-abinit-gene-0.0-mRNA-1	tig00020598	96.97	66	3.34e-28	105	NULL
ConsensusfromContig19296-snap_masked-ConsensusfromContig19296-abinit-gene-0.0-mRNA-1	tig00020597	96.552	29	1.02e-20	65.1	NULL
ConsensusfromContig30395-snap_masked-ConsensusfromContig30395-abinit-gene-0.0-mRNA-1	tig00020597	100	154	2.24e-97	308	NULL
ConsensusfromContig10999-snap_masked-ConsensusfromContig10999-abinit-gene-0.0-mRNA-1	tig00020592	78.7	277	1.65e-138	412	NULL
ConsensusfromContig26897-snap_masked-ConsensusfromContig26897-abinit-gene-0.0-mRNA-1	tig00020592	100	168	1.23e-111	349	PYE78785.1	46.2	156	7.9e-34	153.3
ConsensusfromContig38552-maker-ConsensusfromContig38552-snap-gene-0.0-mRNA-1	tig00020592	100	37	4.12e-17	76.3	NULL
ConsensusfromContig41130-maker-ConsensusfromContig41130-snap-gene-0.0-mRNA-1	tig00020592	83.871	124	1.53e-60	202	NULL
ConsensusfromContig53209-snap_masked-ConsensusfromContig53209-abinit-gene-0.0-mRNA-1	tig00020592	62.832	113	3.47e-39	142	NULL
ConsensusfromContig33337-snap_masked-ConsensusfromContig33337-abinit-gene-0.0-mRNA-1	tig00020590	100	74	2.19e-43	149	NULL
ConsensusfromContig54199-maker-ConsensusfromContig54199-snap-gene-0.0-mRNA-1	tig00020589	100	53	3.81e-14	65.1	NULL
ConsensusfromContig26886-snap_masked-ConsensusfromContig26886-abinit-gene-0.0-mRNA-1	tig00020572	97.826	138	5.52e-71	231	NULL
ConsensusfromContig32454-snap_masked-ConsensusfromContig32454-abinit-gene-0.0-mRNA-1	tig00020572	100	70	5.04e-42	145	NULL
ConsensusfromContig32928-snap_masked-ConsensusfromContig32928-abinit-gene-0.0-mRNA-1	tig00020572	100	113	3.22e-72	234	NULL
ConsensusfromContig33853-snap_masked-ConsensusfromContig33853-abinit-gene-0.0-mRNA-1	tig00020572	100	98	6.58e-60	197	NULL
ConsensusfromContig42344-snap_masked-ConsensusfromContig42344-abinit-gene-0.0-mRNA-1	tig00020572	100	142	1.52e-92	293	NULL
ConsensusfromContig50454-snap_masked-ConsensusfromContig50454-abinit-gene-0.0-mRNA-1	tig00020572	98.571	70	3.13e-41	143	NULL
ConsensusfromContig53722-snap_masked-ConsensusfromContig53722-abinit-gene-0.1-mRNA-1	tig00020572	95.652	69	3.09e-25	96.7	AXY67502.1	64.6	48	3.3e-06	60.5
ConsensusfromContig53722-snap_masked-ConsensusfromContig53722-abinit-gene-0.2-mRNA-1	tig00020572	71.429	91	1.62e-32	118	PWL22017.1	52.6	57	6.4e-08	65.9
ConsensusfromContig18464-snap_masked-ConsensusfromContig18464-abinit-gene-0.0-mRNA-1	tig00020571	100	73	6.78e-42	145	NULL
ConsensusfromContig41352-snap_masked-ConsensusfromContig41352-abinit-gene-0.0-mRNA-1	tig00020571	93.846	65	3.17e-34	124	NULL
ConsensusfromContig42145-snap_masked-ConsensusfromContig42145-abinit-gene-0.0-mRNA-1	tig00020571	98.319	119	1.31e-59	199	NULL
ConsensusfromContig13739-snap_masked-ConsensusfromContig13739-abinit-gene-0.0-mRNA-1	tig00020564	100	39	1.13e-17	75.9	NULL
ConsensusfromContig15736-snap_masked-ConsensusfromContig15736-abinit-gene-0.0-mRNA-1	tig00020564	94.231	52	2.04e-29	93.6	NULL
ConsensusfromContig19416-snap_masked-ConsensusfromContig19416-abinit-gene-0.0-mRNA-1	tig00020564	62.069	58	1.17e-12	61.6	NULL
ConsensusfromContig37591-snap_masked-ConsensusfromContig37591-abinit-gene-0.0-mRNA-1	tig00020564	60.465	129	1.16e-35	129	NULL
ConsensusfromContig37591-snap_masked-ConsensusfromContig37591-abinit-gene-0.1-mRNA-1	tig00020564	75.63	119	3.72e-57	137	NULL
ConsensusfromContig53443-snap_masked-ConsensusfromContig53443-abinit-gene-0.0-mRNA-1	tig00020564	54.971	171	2.94e-54	156	NULL
ConsensusfromContig53450-snap_masked-ConsensusfromContig53450-abinit-gene-0.0-mRNA-1	tig00020564	57.059	170	3.61e-105	125	NULL
ConsensusfromContig6927-snap_masked-ConsensusfromContig6927-abinit-gene-0.0-mRNA-1	tig00020564	51.02	98	8.59e-18	77	NULL
ConsensusfromContig7622-snap_masked-ConsensusfromContig7622-abinit-gene-0.0-mRNA-1	tig00020564	64.151	212	8.63e-69	228	NULL
ConsensusfromContig11743-snap_masked-ConsensusfromContig11743-abinit-gene-0.0-mRNA-1	tig00020563	100	49	1.72e-29	109	NULL
ConsensusfromContig12980-snap_masked-ConsensusfromContig12980-abinit-gene-0.1-mRNA-1	tig00020563	100	52	3.4e-29	108	NULL
ConsensusfromContig16154-snap_masked-ConsensusfromContig16154-abinit-gene-0.0-mRNA-1	tig00020563	100	82	7.8e-51	171	NULL
ConsensusfromContig25810-snap_masked-ConsensusfromContig25810-abinit-gene-0.0-mRNA-1	tig00020563	78.896	308	3.89e-58	211	NULL
ConsensusfromContig26323-snap_masked-ConsensusfromContig26323-abinit-gene-0.0-mRNA-1	tig00020563	99.167	120	9.96e-68	225	NULL
ConsensusfromContig26359-snap_masked-ConsensusfromContig26359-abinit-gene-0.0-mRNA-1	tig00020563	100	94	8.96e-59	199	NULL
ConsensusfromContig26359-snap_masked-ConsensusfromContig26359-abinit-gene-0.1-mRNA-1	tig00020563	100	29	5.9e-23	65.1	NULL
ConsensusfromContig26792-snap_masked-ConsensusfromContig26792-abinit-gene-0.3-mRNA-1	tig00020563	99.756	410	0	814	NULL
ConsensusfromContig37165-snap_masked-ConsensusfromContig37165-abinit-gene-0.0-mRNA-1	tig00020563	96.429	56	3.93e-40	114	NULL
ConsensusfromContig3977-snap_masked-ConsensusfromContig3977-abinit-gene-0.0-mRNA-1	tig00020563	100	66	7.46e-23	90.9	NULL
ConsensusfromContig44426-snap_masked-ConsensusfromContig44426-abinit-gene-0.0-mRNA-1	tig00020563	100	126	8.79e-81	259	NULL
ConsensusfromContig44805-snap_masked-ConsensusfromContig44805-abinit-gene-0.0-mRNA-1	tig00020563	100	66	3.76e-39	137	WP_052244727.1	43.3	67	1.6e-06	61.2
ConsensusfromContig53593-snap_masked-ConsensusfromContig53593-abinit-gene-0.0-mRNA-1	tig00020563	92.308	65	2.12e-41	123	NULL
ConsensusfromContig53943-snap_masked-ConsensusfromContig53943-abinit-gene-0.1-mRNA-1	tig00020563	88.333	300	6.26e-141	440	NULL
ConsensusfromContig57439-snap_masked-ConsensusfromContig57439-abinit-gene-0.0-mRNA-1	tig00020563	100	123	2.1e-80	258	NULL
ConsensusfromContig9085-snap_masked-ConsensusfromContig9085-abinit-gene-0.0-mRNA-1	tig00020563	98.246	57	1.14e-32	120	NULL
ConsensusfromContig17887-maker-ConsensusfromContig17887-snap-gene-0.0-mRNA-1	tig00020562	56.452	62	2.1e-13	54.7	NULL
ConsensusfromContig29818-snap_masked-ConsensusfromContig29818-abinit-gene-0.0-mRNA-1	tig00020562	96.226	53	2.72e-27	102	NULL
ConsensusfromContig32840-snap_masked-ConsensusfromContig32840-abinit-gene-0.0-mRNA-1	tig00020562	100	169	5.89e-114	356	NULL
ConsensusfromContig37445-snap_masked-ConsensusfromContig37445-abinit-gene-0.1-mRNA-1	tig00020562	98.889	90	3.45e-40	142	NULL
ConsensusfromContig38421-snap_masked-ConsensusfromContig38421-abinit-gene-0.0-mRNA-1	tig00020562	62.832	113	2.33e-33	124	NULL
ConsensusfromContig39353-snap_masked-ConsensusfromContig39353-abinit-gene-0.0-mRNA-1	tig00020562	100	75	1.02e-29	110	NULL
ConsensusfromContig40161-snap_masked-ConsensusfromContig40161-abinit-gene-0.0-mRNA-1	tig00020562	93.878	49	1.11e-25	98.6	NULL
ConsensusfromContig52786-snap_masked-ConsensusfromContig52786-abinit-gene-0.1-mRNA-1	tig00020562	100	76	7.53e-48	160	NULL
ConsensusfromContig53564-snap_masked-ConsensusfromContig53564-abinit-gene-0.0-mRNA-1	tig00020562	100	67	5.2e-40	139	NULL
ConsensusfromContig8056-snap_masked-ConsensusfromContig8056-abinit-gene-0.0-mRNA-1	tig00020562	100	48	1.04e-28	98.6	NULL
ConsensusfromContig37265-snap_masked-ConsensusfromContig37265-abinit-gene-0.0-mRNA-1	tig00020561	100	74	1.93e-41	145	NULL
ConsensusfromContig38737-snap_masked-ConsensusfromContig38737-abinit-gene-0.2-mRNA-1	tig00020561	94.393	107	5.67e-42	149	NULL
ConsensusfromContig45246-snap_masked-ConsensusfromContig45246-abinit-gene-0.0-mRNA-1	tig00020561	97.674	86	1.97e-40	142	NULL
ConsensusfromContig53951-snap_masked-ConsensusfromContig53951-abinit-gene-0.0-mRNA-1	tig00020561	96.667	30	1.08e-12	61.6	NULL
ConsensusfromContig12559-snap_masked-ConsensusfromContig12559-abinit-gene-0.0-mRNA-1	tig00020560	100	64	3.32e-15	77.4	NULL
ConsensusfromContig26169-snap_masked-ConsensusfromContig26169-abinit-gene-0.0-mRNA-1	tig00020560	100	33	1.85e-11	63.5	NULL
ConsensusfromContig9275-maker-ConsensusfromContig9275-snap-gene-0.0-mRNA-1	tig00020560	100	66	1.54e-36	137	NULL
ConsensusfromContig9328-maker-ConsensusfromContig9328-snap-gene-0.0-mRNA-1	tig00020560	100	30	1.02e-12	62	NULL
ConsensusfromContig26276-snap_masked-ConsensusfromContig26276-abinit-gene-0.3-mRNA-1	tig00020557	80.702	57	4.85e-22	88.6	NULL
ConsensusfromContig29901-snap_masked-ConsensusfromContig29901-abinit-gene-0.0-mRNA-1	tig00020557	97.826	46	3.67e-24	93.2	NULL
ConsensusfromContig37248-snap_masked-ConsensusfromContig37248-abinit-gene-0.0-mRNA-1	tig00020557	100	93	3.62e-50	171	NULL
ConsensusfromContig37248-snap_masked-ConsensusfromContig37248-abinit-gene-0.1-mRNA-1	tig00020557	69.231	247	6.24e-80	267	NULL
ConsensusfromContig9007-snap_masked-ConsensusfromContig9007-abinit-gene-0.0-mRNA-1	tig00020557	68.033	122	8.25e-19	85.5	NULL
ConsensusfromContig10731-snap_masked-ConsensusfromContig10731-abinit-gene-0.1-mRNA-1	tig00020556	95.575	113	5.41e-37	133	NULL
ConsensusfromContig14410-snap_masked-ConsensusfromContig14410-abinit-gene-0.0-mRNA-1	tig00020556	100	34	1.01e-15	72	NULL
ConsensusfromContig39388-maker-ConsensusfromContig39388-snap-gene-0.2-mRNA-1	tig00020556	100	91	4.58e-67	188	NULL
ConsensusfromContig9675-maker-ConsensusfromContig9675-snap-gene-0.0-mRNA-1	tig00020556	100	61	2.13e-17	79.3	NULL
ConsensusfromContig11126-maker-ConsensusfromContig11126-snap-gene-0.0-mRNA-1	tig00020554	100	34	5e-14	72	NULL
ConsensusfromContig37173-snap_masked-ConsensusfromContig37173-abinit-gene-0.3-mRNA-1	tig00020554	73.913	92	5.43e-35	125	NULL
ConsensusfromContig37173-snap_masked-ConsensusfromContig37173-abinit-gene-0.9-mRNA-1	tig00020554	100	41	2.34e-25	85.1	NULL
ConsensusfromContig37505-snap_masked-ConsensusfromContig37505-abinit-gene-0.3-mRNA-1	tig00020554	61.765	102	1.12e-28	107	NULL
ConsensusfromContig53238-snap_masked-ConsensusfromContig53238-abinit-gene-0.4-mRNA-1	tig00020554	99.13	115	1.42e-88	226	NULL
ConsensusfromContig56973-snap_masked-ConsensusfromContig56973-abinit-gene-0.0-mRNA-1	tig00020554	76.923	65	5.75e-12	50.1	NULL
ConsensusfromContig7517-maker-ConsensusfromContig7517-snap-gene-0.0-mRNA-1	tig00020554	71.605	81	2.19e-28	106	NULL
ConsensusfromContig9368-maker-ConsensusfromContig9368-snap-gene-0.0-mRNA-1	tig00020554	90.909	44	8.93e-28	84	NULL
ConsensusfromContig10802-snap_masked-ConsensusfromContig10802-abinit-gene-0.0-mRNA-1	tig00020553	65.333	75	1.61e-33	94.4	NULL
ConsensusfromContig14033-snap_masked-ConsensusfromContig14033-abinit-gene-0.0-mRNA-1	tig00020553	100	54	9.91e-27	108	NULL
ConsensusfromContig14543-snap_masked-ConsensusfromContig14543-abinit-gene-0.0-mRNA-1	tig00020553	96	100	1.56e-50	169	NULL
ConsensusfromContig14883-snap_masked-ConsensusfromContig14883-abinit-gene-0.0-mRNA-1	tig00020553	89.655	58	1.9e-29	113	NULL
ConsensusfromContig17359-snap_masked-ConsensusfromContig17359-abinit-gene-0.0-mRNA-1	tig00020553	94.444	36	1.83e-14	70.9	NULL
ConsensusfromContig20007-snap_masked-ConsensusfromContig20007-abinit-gene-0.0-mRNA-1	tig00020553	98.925	93	6.27e-53	177	NULL
ConsensusfromContig25531-maker-ConsensusfromContig25531-snap-gene-0.0-mRNA-1	tig00020553	79.646	113	1.39e-51	174	NULL
ConsensusfromContig26027-snap_masked-ConsensusfromContig26027-abinit-gene-0.0-mRNA-1	tig00020553	100	145	2.23e-94	299	NULL
ConsensusfromContig26027-snap_masked-ConsensusfromContig26027-abinit-gene-0.2-mRNA-1	tig00020553	100	408	0	790	NULL
ConsensusfromContig26060-snap_masked-ConsensusfromContig26060-abinit-gene-0.0-mRNA-1	tig00020553	94.068	118	3.03e-94	226	NULL
ConsensusfromContig26251-maker-ConsensusfromContig26251-snap-gene-0.4-mRNA-1	tig00020553	98.413	63	2.99e-38	120	NULL
ConsensusfromContig26626-snap_masked-ConsensusfromContig26626-abinit-gene-0.1-mRNA-1	tig00020553	100	63	3.29e-37	132	NULL
ConsensusfromContig33959-snap_masked-ConsensusfromContig33959-abinit-gene-0.0-mRNA-1	tig00020553	98.077	52	5.77e-28	104	NULL
ConsensusfromContig37466-snap_masked-ConsensusfromContig37466-abinit-gene-0.2-mRNA-1	tig00020553	42.8	250	6.24e-51	145	NULL
ConsensusfromContig37466-snap_masked-ConsensusfromContig37466-abinit-gene-0.4-mRNA-1	tig00020553	84.211	38	2.29e-14	68.2	NULL
ConsensusfromContig37473-snap_masked-ConsensusfromContig37473-abinit-gene-0.1-mRNA-1	tig00020553	100	36	4.91e-14	70.1	NULL
ConsensusfromContig37473-snap_masked-ConsensusfromContig37473-abinit-gene-0.2-mRNA-1	tig00020553	85.792	183	3.72e-113	315	NULL
ConsensusfromContig37473-snap_masked-ConsensusfromContig37473-abinit-gene-0.3-mRNA-1	tig00020553	99.519	208	3.42e-139	433	NULL
ConsensusfromContig37581-snap_masked-ConsensusfromContig37581-abinit-gene-0.0-mRNA-1	tig00020553	66.958	572	0	682	NULL
ConsensusfromContig38781-snap_masked-ConsensusfromContig38781-abinit-gene-0.0-mRNA-1	tig00020553	100	102	1.23e-66	223	NULL
ConsensusfromContig44439-snap_masked-ConsensusfromContig44439-abinit-gene-0.0-mRNA-1	tig00020553	100	53	4.05e-32	116	NULL
ConsensusfromContig44488-snap_masked-ConsensusfromContig44488-abinit-gene-0.0-mRNA-1	tig00020553	100	162	3.35e-106	333	NULL
ConsensusfromContig50105-snap_masked-ConsensusfromContig50105-abinit-gene-0.0-mRNA-1	tig00020553	98.851	87	4.14e-42	146	NULL
ConsensusfromContig53109-snap_masked-ConsensusfromContig53109-abinit-gene-0.8-mRNA-1	tig00020553	93.103	29	5e-21	60.1	NULL
ConsensusfromContig53461-snap_masked-ConsensusfromContig53461-abinit-gene-0.0-mRNA-1	tig00020553	61.364	132	6.55e-36	134	NULL
ConsensusfromContig53948-snap_masked-ConsensusfromContig53948-abinit-gene-0.1-mRNA-1	tig00020553	100	61	6.75e-34	121	NULL
ConsensusfromContig59065-snap_masked-ConsensusfromContig59065-abinit-gene-0.0-mRNA-1	tig00020553	100	109	3.46e-59	196	ANU12180.1	40.4	94	6.1e-11	76.6
ConsensusfromContig6647-snap_masked-ConsensusfromContig6647-abinit-gene-0.1-mRNA-1	tig00020553	97.143	35	4.07e-15	70.5	NULL
ConsensusfromContig6722-snap_masked-ConsensusfromContig6722-abinit-gene-0.0-mRNA-1	tig00020553	100	64	6.38e-36	130	NULL
ConsensusfromContig6722-snap_masked-ConsensusfromContig6722-abinit-gene-0.1-mRNA-1	tig00020553	95.652	138	2.88e-81	267	NULL
ConsensusfromContig6840-snap_masked-ConsensusfromContig6840-abinit-gene-0.6-mRNA-1	tig00020553	88.506	87	1.88e-44	153	NULL
ConsensusfromContig6934-snap_masked-ConsensusfromContig6934-abinit-gene-0.0-mRNA-1	tig00020553	96.721	61	2.86e-20	84	NULL
ConsensusfromContig7223-snap_masked-ConsensusfromContig7223-abinit-gene-0.2-mRNA-1	tig00020553	100	39	4.36e-18	77.4	NULL
ConsensusfromContig7348-snap_masked-ConsensusfromContig7348-abinit-gene-0.3-mRNA-1	tig00020553	100	26	1.46e-15	53.9	NULL
ConsensusfromContig7611-snap_masked-ConsensusfromContig7611-abinit-gene-0.0-mRNA-1	tig00020553	100	37	1.31e-17	76.6	NULL
ConsensusfromContig7837-snap_masked-ConsensusfromContig7837-abinit-gene-0.4-mRNA-1	tig00020553	96.078	51	1.17e-26	101	GAC74095.1	58.5	53	1.5e-11	77.8
ConsensusfromContig9043-snap_masked-ConsensusfromContig9043-abinit-gene-0.1-mRNA-1	tig00020553	100	136	1.74e-70	230	NULL
ConsensusfromContig9205-snap_masked-ConsensusfromContig9205-abinit-gene-0.0-mRNA-1	tig00020553	71.591	88	3.8e-32	118	NULL
ConsensusfromContig40977-snap_masked-ConsensusfromContig40977-abinit-gene-0.0-mRNA-1	tig00020545	100	68	1.34e-39	139	NULL
ConsensusfromContig27063-maker-ConsensusfromContig27063-snap-gene-0.0-mRNA-1	tig00020544	100	30	1.54e-13	62	NULL
ConsensusfromContig37626-snap_masked-ConsensusfromContig37626-abinit-gene-0.4-mRNA-1	tig00020544	100	39	1.16e-19	82.8	NULL
ConsensusfromContig37626-snap_masked-ConsensusfromContig37626-abinit-gene-0.5-mRNA-1	tig00020544	100	76	1.36e-46	159	NULL
ConsensusfromContig37626-snap_masked-ConsensusfromContig37626-abinit-gene-0.9-mRNA-1	tig00020544	60.241	83	5.85e-32	89.4	NULL
ConsensusfromContig40995-snap_masked-ConsensusfromContig40995-abinit-gene-0.1-mRNA-1	tig00020544	100	79	5.85e-47	160	NULL
ConsensusfromContig59172-snap_masked-ConsensusfromContig59172-abinit-gene-0.0-mRNA-1	tig00020544	96.154	52	1.7e-27	103	NULL
ConsensusfromContig6872-maker-ConsensusfromContig6872-snap-gene-0.0-mRNA-1	tig00020544	100	41	1.47e-19	82.8	NULL
ConsensusfromContig26792-snap_masked-ConsensusfromContig26792-abinit-gene-0.0-mRNA-1	tig00020542	100	223	1.54e-123	386	NULL
ConsensusfromContig26792-snap_masked-ConsensusfromContig26792-abinit-gene-0.2-mRNA-1	tig00020542	100	105	2.46e-46	159	NULL
ConsensusfromContig26792-snap_masked-ConsensusfromContig26792-abinit-gene-0.4-mRNA-1	tig00020542	100	293	0	565	NULL
ConsensusfromContig44008-snap_masked-ConsensusfromContig44008-abinit-gene-0.0-mRNA-1	tig00020542	92.593	54	1.34e-34	112	NULL
ConsensusfromContig45263-snap_masked-ConsensusfromContig45263-abinit-gene-0.0-mRNA-1	tig00020542	98.529	68	3.48e-39	137	NULL
ConsensusfromContig55605-snap_masked-ConsensusfromContig55605-abinit-gene-0.1-mRNA-1	tig00020542	100	84	6.23e-51	171	NULL
ConsensusfromContig7187-snap_masked-ConsensusfromContig7187-abinit-gene-0.0-mRNA-1	tig00020542	100	311	0	589	KXZ46502.1	36.6	161	6.9e-15	91.3
ConsensusfromContig32185-snap_masked-ConsensusfromContig32185-abinit-gene-0.0-mRNA-1	tig00020539	100	73	2.88e-41	143	NULL
ConsensusfromContig3365-snap_masked-ConsensusfromContig3365-abinit-gene-0.0-mRNA-1	tig00020539	100	89	3.33e-59	195	NULL
ConsensusfromContig38470-snap_masked-ConsensusfromContig38470-abinit-gene-0.0-mRNA-1	tig00020539	100	165	4.92e-107	336	NULL
ConsensusfromContig44952-snap_masked-ConsensusfromContig44952-abinit-gene-0.0-mRNA-1	tig00020539	97.727	44	5.4e-23	90.9	NULL
ConsensusfromContig58417-snap_masked-ConsensusfromContig58417-abinit-gene-0.0-mRNA-1	tig00020539	100	73	3.71e-42	145	NULL
ConsensusfromContig7698-snap_masked-ConsensusfromContig7698-abinit-gene-0.0-mRNA-1	tig00020539	71.429	70	3e-22	94.4	NULL
ConsensusfromContig7698-snap_masked-ConsensusfromContig7698-abinit-gene-0.1-mRNA-1	tig00020539	97.959	98	2.42e-85	199	NULL
ConsensusfromContig10570-snap_masked-ConsensusfromContig10570-abinit-gene-0.0-mRNA-1	tig00020538	97.561	41	9.58e-24	80.5	NULL
ConsensusfromContig25613-snap_masked-ConsensusfromContig25613-abinit-gene-0.0-mRNA-1	tig00020538	75.789	95	1.81e-28	107	NULL
ConsensusfromContig42340-snap_masked-ConsensusfromContig42340-abinit-gene-0.0-mRNA-1	tig00020538	99.275	138	1.06e-63	211	NULL
ConsensusfromContig46096-snap_masked-ConsensusfromContig46096-abinit-gene-0.0-mRNA-1	tig00020538	100	64	6.72e-35	124	NULL
ConsensusfromContig55568-snap_masked-ConsensusfromContig55568-abinit-gene-0.0-mRNA-1	tig00020538	100	56	3.09e-30	114	NULL
ConsensusfromContig9523-snap_masked-ConsensusfromContig9523-abinit-gene-0.0-mRNA-1	tig00020538	56.25	64	3.31e-11	58.5	NULL
ConsensusfromContig25601-snap_masked-ConsensusfromContig25601-abinit-gene-0.1-mRNA-1	tig00020537	98.214	56	1.09e-30	112	NULL
ConsensusfromContig26706-snap_masked-ConsensusfromContig26706-abinit-gene-0.0-mRNA-1	tig00020537	100	98	1.86e-63	208	NULL
ConsensusfromContig29059-snap_masked-ConsensusfromContig29059-abinit-gene-0.0-mRNA-1	tig00020537	100	85	1.9e-49	167	NULL
ConsensusfromContig42213-snap_masked-ConsensusfromContig42213-abinit-gene-0.0-mRNA-1	tig00020537	100	56	4.38e-34	123	NULL
ConsensusfromContig54489-snap_masked-ConsensusfromContig54489-abinit-gene-0.0-mRNA-1	tig00020537	96.721	122	2.36e-39	140	NULL
ConsensusfromContig9167-snap_masked-ConsensusfromContig9167-abinit-gene-0.3-mRNA-1	tig00020537	63.208	106	1.68e-37	120	NULL
ConsensusfromContig25575-maker-ConsensusfromContig25575-snap-gene-0.1-mRNA-1	tig00020531	94.41	161	3.67e-109	237	NULL
ConsensusfromContig25692-snap_masked-ConsensusfromContig25692-abinit-gene-0.1-mRNA-1	tig00020531	62.13	169	1.46e-58	196	NULL
ConsensusfromContig26009-snap_masked-ConsensusfromContig26009-abinit-gene-0.0-mRNA-1	tig00020531	80.734	218	2.29e-105	333	NULL
ConsensusfromContig26790-snap_masked-ConsensusfromContig26790-abinit-gene-0.1-mRNA-1	tig00020531	96.491	57	1e-28	107	NULL
ConsensusfromContig27352-snap_masked-ConsensusfromContig27352-abinit-gene-0.0-mRNA-1	tig00020531	93.103	145	9.92e-87	277	NULL
ConsensusfromContig32586-snap_masked-ConsensusfromContig32586-abinit-gene-0.0-mRNA-1	tig00020531	58.763	97	1.93e-25	98.2	NULL
ConsensusfromContig41357-maker-ConsensusfromContig41357-snap-gene-0.0-mRNA-1	tig00020531	93.269	104	4.09e-61	203	NULL
ConsensusfromContig41357-snap_masked-ConsensusfromContig41357-abinit-gene-0.1-mRNA-1	tig00020531	81.675	191	5.71e-91	299	NULL
ConsensusfromContig41735-snap_masked-ConsensusfromContig41735-abinit-gene-0.0-mRNA-1	tig00020531	92.245	490	0	878	NULL
ConsensusfromContig48381-snap_masked-ConsensusfromContig48381-abinit-gene-0.0-mRNA-1	tig00020531	100	154	2.43e-102	327	PIS79389.1	36.3	124	1.7e-19	106.3
ConsensusfromContig49481-snap_masked-ConsensusfromContig49481-abinit-gene-0.0-mRNA-1	tig00020531	99.231	130	8.6e-83	265	NULL
ConsensusfromContig53950-maker-ConsensusfromContig53950-snap-gene-0.1-mRNA-1	tig00020531	83.871	124	8.06e-50	169	NULL
ConsensusfromContig7944-snap_masked-ConsensusfromContig7944-abinit-gene-0.0-mRNA-1	tig00020531	100	94	9.31e-58	194	NULL
ConsensusfromContig29186-snap_masked-ConsensusfromContig29186-abinit-gene-0.0-mRNA-1	tig00020528	81.818	110	2.5e-55	184	KYM95999.1	45.5	110	2.2e-22	114.4
ConsensusfromContig39769-snap_masked-ConsensusfromContig39769-abinit-gene-0.0-mRNA-1	tig00020519	97.959	49	2.95e-27	106	NULL
ConsensusfromContig25531-snap_masked-ConsensusfromContig25531-abinit-gene-0.1-mRNA-1	tig00020516	100	82	6.04e-49	167	NULL
ConsensusfromContig42527-snap_masked-ConsensusfromContig42527-abinit-gene-0.0-mRNA-1	tig00020516	98.101	158	1.62e-101	323	NULL
ConsensusfromContig7605-maker-ConsensusfromContig7605-snap-gene-0.1-mRNA-1	tig00020516	100	40	1.1e-21	77.8	NULL
ConsensusfromContig31119-snap_masked-ConsensusfromContig31119-abinit-gene-0.0-mRNA-1	tig00020515	100	160	1e-104	329	NULL
ConsensusfromContig38146-snap_masked-ConsensusfromContig38146-abinit-gene-0.4-mRNA-1	tig00020515	100	62	1.73e-33	120	NULL
ConsensusfromContig8810-snap_masked-ConsensusfromContig8810-abinit-gene-0.0-mRNA-1	tig00020515	80.315	127	9.18e-45	155	NULL
ConsensusfromContig11649-snap_masked-ConsensusfromContig11649-abinit-gene-0.1-mRNA-1	tig00020510	100	30	5.05e-12	60.8	NULL
ConsensusfromContig19611-snap_masked-ConsensusfromContig19611-abinit-gene-0.0-mRNA-1	tig00020510	100	105	1.83e-66	217	NULL
ConsensusfromContig26760-snap_masked-ConsensusfromContig26760-abinit-gene-0.1-mRNA-1	tig00020510	100	86	3.57e-30	112	NULL
ConsensusfromContig27430-snap_masked-ConsensusfromContig27430-abinit-gene-0.0-mRNA-1	tig00020510	100	31	1.05e-14	65.9	NULL
ConsensusfromContig37254-snap_masked-ConsensusfromContig37254-abinit-gene-0.0-mRNA-1	tig00020510	95	40	1.32e-25	84	NULL
ConsensusfromContig39501-snap_masked-ConsensusfromContig39501-abinit-gene-0.0-mRNA-1	tig00020510	95.745	94	3.05e-97	186	NULL
ConsensusfromContig40107-snap_masked-ConsensusfromContig40107-abinit-gene-0.0-mRNA-1	tig00020510	100	31	1.09e-19	65.1	NULL
ConsensusfromContig40107-snap_masked-ConsensusfromContig40107-abinit-gene-0.1-mRNA-1	tig00020510	100	45	1.65e-49	89.7	NULL
ConsensusfromContig40495-snap_masked-ConsensusfromContig40495-abinit-gene-0.0-mRNA-1	tig00020510	100	67	3.56e-28	105	NULL
ConsensusfromContig41265-snap_masked-ConsensusfromContig41265-abinit-gene-0.1-mRNA-1	tig00020510	100	182	4.29e-144	332	NULL
ConsensusfromContig8069-snap_masked-ConsensusfromContig8069-abinit-gene-0.0-mRNA-1	tig00020510	100	46	2.92e-24	98.2	NULL
ConsensusfromContig9939-snap_masked-ConsensusfromContig9939-abinit-gene-0.0-mRNA-1	tig00020510	100	41	2.24e-34	93.2	NULL
ConsensusfromContig53187-snap_masked-ConsensusfromContig53187-abinit-gene-0.1-mRNA-1	tig00020509	100	124	4.26e-72	243	NULL
ConsensusfromContig53187-snap_masked-ConsensusfromContig53187-abinit-gene-0.2-mRNA-1	tig00020509	70.721	222	1.04e-89	288	NULL
ConsensusfromContig53187-snap_masked-ConsensusfromContig53187-abinit-gene-0.3-mRNA-1	tig00020509	94.22	173	7.18e-103	333	NULL
ConsensusfromContig53187-snap_masked-ConsensusfromContig53187-abinit-gene-0.5-mRNA-1	tig00020509	73.684	114	2.22e-47	161	NULL
ConsensusfromContig9810-snap_masked-ConsensusfromContig9810-abinit-gene-0.0-mRNA-1	tig00020509	91.765	85	7.61e-45	158	NULL
ConsensusfromContig26065-snap_masked-ConsensusfromContig26065-abinit-gene-0.12-mRNA-1	tig00020499	84.512	297	6.7e-157	484	NULL
ConsensusfromContig26065-snap_masked-ConsensusfromContig26065-abinit-gene-0.14-mRNA-1	tig00020499	86.747	166	5.01e-91	290	NULL
ConsensusfromContig26065-snap_masked-ConsensusfromContig26065-abinit-gene-0.15-mRNA-1	tig00020499	100	193	1.88e-117	368	NULL
ConsensusfromContig26065-snap_masked-ConsensusfromContig26065-abinit-gene-0.4-mRNA-1	tig00020499	97.619	42	6.85e-20	84.7	NULL
ConsensusfromContig7148-snap_masked-ConsensusfromContig7148-abinit-gene-0.0-mRNA-1	tig00020499	100	77	1.2e-47	165	NULL
ConsensusfromContig42726-snap_masked-ConsensusfromContig42726-abinit-gene-0.0-mRNA-1	tig00001669	100	32	2.16e-14	66.6	NULL
ConsensusfromContig54267-snap_masked-ConsensusfromContig54267-abinit-gene-0.2-mRNA-1	tig00001636	100	42	2.98e-26	89.7	NULL
ConsensusfromContig13228-maker-ConsensusfromContig13228-snap-gene-0.0-mRNA-1	tig00001600	100	34	1.8e-14	68.6	NULL
ConsensusfromContig26044-snap_masked-ConsensusfromContig26044-abinit-gene-0.0-mRNA-1	tig00001593	90.184	163	3.2e-91	290	NULL
ConsensusfromContig45432-snap_masked-ConsensusfromContig45432-abinit-gene-0.0-mRNA-1	tig00001593	98.165	109	4.92e-42	147	NULL
ConsensusfromContig46014-snap_masked-ConsensusfromContig46014-abinit-gene-0.0-mRNA-1	tig00001593	100	115	3.94e-55	185	NULL
ConsensusfromContig58473-snap_masked-ConsensusfromContig58473-abinit-gene-0.0-mRNA-1	tig00001593	100	57	5.05e-31	113	NULL
ConsensusfromContig11700-snap_masked-ConsensusfromContig11700-abinit-gene-0.0-mRNA-1	tig00001590	89.535	86	1.2e-22	96.3	NULL
ConsensusfromContig37769-snap_masked-ConsensusfromContig37769-abinit-gene-0.2-mRNA-1	tig00001537	86.601	306	0	492	NULL
ConsensusfromContig40297-snap_masked-ConsensusfromContig40297-abinit-gene-0.1-mRNA-1	tig00001537	97.778	45	6.12e-15	67.8	WP_073592927.1	68.9	45	2.8e-08	67
ConsensusfromContig31560-maker-ConsensusfromContig31560-snap-gene-0.0-mRNA-1	tig00001535	63.38	71	1.29e-19	82.4	NULL
ConsensusfromContig8096-snap_masked-ConsensusfromContig8096-abinit-gene-0.0-mRNA-1	tig00001535	100	27	6.21e-13	52	NULL
ConsensusfromContig55619-snap_masked-ConsensusfromContig55619-abinit-gene-0.0-mRNA-1	tig00001530	100	138	6.41e-89	285	NULL
ConsensusfromContig59836-snap_masked-ConsensusfromContig59836-abinit-gene-0.0-mRNA-1	tig00001527	85.106	94	6.23e-43	149	NULL
ConsensusfromContig14202-snap_masked-ConsensusfromContig14202-abinit-gene-0.1-mRNA-1	tig00001521	98.374	123	5.21e-77	248	NULL
ConsensusfromContig40667-snap_masked-ConsensusfromContig40667-abinit-gene-0.0-mRNA-1	tig00001521	100	35	7.73e-20	82	NULL
ConsensusfromContig37009-maker-ConsensusfromContig37009-snap-gene-0.1-mRNA-1	tig00001497	100	53	2.27e-30	115	NULL
ConsensusfromContig39531-snap_masked-ConsensusfromContig39531-abinit-gene-0.0-mRNA-1	tig00001497	100	22	5.3e-11	48.5	NULL
ConsensusfromContig7579-snap_masked-ConsensusfromContig7579-abinit-gene-0.1-mRNA-1	tig00001487	100	116	2.8e-60	201	NULL
ConsensusfromContig39964-snap_masked-ConsensusfromContig39964-abinit-gene-0.0-mRNA-1	tig00001479	93.75	48	1.77e-24	96.3	NULL
ConsensusfromContig53147-snap_masked-ConsensusfromContig53147-abinit-gene-0.0-mRNA-1	tig00001479	82.353	136	2.68e-62	209	NULL
ConsensusfromContig38773-snap_masked-ConsensusfromContig38773-abinit-gene-0.0-mRNA-1	tig00001477	56.522	115	2.26e-26	105	NULL
ConsensusfromContig14655-snap_masked-ConsensusfromContig14655-abinit-gene-0.0-mRNA-1	tig00001467	72.414	29	3.32e-12	50.1	WP_024811512.1	56.5	108	5.9e-21	109.8
ConsensusfromContig53749-maker-ConsensusfromContig53749-snap-gene-0.0-mRNA-1	tig00001466	62.121	198	2.57e-60	206	NULL
ConsensusfromContig37625-snap_masked-ConsensusfromContig37625-abinit-gene-0.0-mRNA-1	tig00001443	97.561	41	2.98e-14	75.1	NULL
ConsensusfromContig26465-snap_masked-ConsensusfromContig26465-abinit-gene-0.0-mRNA-1	tig00001413	100	49	2.33e-24	99	NULL
ConsensusfromContig49534-snap_masked-ConsensusfromContig49534-abinit-gene-0.0-mRNA-1	tig00001413	100	67	9.78e-25	96.3	NULL
ConsensusfromContig51704-snap_masked-ConsensusfromContig51704-abinit-gene-0.0-mRNA-1	tig00001413	88.889	45	2.36e-19	80.5	NULL
ConsensusfromContig39201-snap_masked-ConsensusfromContig39201-abinit-gene-0.0-mRNA-1	tig00001409	60.976	82	6.17e-31	88.2	NULL
ConsensusfromContig55535-snap_masked-ConsensusfromContig55535-abinit-gene-0.0-mRNA-1	tig00001409	100	74	4.03e-30	111	NULL
ConsensusfromContig19098-snap_masked-ConsensusfromContig19098-abinit-gene-0.0-mRNA-1	tig00001408	100	46	5.43e-11	56.6	NULL
ConsensusfromContig10636-snap_masked-ConsensusfromContig10636-abinit-gene-0.0-mRNA-1	tig00001387	100	152	4.42e-94	311	NULL
ConsensusfromContig15015-snap_masked-ConsensusfromContig15015-abinit-gene-0.0-mRNA-1	tig00001387	100	71	7.54e-42	145	NULL
ConsensusfromContig15015-snap_masked-ConsensusfromContig15015-abinit-gene-0.2-mRNA-1	tig00001387	85.075	67	4.59e-50	110	NULL
ConsensusfromContig16239-snap_masked-ConsensusfromContig16239-abinit-gene-0.0-mRNA-1	tig00001387	100	31	1.04e-12	62	NULL
ConsensusfromContig20060-snap_masked-ConsensusfromContig20060-abinit-gene-0.0-mRNA-1	tig00001387	100	98	4.79e-86	203	NULL
ConsensusfromContig26530-snap_masked-ConsensusfromContig26530-abinit-gene-0.0-mRNA-1	tig00001387	71.331	293	1.22e-103	330	NULL
ConsensusfromContig26530-snap_masked-ConsensusfromContig26530-abinit-gene-0.1-mRNA-1	tig00001387	81.579	114	6.82e-62	141	NULL
ConsensusfromContig52777-snap_masked-ConsensusfromContig52777-abinit-gene-0.0-mRNA-1	tig00001387	92.727	55	4.01e-14	65.5	NULL
ConsensusfromContig52777-snap_masked-ConsensusfromContig52777-abinit-gene-0.1-mRNA-1	tig00001387	97.482	278	0	555	NULL
ConsensusfromContig7580-snap_masked-ConsensusfromContig7580-abinit-gene-0.0-mRNA-1	tig00001387	82.576	264	3.55e-138	430	NULL
ConsensusfromContig7580-snap_masked-ConsensusfromContig7580-abinit-gene-0.1-mRNA-1	tig00001387	94.253	87	6.92e-67	176	NULL
ConsensusfromContig7580-snap_masked-ConsensusfromContig7580-abinit-gene-0.3-mRNA-1	tig00001387	100	112	5.52e-64	213	NULL
ConsensusfromContig7580-snap_masked-ConsensusfromContig7580-abinit-gene-0.4-mRNA-1	tig00001387	74.725	91	1.21e-34	127	NULL
ConsensusfromContig8406-snap_masked-ConsensusfromContig8406-abinit-gene-0.0-mRNA-1	tig00001387	78.889	90	1.44e-16	74.3	NULL
ConsensusfromContig40633-snap_masked-ConsensusfromContig40633-abinit-gene-0.0-mRNA-1	tig00001384	84.892	139	3.1e-19	89.4	NULL
ConsensusfromContig13778-snap_masked-ConsensusfromContig13778-abinit-gene-0.0-mRNA-1	tig00001378	100	66	1.71e-40	143	NULL
ConsensusfromContig29257-snap_masked-ConsensusfromContig29257-abinit-gene-0.0-mRNA-1	tig00001378	77.193	171	2.55e-81	261	NULL
ConsensusfromContig32585-snap_masked-ConsensusfromContig32585-abinit-gene-0.0-mRNA-1	tig00001378	99.231	130	1.69e-82	264	NULL
ConsensusfromContig38750-snap_masked-ConsensusfromContig38750-abinit-gene-0.2-mRNA-1	tig00001378	94.231	52	3.33e-28	106	NULL
ConsensusfromContig41344-snap_masked-ConsensusfromContig41344-abinit-gene-0.0-mRNA-1	tig00001378	99.681	313	0	647	PYX77588.1	40.9	164	1.8e-26	129.8
ConsensusfromContig54190-snap_masked-ConsensusfromContig54190-abinit-gene-0.0-mRNA-1	tig00001378	78.626	131	6.07e-62	204	GBF97808.1	36.3	113	4e-12	80.5
ConsensusfromContig54230-snap_masked-ConsensusfromContig54230-abinit-gene-0.2-mRNA-1	tig00001378	83.884	242	2.16e-133	417	OGD25607.1	35.4	206	3.6e-28	135.2
ConsensusfromContig54700-snap_masked-ConsensusfromContig54700-abinit-gene-0.0-mRNA-1	tig00001378	89.655	232	3.9e-125	394	XP_026817784.1	45.5	187	3.2e-35	158.7
ConsensusfromContig56553-snap_masked-ConsensusfromContig56553-abinit-gene-0.0-mRNA-1	tig00001378	96.8	125	2.98e-79	255	NULL
ConsensusfromContig39141-maker-ConsensusfromContig39141-snap-gene-0.0-mRNA-1	tig00001376	74.603	63	1.61e-20	85.1	NULL
ConsensusfromContig19421-snap_masked-ConsensusfromContig19421-abinit-gene-0.0-mRNA-1	tig00001375	100	99	5.62e-63	206	NULL
ConsensusfromContig27101-snap_masked-ConsensusfromContig27101-abinit-gene-0.0-mRNA-1	tig00001375	86.667	45	4.87e-18	76.6	NULL
ConsensusfromContig40895-snap_masked-ConsensusfromContig40895-abinit-gene-0.0-mRNA-1	tig00001375	94.444	36	4.88e-18	79.3	NULL
ConsensusfromContig41411-snap_masked-ConsensusfromContig41411-abinit-gene-0.0-mRNA-1	tig00001375	86.726	226	5.01e-114	359	NULL
ConsensusfromContig55153-snap_masked-ConsensusfromContig55153-abinit-gene-0.0-mRNA-1	tig00001375	82.828	99	8.99e-47	162	NULL
ConsensusfromContig60070-snap_masked-ConsensusfromContig60070-abinit-gene-0.0-mRNA-1	tig00001375	100	59	1.55e-34	123	NULL
ConsensusfromContig8215-snap_masked-ConsensusfromContig8215-abinit-gene-0.1-mRNA-1	tig00001374	100	75	3.11e-17	75.5	NULL
ConsensusfromContig14305-maker-ConsensusfromContig14305-snap-gene-0.0-mRNA-1	tig00001373	96.226	53	2.38e-13	65.5	NULL
ConsensusfromContig14224-snap_masked-ConsensusfromContig14224-abinit-gene-0.0-mRNA-1	tig00001372	100	173	4.31e-115	360	NULL
ConsensusfromContig15125-snap_masked-ConsensusfromContig15125-abinit-gene-0.0-mRNA-1	tig00001372	48.201	139	5.92e-24	95.5	NULL
ConsensusfromContig26036-snap_masked-ConsensusfromContig26036-abinit-gene-0.0-mRNA-1	tig00001372	100	195	2.61e-114	358	NULL
ConsensusfromContig27780-snap_masked-ConsensusfromContig27780-abinit-gene-0.0-mRNA-1	tig00001372	100	77	7.45e-46	156	NULL
ConsensusfromContig39821-snap_masked-ConsensusfromContig39821-abinit-gene-0.0-mRNA-1	tig00001372	98	50	8.53e-28	105	NULL
ConsensusfromContig41913-snap_masked-ConsensusfromContig41913-abinit-gene-0.0-mRNA-1	tig00001372	86.283	226	5.13e-124	389	PNH09165.1	38.4	172	1.7e-24	122.9
ConsensusfromContig42067-snap_masked-ConsensusfromContig42067-abinit-gene-0.0-mRNA-1	tig00001372	80.233	516	0	800	NULL
ConsensusfromContig46886-snap_masked-ConsensusfromContig46886-abinit-gene-0.0-mRNA-1	tig00001372	97.101	69	3.68e-39	138	NULL
ConsensusfromContig49242-snap_masked-ConsensusfromContig49242-abinit-gene-0.0-mRNA-1	tig00001372	100	152	2.06e-100	317	NULL
ConsensusfromContig10125-snap_masked-ConsensusfromContig10125-abinit-gene-0.1-mRNA-1	tig00001371	100	55	3.28e-32	117	OSX75563.1	52.6	78	1.7e-07	64.7
ConsensusfromContig40511-snap_masked-ConsensusfromContig40511-abinit-gene-0.0-mRNA-1	tig00001368	100	29	3.37e-13	63.2	NULL
ConsensusfromContig36090-snap_masked-ConsensusfromContig36090-abinit-gene-0.0-mRNA-1	tig00001366	100	56	4.3e-21	85.9	NULL
ConsensusfromContig40691-snap_masked-ConsensusfromContig40691-abinit-gene-0.1-mRNA-1	tig00001355	78.75	80	6.31e-34	122	NULL
ConsensusfromContig26007-maker-ConsensusfromContig26007-snap-gene-0.0-mRNA-1	tig00001344	61.972	71	3.07e-18	78.6	NULL
ConsensusfromContig43296-snap_masked-ConsensusfromContig43296-abinit-gene-0.1-mRNA-1	tig00001344	67.164	67	1.44e-19	84.3	NULL
ConsensusfromContig10580-snap_masked-ConsensusfromContig10580-abinit-gene-0.1-mRNA-1	tig00001343	99.099	111	1.61e-43	157	NULL
ConsensusfromContig20374-snap_masked-ConsensusfromContig20374-abinit-gene-0.0-mRNA-1	tig00001343	100	34	5.59e-13	65.1	NULL
ConsensusfromContig25982-snap_masked-ConsensusfromContig25982-abinit-gene-0.0-mRNA-1	tig00001343	99.103	223	6.24e-132	410	NULL
ConsensusfromContig15340-snap_masked-ConsensusfromContig15340-abinit-gene-0.0-mRNA-1	tig00001340	100	125	7.39e-82	262	NULL
ConsensusfromContig28576-snap_masked-ConsensusfromContig28576-abinit-gene-0.0-mRNA-1	tig00001340	76.596	47	3.22e-13	63.9	NULL
ConsensusfromContig39022-snap_masked-ConsensusfromContig39022-abinit-gene-0.0-mRNA-1	tig00001340	76.812	207	2.3e-95	302	NULL
ConsensusfromContig39042-snap_masked-ConsensusfromContig39042-abinit-gene-0.0-mRNA-1	tig00001340	100	26	3.02e-16	52.8	NULL
ConsensusfromContig40067-snap_masked-ConsensusfromContig40067-abinit-gene-0.0-mRNA-1	tig00001340	94.872	39	2.24e-20	85.1	NULL
ConsensusfromContig44550-maker-ConsensusfromContig44550-snap-gene-0.0-mRNA-1	tig00001340	78.409	88	5.4e-34	122	NULL
ConsensusfromContig45925-snap_masked-ConsensusfromContig45925-abinit-gene-0.0-mRNA-1	tig00001340	100	57	6.79e-34	121	NULL
ConsensusfromContig50992-snap_masked-ConsensusfromContig50992-abinit-gene-0.0-mRNA-1	tig00001340	100	68	6.13e-30	110	NULL
ConsensusfromContig37396-snap_masked-ConsensusfromContig37396-abinit-gene-0.5-mRNA-1	tig00001339	100	44	6.2e-36	88.2	NULL
ConsensusfromContig30966-snap_masked-ConsensusfromContig30966-abinit-gene-0.0-mRNA-1	tig00001333	97.5	80	2.39e-32	119	NULL
ConsensusfromContig26867-snap_masked-ConsensusfromContig26867-abinit-gene-0.0-mRNA-1	tig00001329	65.06	83	7.16e-27	104	NULL
ConsensusfromContig31747-snap_masked-ConsensusfromContig31747-abinit-gene-0.0-mRNA-1	tig00001329	91.837	49	3e-25	96.7	NULL
ConsensusfromContig45954-snap_masked-ConsensusfromContig45954-abinit-gene-0.0-mRNA-1	tig00001329	100	52	1.48e-42	108	NULL
ConsensusfromContig15027-snap_masked-ConsensusfromContig15027-abinit-gene-0.0-mRNA-1	tig00001314	49.231	130	4.55e-36	130	NULL
ConsensusfromContig16943-maker-ConsensusfromContig16943-snap-gene-0.0-mRNA-1	tig00001314	88.667	150	1.47e-63	214	NULL
ConsensusfromContig20118-snap_masked-ConsensusfromContig20118-abinit-gene-0.0-mRNA-1	tig00001314	100	61	4.8e-38	133	NULL
ConsensusfromContig44754-snap_masked-ConsensusfromContig44754-abinit-gene-0.0-mRNA-1	tig00001314	100	38	2.69e-17	74.7	NULL
ConsensusfromContig54230-snap_masked-ConsensusfromContig54230-abinit-gene-0.1-mRNA-1	tig00001314	67.521	117	5.8e-44	155	NULL
ConsensusfromContig25712-snap_masked-ConsensusfromContig25712-abinit-gene-0.0-mRNA-1	tig00001307	100	50	1.3e-23	97.4	NULL
ConsensusfromContig27634-snap_masked-ConsensusfromContig27634-abinit-gene-0.0-mRNA-1	tig00001307	97.872	47	3.47e-32	96.7	NULL
ConsensusfromContig27634-snap_masked-ConsensusfromContig27634-abinit-gene-0.1-mRNA-1	tig00001307	34.746	118	1.98e-16	52.8	NULL
ConsensusfromContig27918-snap_masked-ConsensusfromContig27918-abinit-gene-0.0-mRNA-1	tig00001307	100	35	2.39e-13	68.9	NULL
ConsensusfromContig56176-snap_masked-ConsensusfromContig56176-abinit-gene-0.0-mRNA-1	tig00001307	54.815	135	8.14e-19	80.1	NULL
ConsensusfromContig58672-snap_masked-ConsensusfromContig58672-abinit-gene-0.0-mRNA-1	tig00001307	100	45	7.7e-24	93.2	NULL
ConsensusfromContig19770-snap_masked-ConsensusfromContig19770-abinit-gene-0.0-mRNA-1	tig00001301	100	50	6.25e-47	112	NULL
ConsensusfromContig25833-snap_masked-ConsensusfromContig25833-abinit-gene-0.0-mRNA-1	tig00001301	96.124	129	1.05e-67	226	NULL
ConsensusfromContig30734-snap_masked-ConsensusfromContig30734-abinit-gene-0.0-mRNA-1	tig00001301	98.876	89	1.05e-44	154	NULL
ConsensusfromContig44656-snap_masked-ConsensusfromContig44656-abinit-gene-0.0-mRNA-1	tig00001301	88.387	155	1.06e-79	257	NULL
ConsensusfromContig45541-maker-ConsensusfromContig45541-snap-gene-0.0-mRNA-1	tig00001301	78.409	88	4.67e-34	122	NULL
ConsensusfromContig46679-snap_masked-ConsensusfromContig46679-abinit-gene-0.0-mRNA-1	tig00001301	98.765	81	1.11e-13	65.5	NULL
ConsensusfromContig54513-snap_masked-ConsensusfromContig54513-abinit-gene-0.0-mRNA-1	tig00001301	100	120	1.75e-75	246	EWM28936.1	44.9	78	4.4e-06	61.2
ConsensusfromContig54513-snap_masked-ConsensusfromContig54513-abinit-gene-0.1-mRNA-1	tig00001301	98.551	69	8.84e-44	143	NULL
ConsensusfromContig58371-snap_masked-ConsensusfromContig58371-abinit-gene-0.0-mRNA-1	tig00001301	100	86	6.51e-53	177	NULL
ConsensusfromContig7959-snap_masked-ConsensusfromContig7959-abinit-gene-0.0-mRNA-1	tig00001301	83.721	86	2.45e-75	145	NULL
ConsensusfromContig8856-snap_masked-ConsensusfromContig8856-abinit-gene-0.2-mRNA-1	tig00001301	99.237	131	9.05e-87	278	NULL
ConsensusfromContig8856-snap_masked-ConsensusfromContig8856-abinit-gene-0.3-mRNA-1	tig00001301	97.248	109	3.49e-65	214	NULL
ConsensusfromContig8876-snap_masked-ConsensusfromContig8876-abinit-gene-0.0-mRNA-1	tig00001286	51.351	185	2.15e-38	137	NULL
ConsensusfromContig16185-snap_masked-ConsensusfromContig16185-abinit-gene-0.0-mRNA-1	tig00001278	100	85	2.1e-11	63.5	NULL
ConsensusfromContig44945-snap_masked-ConsensusfromContig44945-abinit-gene-0.0-mRNA-1	tig00001269	97.619	84	4.45e-49	166	NULL
ConsensusfromContig41096-snap_masked-ConsensusfromContig41096-abinit-gene-0.1-mRNA-1	tig00001265	98.611	72	1.94e-25	101	NULL
ConsensusfromContig41233-snap_masked-ConsensusfromContig41233-abinit-gene-0.0-mRNA-1	tig00001265	98.507	67	3.04e-37	131	NULL
ConsensusfromContig8067-maker-ConsensusfromContig8067-snap-gene-0.0-mRNA-1	tig00001265	100	100	6.21e-58	199	NULL
ConsensusfromContig55727-maker-ConsensusfromContig55727-snap-gene-0.0-mRNA-1	tig00001254	98.113	53	5.7e-30	110	NULL
ConsensusfromContig55727-maker-ConsensusfromContig55727-snap-gene-0.0-mRNA-2	tig00001254	54.198	131	6.48e-33	119	NULL
ConsensusfromContig55727-maker-ConsensusfromContig55727-snap-gene-0.1-mRNA-1	tig00001254	92.105	38	1.32e-15	70.1	NULL
ConsensusfromContig30094-snap_masked-ConsensusfromContig30094-abinit-gene-0.0-mRNA-1	tig00001253	99.435	177	1.15e-118	370	NULL
ConsensusfromContig38442-snap_masked-ConsensusfromContig38442-abinit-gene-0.0-mRNA-1	tig00001253	85.714	70	8.24e-33	118	NULL
ConsensusfromContig7403-snap_masked-ConsensusfromContig7403-abinit-gene-0.2-mRNA-1	tig00001253	74.699	83	3.36e-32	118	NULL
ConsensusfromContig14785-snap_masked-ConsensusfromContig14785-abinit-gene-0.0-mRNA-1	tig00001239	100	299	0	578	NULL
ConsensusfromContig26027-snap_masked-ConsensusfromContig26027-abinit-gene-0.1-mRNA-1	tig00001239	98.997	299	0	588	NULL
ConsensusfromContig26538-snap_masked-ConsensusfromContig26538-abinit-gene-0.1-mRNA-1	tig00001239	100	31	4.91e-16	62.8	NULL
ConsensusfromContig26626-snap_masked-ConsensusfromContig26626-abinit-gene-0.0-mRNA-1	tig00001239	96.324	408	0	793	NULL
ConsensusfromContig26626-snap_masked-ConsensusfromContig26626-abinit-gene-0.2-mRNA-1	tig00001239	100	241	2.88e-162	498	RPI88552.1	28.7	188	9.7e-09	70.5
ConsensusfromContig27102-snap_masked-ConsensusfromContig27102-abinit-gene-0.0-mRNA-1	tig00001239	100	483	0	1015	XP_002118404.1	28.4	468	7.3e-40	174.9
ConsensusfromContig38213-snap_masked-ConsensusfromContig38213-abinit-gene-0.0-mRNA-1	tig00001239	98	50	1.28e-33	100	NULL
ConsensusfromContig41307-snap_masked-ConsensusfromContig41307-abinit-gene-0.1-mRNA-1	tig00001239	100	55	5.73e-31	113	NULL
ConsensusfromContig45472-snap_masked-ConsensusfromContig45472-abinit-gene-0.0-mRNA-1	tig00001239	100	135	1.6e-87	279	NULL
ConsensusfromContig7001-snap_masked-ConsensusfromContig7001-abinit-gene-0.0-mRNA-1	tig00001239	58.394	137	1.7e-102	135	NULL
ConsensusfromContig8081-maker-ConsensusfromContig8081-snap-gene-0.0-mRNA-1	tig00001234	80	95	6.16e-39	137	NULL
ConsensusfromContig40595-snap_masked-ConsensusfromContig40595-abinit-gene-0.0-mRNA-1	tig00001231	100	46	1.34e-23	91.7	NULL
ConsensusfromContig8213-snap_masked-ConsensusfromContig8213-abinit-gene-0.1-mRNA-1	tig00001229	91.818	110	1.69e-41	145	NULL
ConsensusfromContig8301-maker-ConsensusfromContig8301-snap-gene-0.0-mRNA-2	tig00001229	91.244	217	2.93e-98	290	XP_006592734.1	36.4	99	3.7e-08	68.6
ConsensusfromContig11946-snap_masked-ConsensusfromContig11946-abinit-gene-0.2-mRNA-1	tig00001224	90.833	120	1.12e-51	177	NULL
ConsensusfromContig25782-snap_masked-ConsensusfromContig25782-abinit-gene-0.1-mRNA-1	tig00001220	69.959	243	7.42e-101	321	NULL
ConsensusfromContig26596-snap_masked-ConsensusfromContig26596-abinit-gene-0.0-mRNA-1	tig00001220	88.806	134	1.21e-73	238	NULL
ConsensusfromContig26596-snap_masked-ConsensusfromContig26596-abinit-gene-0.1-mRNA-1	tig00001220	99.736	379	0	760	NULL
ConsensusfromContig26612-snap_masked-ConsensusfromContig26612-abinit-gene-0.0-mRNA-1	tig00001220	90.769	130	2.31e-73	238	NULL
ConsensusfromContig27461-snap_masked-ConsensusfromContig27461-abinit-gene-0.0-mRNA-1	tig00001220	93.333	60	2.7e-31	114	NULL
ConsensusfromContig27752-snap_masked-ConsensusfromContig27752-abinit-gene-0.0-mRNA-1	tig00001220	96.875	128	3.3e-80	257	NULL
ConsensusfromContig27842-snap_masked-ConsensusfromContig27842-abinit-gene-0.0-mRNA-1	tig00001220	100	97	1.76e-61	202	NULL
ConsensusfromContig37282-snap_masked-ConsensusfromContig37282-abinit-gene-0.1-mRNA-1	tig00001220	100	133	1.38e-69	227	NULL
ConsensusfromContig41527-snap_masked-ConsensusfromContig41527-abinit-gene-0.0-mRNA-1	tig00001220	100	82	9.13e-39	136	NULL
ConsensusfromContig41598-snap_masked-ConsensusfromContig41598-abinit-gene-0.0-mRNA-1	tig00001220	95.597	159	8.94e-99	313	OMJ12560.1	38.4	164	6.3e-15	90.5
ConsensusfromContig51082-snap_masked-ConsensusfromContig51082-abinit-gene-0.0-mRNA-1	tig00001220	73.585	106	1.98e-52	177	CDH61459.1	44.3	97	6e-11	76.6
ConsensusfromContig55789-snap_masked-ConsensusfromContig55789-abinit-gene-0.0-mRNA-1	tig00001220	64.179	201	1.88e-30	115	NULL
ConsensusfromContig14030-maker-ConsensusfromContig14030-snap-gene-0.0-mRNA-1	tig00001215	95.556	45	1.89e-20	85.5	NULL
ConsensusfromContig37690-snap_masked-ConsensusfromContig37690-abinit-gene-0.1-mRNA-1	tig00001208	96.226	53	1.33e-29	112	NULL
ConsensusfromContig8221-snap_masked-ConsensusfromContig8221-abinit-gene-0.0-mRNA-1	tig00001208	94.915	236	5.86e-136	445	NULL
ConsensusfromContig37147-snap_masked-ConsensusfromContig37147-abinit-gene-0.14-mRNA-1	tig00001206	74.783	115	1.38e-34	125	NULL
ConsensusfromContig37147-snap_masked-ConsensusfromContig37147-abinit-gene-0.8-mRNA-1	tig00001206	54.545	110	2.18e-25	100	NULL
ConsensusfromContig37147-snap_masked-ConsensusfromContig37147-abinit-gene-0.9-mRNA-1	tig00001206	100	117	2.65e-61	202	NULL
ConsensusfromContig54271-snap_masked-ConsensusfromContig54271-abinit-gene-0.1-mRNA-1	tig00001187	71.545	123	5.61e-47	161	NULL
ConsensusfromContig25702-snap_masked-ConsensusfromContig25702-abinit-gene-0.0-mRNA-1	tig00001182	93.333	60	8.34e-31	114	NULL
ConsensusfromContig25702-snap_masked-ConsensusfromContig25702-abinit-gene-0.1-mRNA-1	tig00001182	100	572	0	1132	RDD36226.1	25.4	370	1.2e-12	84.7
ConsensusfromContig25830-snap_masked-ConsensusfromContig25830-abinit-gene-0.1-mRNA-1	tig00001182	100	295	0	560	PNH09165.1	38.7	269	4.2e-38	168.3
ConsensusfromContig25830-snap_masked-ConsensusfromContig25830-abinit-gene-0.2-mRNA-1	tig00001182	100	483	0	959	RDD36226.1	23.8	362	3.3e-08	69.7
ConsensusfromContig26135-snap_masked-ConsensusfromContig26135-abinit-gene-0.0-mRNA-1	tig00001182	100	84	3e-50	169	NULL
ConsensusfromContig26135-snap_masked-ConsensusfromContig26135-abinit-gene-0.2-mRNA-1	tig00001182	100	322	0	671	XP_002118404.1	24.3	288	3.5e-06	62.4
ConsensusfromContig54230-snap_masked-ConsensusfromContig54230-abinit-gene-0.0-mRNA-1	tig00001182	70.833	96	1.13e-35	128	NULL
ConsensusfromContig7707-snap_masked-ConsensusfromContig7707-abinit-gene-0.1-mRNA-1	tig00001181	85.135	74	2.57e-19	70.9	NULL
ConsensusfromContig47912-snap_masked-ConsensusfromContig47912-abinit-gene-0.0-mRNA-1	tig00001178	100	90	9.25e-57	188	NULL
ConsensusfromContig39144-snap_masked-ConsensusfromContig39144-abinit-gene-0.0-mRNA-1	tig00001177	56.579	76	1.48e-14	69.7	NULL
ConsensusfromContig52861-snap_masked-ConsensusfromContig52861-abinit-gene-0.0-mRNA-1	tig00001177	73.793	145	7.9e-73	201	NULL
ConsensusfromContig52861-snap_masked-ConsensusfromContig52861-abinit-gene-0.1-mRNA-1	tig00001177	94.444	36	7.62e-17	68.9	NULL
ConsensusfromContig53487-maker-ConsensusfromContig53487-snap-gene-0.0-mRNA-1	tig00001164	90.698	43	6.3e-19	79	NULL
ConsensusfromContig54402-snap_masked-ConsensusfromContig54402-abinit-gene-0.1-mRNA-1	tig00001164	100	88	1.95e-40	142	NULL
ConsensusfromContig52923-snap_masked-ConsensusfromContig52923-abinit-gene-0.2-mRNA-1	tig00001163	87.5	136	1.51e-61	203	NULL
ConsensusfromContig52923-snap_masked-ConsensusfromContig52923-abinit-gene-0.3-mRNA-1	tig00001163	96.104	77	5.24e-44	155	NULL
ConsensusfromContig37076-snap_masked-ConsensusfromContig37076-abinit-gene-0.2-mRNA-1	tig00001160	100	46	4.2e-24	100	NULL
ConsensusfromContig44529-snap_masked-ConsensusfromContig44529-abinit-gene-0.0-mRNA-1	tig00001160	100	132	3.57e-84	269	NULL
ConsensusfromContig8860-snap_masked-ConsensusfromContig8860-abinit-gene-0.1-mRNA-1	tig00001160	100	40	1.37e-19	81.3	NULL
ConsensusfromContig38228-snap_masked-ConsensusfromContig38228-abinit-gene-0.1-mRNA-1	tig00001130	68.75	80	1.4e-19	87.4	NULL
ConsensusfromContig54487-snap_masked-ConsensusfromContig54487-abinit-gene-0.0-mRNA-1	tig00001130	63.636	132	2.76e-17	79	NULL
ConsensusfromContig27851-snap_masked-ConsensusfromContig27851-abinit-gene-0.4-mRNA-1	tig00001127	100	41	6.76e-21	85.9	NULL
ConsensusfromContig37459-snap_masked-ConsensusfromContig37459-abinit-gene-0.0-mRNA-1	tig00001127	96.429	28	1.15e-13	56.2	NULL
ConsensusfromContig41358-snap_masked-ConsensusfromContig41358-abinit-gene-0.0-mRNA-1	tig00001127	98.701	77	3.06e-46	160	NULL
ConsensusfromContig14084-snap_masked-ConsensusfromContig14084-abinit-gene-0.0-mRNA-1	tig00001126	63.542	96	1.16e-28	107	NULL
ConsensusfromContig40293-snap_masked-ConsensusfromContig40293-abinit-gene-0.0-mRNA-1	tig00001126	86.111	36	6.85e-12	60.5	NULL
ConsensusfromContig39368-maker-ConsensusfromContig39368-snap-gene-0.0-mRNA-1	tig00001107	53.363	223	1.81e-60	204	XP_027050181.1	33.6	137	3.1e-10	75.1
ConsensusfromContig53586-snap_masked-ConsensusfromContig53586-abinit-gene-0.1-mRNA-1	tig00001107	100	107	3.42e-68	222	NULL
ConsensusfromContig38371-snap_masked-ConsensusfromContig38371-abinit-gene-0.0-mRNA-1	tig00001098	98.413	126	4.15e-139	265	VBB86624.1	23.5	226	8.6e-07	66.2
ConsensusfromContig18552-snap_masked-ConsensusfromContig18552-abinit-gene-0.0-mRNA-1	tig00001095	100	60	6.42e-17	79.3	NULL
ConsensusfromContig25964-snap_masked-ConsensusfromContig25964-abinit-gene-0.0-mRNA-1	tig00001095	100	33	5.46e-13	68.6	NULL
ConsensusfromContig44237-snap_masked-ConsensusfromContig44237-abinit-gene-0.0-mRNA-1	tig00001095	100	78	1.7e-48	164	NULL
ConsensusfromContig44329-snap_masked-ConsensusfromContig44329-abinit-gene-0.0-mRNA-1	tig00001095	100	104	9.23e-64	211	NULL
ConsensusfromContig17306-snap_masked-ConsensusfromContig17306-abinit-gene-0.0-mRNA-1	tig00001094	100	35	7.43e-15	67.8	NULL
ConsensusfromContig39602-snap_masked-ConsensusfromContig39602-abinit-gene-0.0-mRNA-1	tig00001094	100	34	1.36e-12	66.6	NULL
ConsensusfromContig38102-snap_masked-ConsensusfromContig38102-abinit-gene-0.3-mRNA-1	tig00001093	100	44	1.07e-23	95.9	NULL
ConsensusfromContig38102-snap_masked-ConsensusfromContig38102-abinit-gene-0.4-mRNA-1	tig00001093	98.969	97	3.61e-59	197	NULL
ConsensusfromContig38102-snap_masked-ConsensusfromContig38102-abinit-gene-0.6-mRNA-1	tig00001093	64.835	91	1.51e-28	107	NULL
ConsensusfromContig12418-snap_masked-ConsensusfromContig12418-abinit-gene-0.0-mRNA-1	tig00001086	89.873	79	1.82e-29	112	NULL
ConsensusfromContig55353-snap_masked-ConsensusfromContig55353-abinit-gene-0.3-mRNA-1	tig00001086	97.222	36	1.74e-29	77.4	NULL
ConsensusfromContig38436-snap_masked-ConsensusfromContig38436-abinit-gene-0.0-mRNA-1	tig00001085	96.629	89	1.74e-13	74.7	NULL
ConsensusfromContig6633-snap_masked-ConsensusfromContig6633-abinit-gene-0.7-mRNA-1	tig00001085	100	86	1.21e-52	176	NULL
ConsensusfromContig6883-snap_masked-ConsensusfromContig6883-abinit-gene-0.3-mRNA-1	tig00001085	100	48	4.53e-25	97.4	NULL
ConsensusfromContig7863-snap_masked-ConsensusfromContig7863-abinit-gene-0.2-mRNA-1	tig00001085	85.915	71	1.84e-31	114	NULL
ConsensusfromContig18402-snap_masked-ConsensusfromContig18402-abinit-gene-0.0-mRNA-1	tig00001073	78.261	69	2.18e-16	71.6	NULL
ConsensusfromContig38943-snap_masked-ConsensusfromContig38943-abinit-gene-0.0-mRNA-1	tig00001073	100	93	1.73e-57	191	NULL
ConsensusfromContig42178-snap_masked-ConsensusfromContig42178-abinit-gene-0.0-mRNA-1	tig00001073	100	74	7.49e-47	160	NULL
ConsensusfromContig8581-snap_masked-ConsensusfromContig8581-abinit-gene-0.0-mRNA-1	tig00001073	88.136	59	5.64e-30	115	NULL
ConsensusfromContig7976-snap_masked-ConsensusfromContig7976-abinit-gene-0.0-mRNA-1	tig00001071	100	59	8.03e-32	117	NULL
ConsensusfromContig9437-snap_masked-ConsensusfromContig9437-abinit-gene-0.0-mRNA-1	tig00001067	71.212	66	4.59e-20	84	NULL
ConsensusfromContig10061-snap_masked-ConsensusfromContig10061-abinit-gene-0.0-mRNA-1	tig00001065	100	64	1.51e-12	67.4	NULL
ConsensusfromContig37793-snap_masked-ConsensusfromContig37793-abinit-gene-0.0-mRNA-1	tig00001057	98.361	61	1.68e-36	131	NULL
ConsensusfromContig43867-snap_masked-ConsensusfromContig43867-abinit-gene-0.0-mRNA-1	tig00001057	96.97	33	8.6e-14	64.3	NULL
ConsensusfromContig7437-maker-ConsensusfromContig7437-snap-gene-0.0-mRNA-1	tig00001057	100	20	2.34e-12	46.2	NULL
ConsensusfromContig37127-snap_masked-ConsensusfromContig37127-abinit-gene-0.1-mRNA-1	tig00001056	100	86	1.99e-84	183	AJM91785.1	42.4	170	9.5e-31	143.3
ConsensusfromContig25686-snap_masked-ConsensusfromContig25686-abinit-gene-0.10-mRNA-1	tig00001049	100	42	2.79e-20	83.2	NULL
ConsensusfromContig29581-snap_masked-ConsensusfromContig29581-abinit-gene-0.0-mRNA-1	tig00001049	100	42	1.47e-13	62.8	NULL
ConsensusfromContig32597-snap_masked-ConsensusfromContig32597-abinit-gene-0.1-mRNA-1	tig00001049	88.636	264	1.36e-144	447	NULL
ConsensusfromContig35909-snap_masked-ConsensusfromContig35909-abinit-gene-0.0-mRNA-1	tig00001049	63.889	72	1.25e-21	87	NULL
ConsensusfromContig44290-snap_masked-ConsensusfromContig44290-abinit-gene-0.0-mRNA-1	tig00001049	100	104	2.63e-66	216	NULL
ConsensusfromContig58289-snap_masked-ConsensusfromContig58289-abinit-gene-0.0-mRNA-1	tig00001049	100	104	1.05e-64	212	NULL
ConsensusfromContig10582-snap_masked-ConsensusfromContig10582-abinit-gene-0.0-mRNA-1	tig00001041	100	38	2.26e-16	76.6	NULL
ConsensusfromContig37251-snap_masked-ConsensusfromContig37251-abinit-gene-0.0-mRNA-1	tig00001041	100	50	5.76e-27	101	NULL
ConsensusfromContig37251-snap_masked-ConsensusfromContig37251-abinit-gene-0.1-mRNA-1	tig00001041	75.906	469	0	684	NULL
ConsensusfromContig37251-snap_masked-ConsensusfromContig37251-abinit-gene-0.2-mRNA-1	tig00001041	99.242	132	4.54e-163	249	OJV24262.1	23	505	4.3e-09	73.6
ConsensusfromContig30609-maker-ConsensusfromContig30609-snap-gene-0.0-mRNA-1	tig00001038	72.527	91	1.53e-13	64.3	NULL
ConsensusfromContig53059-snap_masked-ConsensusfromContig53059-abinit-gene-0.5-mRNA-1	tig00001038	89.381	113	3.28e-61	202	NULL
ConsensusfromContig19356-snap_masked-ConsensusfromContig19356-abinit-gene-0.0-mRNA-1	tig00001030	100	68	3.46e-22	90.5	NULL
ConsensusfromContig10769-maker-ConsensusfromContig10769-snap-gene-0.0-mRNA-2	tig00001029	100	70	4e-20	85.9	NULL
ConsensusfromContig10769-snap_masked-ConsensusfromContig10769-abinit-gene-0.1-mRNA-1	tig00001029	76.19	84	5.49e-29	111	NULL
ConsensusfromContig25546-snap_masked-ConsensusfromContig25546-abinit-gene-0.3-mRNA-1	tig00001029	65.591	93	2.2e-29	108	NULL
ConsensusfromContig25546-snap_masked-ConsensusfromContig25546-abinit-gene-0.4-mRNA-1	tig00001029	68.478	92	2.58e-19	83.6	NULL
ConsensusfromContig25546-snap_masked-ConsensusfromContig25546-abinit-gene-0.7-mRNA-1	tig00001029	84.444	180	1.88e-81	263	NULL
ConsensusfromContig14532-snap_masked-ConsensusfromContig14532-abinit-gene-0.0-mRNA-1	tig00001027	97.183	71	3.17e-11	63.9	NULL
ConsensusfromContig21487-snap_masked-ConsensusfromContig21487-abinit-gene-0.0-mRNA-1	tig00001027	99.029	103	6.14e-106	220	NULL
ConsensusfromContig41921-snap_masked-ConsensusfromContig41921-abinit-gene-0.0-mRNA-1	tig00001027	58.228	158	2.91e-44	154	NULL
ConsensusfromContig42002-snap_masked-ConsensusfromContig42002-abinit-gene-0.0-mRNA-1	tig00001027	100	40	1.06e-18	81.6	NULL
ConsensusfromContig6789-snap_masked-ConsensusfromContig6789-abinit-gene-0.2-mRNA-1	tig00001027	73.143	175	1.55e-137	205	NULL
ConsensusfromContig7940-maker-ConsensusfromContig7940-snap-gene-0.0-mRNA-1	tig00001027	49.63	135	6.78e-25	97.4	NULL
ConsensusfromContig47801-snap_masked-ConsensusfromContig47801-abinit-gene-0.0-mRNA-1	tig00001025	100	73	7.54e-42	145	NULL
ConsensusfromContig4063-snap_masked-ConsensusfromContig4063-abinit-gene-0.0-mRNA-1	tig00001007	93.333	45	7.51e-18	76.6	NULL
ConsensusfromContig45267-snap_masked-ConsensusfromContig45267-abinit-gene-0.0-mRNA-1	tig00001007	100	81	5.65e-49	166	NULL
ConsensusfromContig48441-snap_masked-ConsensusfromContig48441-abinit-gene-0.0-mRNA-1	tig00001007	98.788	165	8.86e-108	338	NULL
ConsensusfromContig59015-snap_masked-ConsensusfromContig59015-abinit-gene-0.0-mRNA-1	tig00001007	99.099	111	5.65e-70	227	NULL
ConsensusfromContig53902-snap_masked-ConsensusfromContig53902-abinit-gene-0.0-mRNA-1	tig00001006	100	52	1.47e-29	113	NULL
ConsensusfromContig8648-maker-ConsensusfromContig8648-snap-gene-0.1-mRNA-1	tig00001003	100	48	1.13e-24	97.8	NULL
ConsensusfromContig14077-snap_masked-ConsensusfromContig14077-abinit-gene-0.0-mRNA-1	tig00001001	100	60	1.96e-33	121	NULL
ConsensusfromContig21470-snap_masked-ConsensusfromContig21470-abinit-gene-0.0-mRNA-1	tig00001001	78.846	52	7.88e-18	75.1	NULL
ConsensusfromContig44423-snap_masked-ConsensusfromContig44423-abinit-gene-0.0-mRNA-1	tig00001001	84.586	519	0	841	NULL
ConsensusfromContig8486-snap_masked-ConsensusfromContig8486-abinit-gene-0.0-mRNA-1	tig00001001	100	54	8.14e-42	115	NULL
ConsensusfromContig8486-snap_masked-ConsensusfromContig8486-abinit-gene-0.1-mRNA-1	tig00001001	100	30	2.94e-13	63.9	NULL
ConsensusfromContig49093-snap_masked-ConsensusfromContig49093-abinit-gene-0.0-mRNA-1	tig00001000	91.429	35	2.5e-15	63.5	NULL
ConsensusfromContig53091-snap_masked-ConsensusfromContig53091-abinit-gene-0.3-mRNA-1	tig00001000	92.771	83	4.97e-43	148	NULL
ConsensusfromContig54243-snap_masked-ConsensusfromContig54243-abinit-gene-0.0-mRNA-1	tig00001000	72.727	22	2.04e-11	38.9	OMJ09208.1	47	115	2.1e-17	98.2
ConsensusfromContig8100-snap_masked-ConsensusfromContig8100-abinit-gene-0.0-mRNA-1	tig00001000	82.857	70	1.49e-32	118	NULL
ConsensusfromContig9194-snap_masked-ConsensusfromContig9194-abinit-gene-0.0-mRNA-1	tig00001000	90.991	111	4.79e-46	134	XP_009402250.1	35.9	156	1.5e-08	69.3
ConsensusfromContig19471-snap_masked-ConsensusfromContig19471-abinit-gene-0.0-mRNA-1	tig00000989	95.833	24	5.82e-12	49.3	NULL
ConsensusfromContig25603-snap_masked-ConsensusfromContig25603-abinit-gene-0.7-mRNA-1	tig00000989	65.789	76	3.58e-17	75.5	NULL
ConsensusfromContig40808-snap_masked-ConsensusfromContig40808-abinit-gene-0.1-mRNA-1	tig00000985	64.481	183	6.53e-63	208	NULL
ConsensusfromContig40808-snap_masked-ConsensusfromContig40808-abinit-gene-0.2-mRNA-1	tig00000985	96.774	62	6.99e-34	124	NULL
ConsensusfromContig40808-snap_masked-ConsensusfromContig40808-abinit-gene-0.3-mRNA-1	tig00000985	100	37	3.75e-19	78.6	NULL
ConsensusfromContig40808-snap_masked-ConsensusfromContig40808-abinit-gene-0.4-mRNA-1	tig00000985	98.276	58	3.36e-33	120	NULL
ConsensusfromContig35267-snap_masked-ConsensusfromContig35267-abinit-gene-0.0-mRNA-1	tig00000984	100	87	3.88e-38	135	NULL
ConsensusfromContig39576-snap_masked-ConsensusfromContig39576-abinit-gene-0.0-mRNA-1	tig00000984	100	93	1.14e-23	95.1	KDD71336.1	54.1	135	1.5e-18	104.4
ConsensusfromContig59772-snap_masked-ConsensusfromContig59772-abinit-gene-0.0-mRNA-1	tig00000983	100	59	1.25e-13	65.5	NULL
ConsensusfromContig55134-snap_masked-ConsensusfromContig55134-abinit-gene-0.1-mRNA-1	tig00000981	52.846	123	1.01e-27	104	NULL
ConsensusfromContig25618-snap_masked-ConsensusfromContig25618-abinit-gene-0.1-mRNA-1	tig00000980	77.358	53	6.48e-17	74.3	NULL
ConsensusfromContig37240-snap_masked-ConsensusfromContig37240-abinit-gene-0.12-mRNA-1	tig00000980	98.413	63	2.34e-36	129	NULL
ConsensusfromContig39214-snap_masked-ConsensusfromContig39214-abinit-gene-0.0-mRNA-1	tig00000980	98.592	71	2.24e-36	134	NULL
ConsensusfromContig53369-snap_masked-ConsensusfromContig53369-abinit-gene-0.1-mRNA-1	tig00000980	88.889	36	7.27e-17	65.5	NULL
ConsensusfromContig12759-maker-ConsensusfromContig12759-snap-gene-0.0-mRNA-1	tig00000970	100	38	1.55e-17	77	NULL
ConsensusfromContig6730-maker-ConsensusfromContig6730-snap-gene-0.1-mRNA-1	tig00000970	96.552	261	3.97e-157	489	NULL
ConsensusfromContig6730-maker-ConsensusfromContig6730-snap-gene-0.2-mRNA-1	tig00000970	69.178	146	2.37e-53	181	NULL
ConsensusfromContig6730-maker-ConsensusfromContig6730-snap-gene-0.3-mRNA-1	tig00000970	99.425	174	1.09e-90	318	NULL
ConsensusfromContig6730-maker-ConsensusfromContig6730-snap-gene-0.4-mRNA-1	tig00000970	88.679	106	3.17e-50	181	NULL
ConsensusfromContig6730-maker-ConsensusfromContig6730-snap-gene-0.5-mRNA-1	tig00000970	74.699	166	1.31e-67	223	NULL
ConsensusfromContig6730-snap_masked-ConsensusfromContig6730-abinit-gene-0.11-mRNA-1	tig00000970	88.827	179	7.81e-94	305	NULL
ConsensusfromContig6730-snap_masked-ConsensusfromContig6730-abinit-gene-0.12-mRNA-1	tig00000970	83.908	87	2.57e-42	146	NULL
ConsensusfromContig6730-snap_masked-ConsensusfromContig6730-abinit-gene-0.13-mRNA-1	tig00000970	78.07	114	3.14e-51	173	NULL
ConsensusfromContig6730-snap_masked-ConsensusfromContig6730-abinit-gene-0.16-mRNA-1	tig00000970	100	43	2.29e-33	88.6	NULL
ConsensusfromContig6730-snap_masked-ConsensusfromContig6730-abinit-gene-0.18-mRNA-1	tig00000970	100	64	1.21e-38	134	NULL
ConsensusfromContig6730-snap_masked-ConsensusfromContig6730-abinit-gene-0.7-mRNA-1	tig00000970	57.447	94	2.09e-32	93.2	NULL
ConsensusfromContig6730-snap_masked-ConsensusfromContig6730-abinit-gene-0.8-mRNA-1	tig00000970	100	58	9.49e-32	116	NULL
ConsensusfromContig6730-snap_masked-ConsensusfromContig6730-abinit-gene-0.9-mRNA-1	tig00000970	100	60	1.55e-33	123	NULL
ConsensusfromContig1316-snap_masked-ConsensusfromContig1316-abinit-gene-0.0-mRNA-1	tig00000955	62.319	69	7.97e-24	73.2	NULL
ConsensusfromContig26032-snap_masked-ConsensusfromContig26032-abinit-gene-0.0-mRNA-1	tig00000955	100	84	4.15e-39	139	NULL
ConsensusfromContig284-snap_masked-ConsensusfromContig284-abinit-gene-0.0-mRNA-1	tig00000955	100	31	2.77e-14	65.5	NULL
ConsensusfromContig40700-snap_masked-ConsensusfromContig40700-abinit-gene-0.0-mRNA-1	tig00000955	93.548	31	3.73e-12	60.5	NULL
ConsensusfromContig53706-maker-ConsensusfromContig53706-snap-gene-0.1-mRNA-1	tig00000955	100	91	5.33e-44	152	NULL
ConsensusfromContig41518-snap_masked-ConsensusfromContig41518-abinit-gene-0.0-mRNA-1	tig00000950	100	54	9.8e-27	100	NULL
ConsensusfromContig38318-snap_masked-ConsensusfromContig38318-abinit-gene-0.0-mRNA-1	tig00000949	88.889	36	6.55e-17	72	NULL
ConsensusfromContig20003-snap_masked-ConsensusfromContig20003-abinit-gene-0.0-mRNA-1	tig00000946	54.63	108	2.05e-22	89.7	NULL
ConsensusfromContig26134-snap_masked-ConsensusfromContig26134-abinit-gene-0.0-mRNA-1	tig00000946	100	46	7.42e-36	92.8	NULL
ConsensusfromContig26134-snap_masked-ConsensusfromContig26134-abinit-gene-0.1-mRNA-1	tig00000946	100	202	2.27e-125	388	NULL
ConsensusfromContig26134-snap_masked-ConsensusfromContig26134-abinit-gene-0.3-mRNA-1	tig00000946	100	292	0	612	XP_012220855.1	24.9	285	1.8e-12	83.2
ConsensusfromContig38226-snap_masked-ConsensusfromContig38226-abinit-gene-0.0-mRNA-1	tig00000946	100	96	3.44e-60	199	NULL
ConsensusfromContig41372-snap_masked-ConsensusfromContig41372-abinit-gene-0.0-mRNA-1	tig00000946	100	59	6.74e-33	119	NULL
ConsensusfromContig41817-snap_masked-ConsensusfromContig41817-abinit-gene-0.0-mRNA-1	tig00000946	58.268	127	1.23e-45	161	NULL
ConsensusfromContig42176-snap_masked-ConsensusfromContig42176-abinit-gene-0.0-mRNA-1	tig00000946	98.507	67	3.39e-40	140	NULL
ConsensusfromContig42918-snap_masked-ConsensusfromContig42918-abinit-gene-0.0-mRNA-1	tig00000946	100	138	8.12e-71	231	NULL
ConsensusfromContig45108-snap_masked-ConsensusfromContig45108-abinit-gene-0.0-mRNA-1	tig00000946	98.462	65	1.46e-38	135	NULL
ConsensusfromContig45901-snap_masked-ConsensusfromContig45901-abinit-gene-0.0-mRNA-1	tig00000946	89.286	28	9.16e-11	54.3	NULL
ConsensusfromContig48409-snap_masked-ConsensusfromContig48409-abinit-gene-0.0-mRNA-1	tig00000946	96.512	86	9.92e-40	139	NULL
ConsensusfromContig53969-snap_masked-ConsensusfromContig53969-abinit-gene-0.0-mRNA-1	tig00000946	100	279	0	586	XP_011440550.1	26.9	253	1.7e-09	73.2
ConsensusfromContig53969-snap_masked-ConsensusfromContig53969-abinit-gene-0.1-mRNA-1	tig00000946	93.617	47	5.13e-24	94.4	NULL
ConsensusfromContig8842-snap_masked-ConsensusfromContig8842-abinit-gene-0.1-mRNA-1	tig00000946	87.023	131	5.24e-69	224	NULL
ConsensusfromContig8842-snap_masked-ConsensusfromContig8842-abinit-gene-0.2-mRNA-1	tig00000946	100	228	7.37e-144	445	NULL
ConsensusfromContig33019-snap_masked-ConsensusfromContig33019-abinit-gene-0.0-mRNA-1	tig00000944	62.903	62	6.58e-18	77	NULL
ConsensusfromContig40407-snap_masked-ConsensusfromContig40407-abinit-gene-0.0-mRNA-1	tig00000944	66.667	60	5.78e-20	60.8	NULL
ConsensusfromContig6744-snap_masked-ConsensusfromContig6744-abinit-gene-0.5-mRNA-1	tig00000944	100	66	5.33e-39	136	NULL
ConsensusfromContig8476-maker-ConsensusfromContig8476-snap-gene-0.1-mRNA-1	tig00000944	100	58	2.45e-34	95.9	NULL
ConsensusfromContig37716-snap_masked-ConsensusfromContig37716-abinit-gene-0.0-mRNA-1	tig00000940	97.727	88	2.39e-52	186	NULL
ConsensusfromContig41500-snap_masked-ConsensusfromContig41500-abinit-gene-0.0-mRNA-1	tig00000940	97.297	74	1.25e-42	150	NULL
ConsensusfromContig45726-snap_masked-ConsensusfromContig45726-abinit-gene-0.0-mRNA-1	tig00000940	100	68	1.68e-29	110	NULL
ConsensusfromContig56597-snap_masked-ConsensusfromContig56597-abinit-gene-0.0-mRNA-1	tig00000940	100	48	7.66e-19	67.4	NULL
ConsensusfromContig52915-maker-ConsensusfromContig52915-snap-gene-0.1-mRNA-1	tig00000939	94.444	36	1.71e-18	72	NULL
ConsensusfromContig59062-snap_masked-ConsensusfromContig59062-abinit-gene-0.0-mRNA-1	tig00000939	67.143	70	2.05e-18	78.2	NULL
ConsensusfromContig13601-snap_masked-ConsensusfromContig13601-abinit-gene-0.1-mRNA-1	tig00000912	100	90	1.14e-55	185	NULL
ConsensusfromContig16417-snap_masked-ConsensusfromContig16417-abinit-gene-0.0-mRNA-1	tig00000912	100	31	1.9e-11	60.5	NULL
ConsensusfromContig26071-snap_masked-ConsensusfromContig26071-abinit-gene-0.4-mRNA-1	tig00000912	100	74	7.71e-29	109	NULL
ConsensusfromContig41189-snap_masked-ConsensusfromContig41189-abinit-gene-0.0-mRNA-1	tig00000912	100	23	8.71e-12	50.8	NULL
ConsensusfromContig53181-snap_masked-ConsensusfromContig53181-abinit-gene-0.1-mRNA-1	tig00000912	90.435	115	2.06e-64	211	NULL
ConsensusfromContig42272-snap_masked-ConsensusfromContig42272-abinit-gene-0.0-mRNA-1	tig00000903	96.774	31	1.44e-11	61.6	NULL
ConsensusfromContig14083-maker-ConsensusfromContig14083-snap-gene-0.0-mRNA-1	tig00000900	75.862	58	4.92e-22	89.4	NULL
ConsensusfromContig57543-maker-ConsensusfromContig57543-snap-gene-0.0-mRNA-1	tig00000900	100	34	1.58e-16	72.8	NULL
ConsensusfromContig8453-snap_masked-ConsensusfromContig8453-abinit-gene-0.0-mRNA-1	tig00000900	90.909	33	8.36e-19	64.3	NULL
ConsensusfromContig27026-snap_masked-ConsensusfromContig27026-abinit-gene-0.0-mRNA-1	tig00000893	100	130	2.33e-96	276	NULL
ConsensusfromContig6846-snap_masked-ConsensusfromContig6846-abinit-gene-0.0-mRNA-1	tig00000893	100	82	5.62e-50	169	NULL
ConsensusfromContig6846-snap_masked-ConsensusfromContig6846-abinit-gene-0.1-mRNA-1	tig00000893	91.262	103	1.04e-55	186	NULL
ConsensusfromContig6846-snap_masked-ConsensusfromContig6846-abinit-gene-0.2-mRNA-1	tig00000893	96.923	65	2.84e-59	127	NULL
ConsensusfromContig1237-snap_masked-ConsensusfromContig1237-abinit-gene-0.0-mRNA-1	tig00000889	100	28	3.11e-11	60.8	NULL
ConsensusfromContig7275-snap_masked-ConsensusfromContig7275-abinit-gene-0.1-mRNA-1	tig00000889	100	30	2.49e-13	63.5	NULL
ConsensusfromContig10525-snap_masked-ConsensusfromContig10525-abinit-gene-0.0-mRNA-1	tig00000882	97.826	92	1.86e-30	128	NULL
ConsensusfromContig26114-snap_masked-ConsensusfromContig26114-abinit-gene-0.0-mRNA-1	tig00000881	100	43	1.6e-31	88.6	NULL
ConsensusfromContig26114-snap_masked-ConsensusfromContig26114-abinit-gene-0.1-mRNA-1	tig00000881	100	89	8.21e-55	184	NULL
ConsensusfromContig7239-snap_masked-ConsensusfromContig7239-abinit-gene-0.0-mRNA-1	tig00000881	73.75	80	2.72e-32	120	NULL
ConsensusfromContig8342-snap_masked-ConsensusfromContig8342-abinit-gene-0.0-mRNA-1	tig00000880	100	57	1.08e-31	117	NULL
ConsensusfromContig38067-snap_masked-ConsensusfromContig38067-abinit-gene-0.0-mRNA-1	tig00000865	94.286	35	1.58e-11	65.5	NULL
ConsensusfromContig49396-snap_masked-ConsensusfromContig49396-abinit-gene-0.0-mRNA-1	tig00000865	61.404	57	8.81e-12	60.1	NULL
ConsensusfromContig26079-snap_masked-ConsensusfromContig26079-abinit-gene-0.4-mRNA-1	tig00000863	81.69	71	1.03e-31	116	NULL
ConsensusfromContig26116-maker-ConsensusfromContig26116-snap-gene-0.1-mRNA-1	tig00000863	100	95	1.86e-78	193	WP_019948204.1	60.5	147	9.7e-39	169.5
ConsensusfromContig26116-snap_masked-ConsensusfromContig26116-abinit-gene-0.2-mRNA-1	tig00000863	85.075	134	5.1e-68	222	NULL
ConsensusfromContig40357-snap_masked-ConsensusfromContig40357-abinit-gene-0.0-mRNA-1	tig00000857	100	27	1.24e-11	58.2	NULL
ConsensusfromContig13385-snap_masked-ConsensusfromContig13385-abinit-gene-0.0-mRNA-1	tig00000852	68.75	96	5.82e-32	116	NULL
ConsensusfromContig25657-snap_masked-ConsensusfromContig25657-abinit-gene-0.1-mRNA-1	tig00000852	100	44	1.75e-23	93.2	NULL
ConsensusfromContig37489-maker-ConsensusfromContig37489-snap-gene-0.5-mRNA-1	tig00000852	100	33	2.65e-14	66.6	NULL
ConsensusfromContig37489-snap_masked-ConsensusfromContig37489-abinit-gene-0.11-mRNA-1	tig00000852	82.258	62	1.51e-16	73.2	NULL
ConsensusfromContig37489-snap_masked-ConsensusfromContig37489-abinit-gene-0.12-mRNA-1	tig00000852	95.652	69	4.42e-39	131	NULL
ConsensusfromContig39449-snap_masked-ConsensusfromContig39449-abinit-gene-0.2-mRNA-1	tig00000852	90.625	32	2.41e-11	60.5	NULL
ConsensusfromContig53420-maker-ConsensusfromContig53420-snap-gene-0.0-mRNA-1	tig00000852	61.224	98	1.06e-29	110	NULL
ConsensusfromContig8084-maker-ConsensusfromContig8084-snap-gene-0.1-mRNA-1	tig00000852	100	62	1.71e-27	105	NULL
ConsensusfromContig8084-snap_masked-ConsensusfromContig8084-abinit-gene-0.6-mRNA-1	tig00000852	69.291	127	5.24e-49	168	NULL
ConsensusfromContig37583-snap_masked-ConsensusfromContig37583-abinit-gene-0.6-mRNA-1	tig00000851	75	84	1.06e-30	113	NULL
ConsensusfromContig30471-snap_masked-ConsensusfromContig30471-abinit-gene-0.0-mRNA-1	tig00000850	98.387	62	4.17e-34	122	NULL
ConsensusfromContig30980-snap_masked-ConsensusfromContig30980-abinit-gene-0.0-mRNA-1	tig00000850	98.361	61	5.89e-34	122	NULL
ConsensusfromContig33334-snap_masked-ConsensusfromContig33334-abinit-gene-0.0-mRNA-1	tig00000850	97.26	73	2.91e-13	63.9	NULL
ConsensusfromContig11158-maker-ConsensusfromContig11158-snap-gene-0.0-mRNA-1	tig00000842	62.319	138	2.34e-36	131	NULL
ConsensusfromContig25779-snap_masked-ConsensusfromContig25779-abinit-gene-0.6-mRNA-1	tig00000842	90	120	1.69e-67	221	NULL
ConsensusfromContig37403-maker-ConsensusfromContig37403-snap-gene-0.0-mRNA-1	tig00000842	100	42	8.05e-20	83.6	NULL
ConsensusfromContig7399-snap_masked-ConsensusfromContig7399-abinit-gene-0.5-mRNA-1	tig00000842	88.235	85	2.56e-40	141	NULL
ConsensusfromContig7399-snap_masked-ConsensusfromContig7399-abinit-gene-0.6-mRNA-1	tig00000842	80.851	47	4.09e-15	68.2	NULL
ConsensusfromContig760-snap_masked-ConsensusfromContig760-abinit-gene-0.0-mRNA-1	tig00000842	100	32	3.97e-18	69.3	NULL
ConsensusfromContig6846-snap_masked-ConsensusfromContig6846-abinit-gene-0.3-mRNA-1	tig00000841	100	100	1.09e-77	210	NULL
ConsensusfromContig29588-snap_masked-ConsensusfromContig29588-abinit-gene-0.0-mRNA-1	tig00000836	100	116	4.48e-75	242	NULL
ConsensusfromContig40659-snap_masked-ConsensusfromContig40659-abinit-gene-0.0-mRNA-1	tig00000836	100	29	7.22e-19	60.1	NULL
ConsensusfromContig41298-snap_masked-ConsensusfromContig41298-abinit-gene-0.0-mRNA-1	tig00000836	63.717	113	1.33e-36	130	NULL
ConsensusfromContig54861-maker-ConsensusfromContig54861-snap-gene-0.0-mRNA-1	tig00000836	100	47	1.02e-23	93.6	NULL
ConsensusfromContig16799-snap_masked-ConsensusfromContig16799-abinit-gene-0.0-mRNA-1	tig00000829	28.916	166	1.14e-14	68.2	GAQ81519.1	64.5	166	5.4e-54	220.3
ConsensusfromContig37474-snap_masked-ConsensusfromContig37474-abinit-gene-0.5-mRNA-1	tig00000829	82.353	51	3.33e-20	83.6	NULL
ConsensusfromContig37566-snap_masked-ConsensusfromContig37566-abinit-gene-0.5-mRNA-1	tig00000829	100	38	1.12e-20	84.3	NULL
ConsensusfromContig37566-snap_masked-ConsensusfromContig37566-abinit-gene-0.6-mRNA-1	tig00000829	100	136	1.6e-89	286	NULL
ConsensusfromContig37932-snap_masked-ConsensusfromContig37932-abinit-gene-0.14-mRNA-1	tig00000829	100	70	1.38e-40	141	NULL
ConsensusfromContig44433-snap_masked-ConsensusfromContig44433-abinit-gene-0.0-mRNA-1	tig00000829	97.5	80	2.68e-26	101	NULL
ConsensusfromContig27508-snap_masked-ConsensusfromContig27508-abinit-gene-0.0-mRNA-1	tig00000828	74.566	173	1.19e-34	130	NULL
ConsensusfromContig37227-snap_masked-ConsensusfromContig37227-abinit-gene-0.0-mRNA-1	tig00000828	100	68	2.36e-39	137	NULL
ConsensusfromContig41851-snap_masked-ConsensusfromContig41851-abinit-gene-0.0-mRNA-1	tig00000828	90.805	87	2.24e-42	147	NULL
ConsensusfromContig41181-snap_masked-ConsensusfromContig41181-abinit-gene-0.0-mRNA-1	tig00000826	100	66	1.74e-30	114	YP_009147768.1	60.9	64	2.6e-12	81.3
ConsensusfromContig38508-maker-ConsensusfromContig38508-snap-gene-0.2-mRNA-1	tig00000823	100	97	5.63e-35	132	NULL
ConsensusfromContig40335-snap_masked-ConsensusfromContig40335-abinit-gene-0.0-mRNA-1	tig00000821	100	41	7.08e-22	86.7	NULL
ConsensusfromContig54151-maker-ConsensusfromContig54151-snap-gene-0.0-mRNA-1	tig00000821	71.795	195	1.66e-24	99.4	NULL
ConsensusfromContig45060-snap_masked-ConsensusfromContig45060-abinit-gene-0.0-mRNA-1	tig00000808	100	78	4.03e-47	160	AYV80252.1	44.6	56	9.5e-06	58.9
ConsensusfromContig57960-snap_masked-ConsensusfromContig57960-abinit-gene-0.0-mRNA-1	tig00000808	100	264	2.53e-180	551	GAQ92384.1	30.4	207	5.6e-18	101.3
ConsensusfromContig14332-snap_masked-ConsensusfromContig14332-abinit-gene-0.0-mRNA-1	tig00000806	100	34	1.03e-12	63.5	NULL
ConsensusfromContig37022-maker-ConsensusfromContig37022-snap-gene-0.0-mRNA-1	tig00000806	97.619	42	1.66e-22	89.7	GBG32669.1	50.8	63	3e-13	83.6
ConsensusfromContig37100-snap_masked-ConsensusfromContig37100-abinit-gene-0.5-mRNA-1	tig00000803	71.429	84	3.07e-30	111	NULL
ConsensusfromContig40241-snap_masked-ConsensusfromContig40241-abinit-gene-0.0-mRNA-1	tig00000802	66.129	124	2.16e-17	81.3	NULL
ConsensusfromContig53648-maker-ConsensusfromContig53648-snap-gene-0.0-mRNA-1	tig00000802	100	72	5.81e-18	78.2	NULL
ConsensusfromContig37050-snap_masked-ConsensusfromContig37050-abinit-gene-0.0-mRNA-1	tig00000796	90	80	2.77e-51	147	NULL
ConsensusfromContig37050-snap_masked-ConsensusfromContig37050-abinit-gene-0.1-mRNA-1	tig00000796	66.99	103	2.2e-31	95.9	NULL
ConsensusfromContig54431-maker-ConsensusfromContig54431-snap-gene-0.1-mRNA-1	tig00000796	98.99	99	1.95e-46	115	NULL
ConsensusfromContig54431-snap_masked-ConsensusfromContig54431-abinit-gene-0.2-mRNA-1	tig00000796	78.75	160	1.97e-73	248	NULL
ConsensusfromContig23258-maker-ConsensusfromContig23258-snap-gene-0.0-mRNA-1	tig00000792	100	47	3.85e-26	102	NULL
ConsensusfromContig41810-snap_masked-ConsensusfromContig41810-abinit-gene-0.0-mRNA-1	tig00000792	98.905	274	3.05e-161	498	NULL
ConsensusfromContig37844-snap_masked-ConsensusfromContig37844-abinit-gene-0.5-mRNA-1	tig00000789	100	105	1.1e-42	144	NULL
ConsensusfromContig11267-snap_masked-ConsensusfromContig11267-abinit-gene-0.0-mRNA-1	tig00000788	94.118	187	3.1e-108	340	NULL
ConsensusfromContig19024-snap_masked-ConsensusfromContig19024-abinit-gene-0.0-mRNA-1	tig00000788	98.958	96	5.18e-49	167	NULL
ConsensusfromContig37635-snap_masked-ConsensusfromContig37635-abinit-gene-0.0-mRNA-1	tig00000788	89.362	94	1.04e-48	165	NULL
ConsensusfromContig27886-snap_masked-ConsensusfromContig27886-abinit-gene-0.0-mRNA-1	tig00000786	100	241	2.31e-148	458	ANU12180.1	31.7	240	3.8e-21	111.7
ConsensusfromContig57991-snap_masked-ConsensusfromContig57991-abinit-gene-0.0-mRNA-1	tig00000786	97.5	40	1.16e-24	79	NULL
ConsensusfromContig9686-snap_masked-ConsensusfromContig9686-abinit-gene-0.0-mRNA-1	tig00000786	82.667	75	3.96e-34	122	NULL
ConsensusfromContig14925-snap_masked-ConsensusfromContig14925-abinit-gene-0.0-mRNA-1	tig00000769	100	37	1.18e-17	75.5	NULL
ConsensusfromContig10744-snap_masked-ConsensusfromContig10744-abinit-gene-0.0-mRNA-1	tig00000767	41.593	339	2.46e-66	188	NULL
ConsensusfromContig11729-snap_masked-ConsensusfromContig11729-abinit-gene-0.1-mRNA-1	tig00000767	62.174	230	8.58e-79	255	NULL
ConsensusfromContig7045-maker-ConsensusfromContig7045-snap-gene-0.0-mRNA-1	tig00000767	86.667	45	9.49e-21	84	NULL
ConsensusfromContig14199-snap_masked-ConsensusfromContig14199-abinit-gene-0.0-mRNA-1	tig00000764	100	66	1.81e-40	141	NULL
ConsensusfromContig16509-snap_masked-ConsensusfromContig16509-abinit-gene-0.0-mRNA-1	tig00000764	100	87	6.48e-53	177	NULL
ConsensusfromContig25880-snap_masked-ConsensusfromContig25880-abinit-gene-0.0-mRNA-1	tig00000764	100	114	4.09e-71	231	NULL
ConsensusfromContig26024-snap_masked-ConsensusfromContig26024-abinit-gene-0.0-mRNA-1	tig00000764	50.5	200	4.09e-45	159	NULL
ConsensusfromContig26160-snap_masked-ConsensusfromContig26160-abinit-gene-0.0-mRNA-1	tig00000764	95.694	209	1.57e-134	417	NULL
ConsensusfromContig26160-snap_masked-ConsensusfromContig26160-abinit-gene-0.1-mRNA-1	tig00000764	92.857	42	1.69e-20	86.3	XP_024450789.1	34.8	92	8.2e-06	59.7
ConsensusfromContig26536-snap_masked-ConsensusfromContig26536-abinit-gene-0.0-mRNA-1	tig00000764	100	56	1.58e-32	117	NULL
ConsensusfromContig26758-snap_masked-ConsensusfromContig26758-abinit-gene-0.0-mRNA-1	tig00000764	99.583	240	7.51e-161	494	NULL
ConsensusfromContig26912-snap_masked-ConsensusfromContig26912-abinit-gene-0.0-mRNA-1	tig00000764	100	226	9.42e-148	457	NULL
ConsensusfromContig30392-snap_masked-ConsensusfromContig30392-abinit-gene-0.0-mRNA-1	tig00000764	77.647	85	1.33e-31	115	NULL
ConsensusfromContig32430-snap_masked-ConsensusfromContig32430-abinit-gene-0.1-mRNA-1	tig00000764	87.179	78	9.09e-66	140	NULL
ConsensusfromContig38438-snap_masked-ConsensusfromContig38438-abinit-gene-0.0-mRNA-1	tig00000764	73.718	156	1.56e-71	211	NULL
ConsensusfromContig38438-snap_masked-ConsensusfromContig38438-abinit-gene-0.1-mRNA-1	tig00000764	100	91	2.81e-55	189	XP_023245066.1	38.3	81	1.4e-07	66.2
ConsensusfromContig38967-maker-ConsensusfromContig38967-snap-gene-0.0-mRNA-1	tig00000764	72.941	85	6.52e-29	107	NULL
ConsensusfromContig40136-snap_masked-ConsensusfromContig40136-abinit-gene-0.0-mRNA-1	tig00000764	100	112	3.3e-72	234	NULL
ConsensusfromContig40136-snap_masked-ConsensusfromContig40136-abinit-gene-0.1-mRNA-1	tig00000764	100	42	5.68e-26	87.4	NULL
ConsensusfromContig41323-snap_masked-ConsensusfromContig41323-abinit-gene-0.0-mRNA-1	tig00000764	86.384	448	0	723	NULL
ConsensusfromContig44780-snap_masked-ConsensusfromContig44780-abinit-gene-0.0-mRNA-1	tig00000764	100	98	4.33e-62	204	NULL
ConsensusfromContig45123-snap_masked-ConsensusfromContig45123-abinit-gene-0.0-mRNA-1	tig00000764	92.857	98	1.32e-52	177	NULL
ConsensusfromContig45228-maker-ConsensusfromContig45228-snap-gene-0.0-mRNA-1	tig00000764	100	63	2.33e-40	125	NULL
ConsensusfromContig48399-snap_masked-ConsensusfromContig48399-abinit-gene-0.0-mRNA-1	tig00000764	100	51	5.75e-27	101	NULL
ConsensusfromContig48539-snap_masked-ConsensusfromContig48539-abinit-gene-0.0-mRNA-1	tig00000764	100	89	2.8e-57	190	OAJ09062.1	40.6	64	2.3e-08	67.8
ConsensusfromContig51095-snap_masked-ConsensusfromContig51095-abinit-gene-0.0-mRNA-1	tig00000764	100	56	4e-33	119	NULL
ConsensusfromContig54677-snap_masked-ConsensusfromContig54677-abinit-gene-0.0-mRNA-1	tig00000764	97.561	82	7.11e-49	167	XP_005707650.1	38.2	89	5.7e-07	63.5
ConsensusfromContig54677-snap_masked-ConsensusfromContig54677-abinit-gene-0.1-mRNA-1	tig00000764	79.31	87	1.67e-37	132	NULL
ConsensusfromContig55150-snap_masked-ConsensusfromContig55150-abinit-gene-0.0-mRNA-1	tig00000764	98.361	61	1.15e-36	130	NULL
ConsensusfromContig57810-snap_masked-ConsensusfromContig57810-abinit-gene-0.0-mRNA-1	tig00000764	100	72	7.89e-44	151	NULL
ConsensusfromContig57979-snap_masked-ConsensusfromContig57979-abinit-gene-0.0-mRNA-1	tig00000764	100	51	5.24e-29	107	NULL
ConsensusfromContig58011-snap_masked-ConsensusfromContig58011-abinit-gene-0.0-mRNA-1	tig00000764	100	65	1.23e-39	138	NULL
ConsensusfromContig58012-snap_masked-ConsensusfromContig58012-abinit-gene-0.0-mRNA-1	tig00000764	100	98	4.33e-62	204	NULL
ConsensusfromContig39610-snap_masked-ConsensusfromContig39610-abinit-gene-0.0-mRNA-1	tig00000760	76.596	141	3e-50	171	NULL
ConsensusfromContig14026-maker-ConsensusfromContig14026-snap-gene-0.0-mRNA-1	tig00000754	82.051	39	7.99e-17	60.1	NULL
ConsensusfromContig28017-snap_masked-ConsensusfromContig28017-abinit-gene-0.2-mRNA-1	tig00000743	76.056	71	9.03e-27	99	NULL
ConsensusfromContig39162-snap_masked-ConsensusfromContig39162-abinit-gene-0.0-mRNA-1	tig00000743	100	49	1.03e-25	99	NULL
ConsensusfromContig52828-snap_masked-ConsensusfromContig52828-abinit-gene-0.0-mRNA-1	tig00000743	100	51	1.78e-23	96.3	NULL
ConsensusfromContig39931-maker-ConsensusfromContig39931-snap-gene-0.1-mRNA-1	tig00000741	70.115	87	3.81e-30	112	NULL
ConsensusfromContig40367-snap_masked-ConsensusfromContig40367-abinit-gene-0.0-mRNA-1	tig00000741	97.368	76	5.23e-41	145	NULL
ConsensusfromContig41408-snap_masked-ConsensusfromContig41408-abinit-gene-0.1-mRNA-1	tig00000741	100	100	6.48e-66	216	NULL
ConsensusfromContig53146-snap_masked-ConsensusfromContig53146-abinit-gene-0.1-mRNA-1	tig00000741	98.734	79	1.49e-45	156	NULL
ConsensusfromContig11380-snap_masked-ConsensusfromContig11380-abinit-gene-0.0-mRNA-1	tig00000737	100	85	4.45e-33	120	NULL
ConsensusfromContig19-snap_masked-ConsensusfromContig19-abinit-gene-0.0-mRNA-1	tig00000737	100	74	1.12e-31	116	NULL
ConsensusfromContig1027-snap_masked-ConsensusfromContig1027-abinit-gene-0.0-mRNA-1	tig00000718	100	42	6.84e-19	82.8	NULL
ConsensusfromContig15602-snap_masked-ConsensusfromContig15602-abinit-gene-0.0-mRNA-1	tig00000718	100	32	2.39e-15	70.9	NULL
ConsensusfromContig31982-snap_masked-ConsensusfromContig31982-abinit-gene-0.0-mRNA-1	tig00000718	100	53	2.5e-16	73.2	NULL
ConsensusfromContig53751-snap_masked-ConsensusfromContig53751-abinit-gene-0.0-mRNA-1	tig00000718	98.039	51	6.42e-27	102	NULL
ConsensusfromContig55844-snap_masked-ConsensusfromContig55844-abinit-gene-0.0-mRNA-1	tig00000718	58.065	124	9.36e-35	125	NULL
ConsensusfromContig40902-snap_masked-ConsensusfromContig40902-abinit-gene-0.0-mRNA-1	tig00000711	100	86	6.19e-18	82	NULL
ConsensusfromContig7199-maker-ConsensusfromContig7199-snap-gene-0.2-mRNA-1	tig00000711	100	87	7.93e-40	144	NULL
ConsensusfromContig37659-snap_masked-ConsensusfromContig37659-abinit-gene-0.5-mRNA-1	tig00000704	71.084	83	5.55e-26	99.4	NULL
ConsensusfromContig48963-snap_masked-ConsensusfromContig48963-abinit-gene-0.0-mRNA-1	tig00000704	100	64	1.74e-36	129	NULL
ConsensusfromContig7174-maker-ConsensusfromContig7174-snap-gene-0.1-mRNA-1	tig00000704	66.667	69	7.52e-21	84.3	NULL
ConsensusfromContig7174-snap_masked-ConsensusfromContig7174-abinit-gene-0.5-mRNA-1	tig00000704	100	40	3.64e-20	83.2	NULL
ConsensusfromContig8075-maker-ConsensusfromContig8075-snap-gene-0.0-mRNA-1	tig00000704	93.478	46	3.89e-22	85.9	NULL
ConsensusfromContig11675-snap_masked-ConsensusfromContig11675-abinit-gene-0.0-mRNA-1	tig00000692	100	35	4.91e-16	71.2	NULL
ConsensusfromContig26363-snap_masked-ConsensusfromContig26363-abinit-gene-0.0-mRNA-1	tig00000692	98.361	61	3.11e-51	124	NULL
ConsensusfromContig38359-snap_masked-ConsensusfromContig38359-abinit-gene-0.1-mRNA-1	tig00000692	68.153	157	6.47e-46	158	NULL
ConsensusfromContig26151-snap_masked-ConsensusfromContig26151-abinit-gene-0.2-mRNA-1	tig00000691	73.239	71	3.17e-26	99.4	NULL
ConsensusfromContig10180-snap_masked-ConsensusfromContig10180-abinit-gene-0.0-mRNA-1	tig00000681	98.75	80	8.2e-46	131	NULL
ConsensusfromContig13971-snap_masked-ConsensusfromContig13971-abinit-gene-0.0-mRNA-1	tig00000681	75	136	2.91e-46	160	NULL
ConsensusfromContig25732-snap_masked-ConsensusfromContig25732-abinit-gene-0.3-mRNA-1	tig00000681	67.2	125	3.14e-40	141	NULL
ConsensusfromContig26543-snap_masked-ConsensusfromContig26543-abinit-gene-0.0-mRNA-1	tig00000681	91.948	385	0	721	OAJ39747.1	29	297	5.6e-21	111.7
ConsensusfromContig38503-snap_masked-ConsensusfromContig38503-abinit-gene-0.1-mRNA-1	tig00000681	100	80	6.79e-46	157	NULL
ConsensusfromContig52884-snap_masked-ConsensusfromContig52884-abinit-gene-0.1-mRNA-1	tig00000681	70.27	111	7.35e-33	121	NULL
ConsensusfromContig53090-snap_masked-ConsensusfromContig53090-abinit-gene-0.5-mRNA-1	tig00000681	89.032	155	5.95e-50	132	NULL
ConsensusfromContig6667-snap_masked-ConsensusfromContig6667-abinit-gene-0.0-mRNA-1	tig00000681	85.586	111	1.36e-31	122	NULL
ConsensusfromContig6667-snap_masked-ConsensusfromContig6667-abinit-gene-0.1-mRNA-1	tig00000681	100	27	6.34e-12	60.5	NULL
ConsensusfromContig55588-snap_masked-ConsensusfromContig55588-abinit-gene-0.0-mRNA-1	tig00000670	97.619	42	3.19e-19	80.1	NULL
ConsensusfromContig14149-snap_masked-ConsensusfromContig14149-abinit-gene-0.0-mRNA-1	tig00000663	100	184	1.9e-48	171	NULL
ConsensusfromContig38668-snap_masked-ConsensusfromContig38668-abinit-gene-0.0-mRNA-1	tig00000658	100	35	4.67e-18	77.8	NULL
ConsensusfromContig38668-snap_masked-ConsensusfromContig38668-abinit-gene-0.1-mRNA-1	tig00000658	62.245	98	2.2e-54	112	NULL
ConsensusfromContig10534-snap_masked-ConsensusfromContig10534-abinit-gene-0.1-mRNA-1	tig00000655	100	39	3.68e-19	79.7	NULL
ConsensusfromContig28262-snap_masked-ConsensusfromContig28262-abinit-gene-0.0-mRNA-1	tig00000655	100	79	8.87e-46	156	NULL
ConsensusfromContig44456-snap_masked-ConsensusfromContig44456-abinit-gene-0.0-mRNA-1	tig00000655	100	98	1.42e-33	122	NULL
ConsensusfromContig11842-snap_masked-ConsensusfromContig11842-abinit-gene-0.0-mRNA-1	tig00000654	90	40	4.21e-19	71.6	NULL
ConsensusfromContig26509-snap_masked-ConsensusfromContig26509-abinit-gene-0.0-mRNA-1	tig00000654	100	242	5.23e-164	503	AYV80252.1	34.3	181	4.2e-20	108.2
ConsensusfromContig27307-snap_masked-ConsensusfromContig27307-abinit-gene-0.0-mRNA-1	tig00000654	100	186	1.81e-125	390	GAQ93323.1	34.1	182	2.7e-14	88.6
ConsensusfromContig42805-snap_masked-ConsensusfromContig42805-abinit-gene-0.0-mRNA-1	tig00000654	100	34	3.61e-16	71.2	NULL
ConsensusfromContig6870-snap_masked-ConsensusfromContig6870-abinit-gene-0.0-mRNA-1	tig00000640	93.023	43	1.32e-34	84	NULL
ConsensusfromContig38461-snap_masked-ConsensusfromContig38461-abinit-gene-0.0-mRNA-1	tig00000632	40.217	184	5.58e-20	85.5	NULL
ConsensusfromContig25983-snap_masked-ConsensusfromContig25983-abinit-gene-0.1-mRNA-1	tig00000630	100	410	0	854	NULL
ConsensusfromContig31686-snap_masked-ConsensusfromContig31686-abinit-gene-0.0-mRNA-1	tig00000630	98.969	97	5.16e-61	201	NULL
ConsensusfromContig38048-snap_masked-ConsensusfromContig38048-abinit-gene-0.0-mRNA-1	tig00000630	78.205	78	2.11e-30	113	NULL
ConsensusfromContig46181-snap_masked-ConsensusfromContig46181-abinit-gene-0.0-mRNA-1	tig00000630	100	79	8.23e-51	171	XP_022909031.1	43.4	76	3.5e-08	67
ConsensusfromContig50294-snap_masked-ConsensusfromContig50294-abinit-gene-0.0-mRNA-1	tig00000630	100	182	2e-121	378	XP_011671942.1	42.9	126	1.5e-14	89.4
ConsensusfromContig54217-snap_masked-ConsensusfromContig54217-abinit-gene-0.0-mRNA-1	tig00000630	87.709	179	4.55e-67	222	NULL
ConsensusfromContig6863-maker-ConsensusfromContig6863-snap-gene-0.0-mRNA-1	tig00000630	100	32	1.43e-14	65.5	NULL
ConsensusfromContig30194-snap_masked-ConsensusfromContig30194-abinit-gene-0.0-mRNA-1	tig00000629	99.363	157	6.81e-86	275	NULL
ConsensusfromContig42207-snap_masked-ConsensusfromContig42207-abinit-gene-0.0-mRNA-1	tig00000629	100	28	5.73e-11	57.4	NULL
ConsensusfromContig10601-snap_masked-ConsensusfromContig10601-abinit-gene-0.1-mRNA-1	tig00000624	99.029	103	5.3e-71	204	NULL
ConsensusfromContig38327-snap_masked-ConsensusfromContig38327-abinit-gene-0.0-mRNA-1	tig00000624	58.333	60	1.52e-12	45.1	NULL
ConsensusfromContig38327-snap_masked-ConsensusfromContig38327-abinit-gene-0.1-mRNA-1	tig00000624	94.758	248	2.23e-152	488	NULL
ConsensusfromContig38327-snap_masked-ConsensusfromContig38327-abinit-gene-0.2-mRNA-1	tig00000624	96.825	63	2.78e-30	117	NULL
ConsensusfromContig39028-snap_masked-ConsensusfromContig39028-abinit-gene-0.0-mRNA-1	tig00000624	100	56	1.65e-12	67	NULL
ConsensusfromContig55095-maker-ConsensusfromContig55095-snap-gene-0.0-mRNA-1	tig00000622	100	68	1.49e-29	114	NULL
ConsensusfromContig13925-snap_masked-ConsensusfromContig13925-abinit-gene-0.0-mRNA-1	tig00000615	100	25	1.88e-11	55.5	NULL
ConsensusfromContig53397-maker-ConsensusfromContig53397-snap-gene-0.1-mRNA-1	tig00000615	100	40	8.66e-27	80.9	NULL
ConsensusfromContig7476-snap_masked-ConsensusfromContig7476-abinit-gene-0.5-mRNA-1	tig00000615	100	100	1.52e-60	199	NULL
ConsensusfromContig8378-maker-ConsensusfromContig8378-snap-gene-0.1-mRNA-1	tig00000615	100	89	7.66e-19	82.8	NULL
ConsensusfromContig8378-snap_masked-ConsensusfromContig8378-abinit-gene-0.4-mRNA-1	tig00000615	74	100	1.5e-35	131	NULL
ConsensusfromContig14227-snap_masked-ConsensusfromContig14227-abinit-gene-0.0-mRNA-1	tig00000605	66.667	57	8.03e-14	65.9	NULL
ConsensusfromContig25553-snap_masked-ConsensusfromContig25553-abinit-gene-0.0-mRNA-1	tig00000605	87.912	182	8.5e-109	322	NULL
ConsensusfromContig37013-snap_masked-ConsensusfromContig37013-abinit-gene-0.0-mRNA-1	tig00000605	60.248	161	8.46e-51	175	NULL
ConsensusfromContig37013-snap_masked-ConsensusfromContig37013-abinit-gene-0.2-mRNA-1	tig00000605	86.667	180	5.69e-110	301	NULL
ConsensusfromContig52857-snap_masked-ConsensusfromContig52857-abinit-gene-0.0-mRNA-1	tig00000605	88.298	188	5.54e-81	276	NULL
ConsensusfromContig53820-snap_masked-ConsensusfromContig53820-abinit-gene-0.1-mRNA-1	tig00000601	81.319	91	8.22e-43	148	NULL
ConsensusfromContig10336-snap_masked-ConsensusfromContig10336-abinit-gene-0.3-mRNA-1	tig00000600	85.987	157	9.06e-60	197	NULL
ConsensusfromContig28314-snap_masked-ConsensusfromContig28314-abinit-gene-0.0-mRNA-1	tig00000600	84.848	66	4.8e-16	72.4	NULL
ConsensusfromContig39258-snap_masked-ConsensusfromContig39258-abinit-gene-0.0-mRNA-1	tig00000600	100	196	2.08e-132	410	NULL
ConsensusfromContig8071-maker-ConsensusfromContig8071-snap-gene-0.0-mRNA-1	tig00000600	100	115	1.28e-57	193	NULL
ConsensusfromContig8523-snap_masked-ConsensusfromContig8523-abinit-gene-0.1-mRNA-1	tig00000586	100	60	1.12e-33	121	NULL
ConsensusfromContig60006-snap_masked-ConsensusfromContig60006-abinit-gene-0.0-mRNA-1	tig00000581	95.506	89	3.72e-24	96.3	NULL
ConsensusfromContig7939-maker-ConsensusfromContig7939-snap-gene-0.0-mRNA-1	tig00000581	100	71	5.68e-33	119	NULL
ConsensusfromContig56201-snap_masked-ConsensusfromContig56201-abinit-gene-0.0-mRNA-1	tig00000572	100	131	1.59e-81	261	NULL
ConsensusfromContig10330-snap_masked-ConsensusfromContig10330-abinit-gene-0.0-mRNA-1	tig00000571	100	58	1.6e-25	101	NULL
ConsensusfromContig11279-maker-ConsensusfromContig11279-snap-gene-0.0-mRNA-1	tig00000571	100	40	3.26e-18	78.6	NULL
ConsensusfromContig36152-snap_masked-ConsensusfromContig36152-abinit-gene-0.0-mRNA-1	tig00000571	100	61	3.32e-38	134	NULL
ConsensusfromContig58455-snap_masked-ConsensusfromContig58455-abinit-gene-0.0-mRNA-1	tig00000571	82.178	101	2.98e-36	129	XP_011423102.2	57.7	71	1.7e-13	84.7
ConsensusfromContig9652-snap_masked-ConsensusfromContig9652-abinit-gene-0.0-mRNA-1	tig00000571	97.807	228	1.23e-147	456	NULL
ConsensusfromContig10739-snap_masked-ConsensusfromContig10739-abinit-gene-0.1-mRNA-1	tig00000555	68.182	66	2.9e-17	74.7	NULL
ConsensusfromContig11642-snap_masked-ConsensusfromContig11642-abinit-gene-0.0-mRNA-1	tig00000555	100	91	1.01e-158	187	NULL
ConsensusfromContig11642-snap_masked-ConsensusfromContig11642-abinit-gene-0.1-mRNA-1	tig00000555	100	41	1.3e-20	83.6	NULL
ConsensusfromContig41174-snap_masked-ConsensusfromContig41174-abinit-gene-0.0-mRNA-1	tig00000555	92.593	27	2.84e-12	57.4	NULL
ConsensusfromContig10935-maker-ConsensusfromContig10935-snap-gene-0.0-mRNA-1	tig00000553	95.556	45	1.11e-44	90.1	NULL
ConsensusfromContig25893-snap_masked-ConsensusfromContig25893-abinit-gene-0.2-mRNA-1	tig00000545	45.238	84	8.34e-13	61.6	NULL
ConsensusfromContig53001-snap_masked-ConsensusfromContig53001-abinit-gene-0.3-mRNA-1	tig00000545	71.318	129	7.15e-48	163	NULL
ConsensusfromContig25559-snap_masked-ConsensusfromContig25559-abinit-gene-0.0-mRNA-1	tig00000540	82.111	341	4.3e-143	468	NULL
ConsensusfromContig25559-snap_masked-ConsensusfromContig25559-abinit-gene-0.2-mRNA-1	tig00000540	80.303	66	5.67e-25	96.3	NULL
ConsensusfromContig44540-snap_masked-ConsensusfromContig44540-abinit-gene-0.0-mRNA-1	tig00000540	100	60	5.97e-36	127	NULL
ConsensusfromContig45021-snap_masked-ConsensusfromContig45021-abinit-gene-0.0-mRNA-1	tig00000540	83.453	139	4.94e-67	224	NULL
ConsensusfromContig57874-snap_masked-ConsensusfromContig57874-abinit-gene-0.0-mRNA-1	tig00000540	99.408	169	1.47e-102	323	NULL
ConsensusfromContig25968-snap_masked-ConsensusfromContig25968-abinit-gene-0.0-mRNA-1	tig00000532	96.97	33	1.7e-13	65.1	NULL
ConsensusfromContig25968-snap_masked-ConsensusfromContig25968-abinit-gene-0.1-mRNA-1	tig00000532	69.298	114	4.63e-51	110	NULL
ConsensusfromContig53366-snap_masked-ConsensusfromContig53366-abinit-gene-0.0-mRNA-1	tig00000532	81.633	245	6.43e-127	395	NULL
ConsensusfromContig6715-snap_masked-ConsensusfromContig6715-abinit-gene-0.1-mRNA-1	tig00000532	100	77	3.81e-78	157	NULL
ConsensusfromContig6715-snap_masked-ConsensusfromContig6715-abinit-gene-0.2-mRNA-1	tig00000532	100	179	2.02e-117	367	NULL
ConsensusfromContig6715-snap_masked-ConsensusfromContig6715-abinit-gene-0.3-mRNA-1	tig00000532	100	155	1.49e-103	325	NULL
ConsensusfromContig3168-snap_masked-ConsensusfromContig3168-abinit-gene-0.0-mRNA-1	tig00000526	100	71	2.68e-12	63.5	NULL
ConsensusfromContig45625-snap_masked-ConsensusfromContig45625-abinit-gene-0.0-mRNA-1	tig00000526	92.366	131	1.6e-70	197	NULL
ConsensusfromContig26761-maker-ConsensusfromContig26761-snap-gene-0.1-mRNA-1	tig00000525	98.901	91	2.7e-88	184	NULL
ConsensusfromContig31768-snap_masked-ConsensusfromContig31768-abinit-gene-0.0-mRNA-1	tig00000525	100	37	3.7e-18	77.8	NULL
ConsensusfromContig15763-snap_masked-ConsensusfromContig15763-abinit-gene-0.0-mRNA-1	tig00000523	100	161	6.95e-108	338	NULL
ConsensusfromContig19582-snap_masked-ConsensusfromContig19582-abinit-gene-0.0-mRNA-1	tig00000523	100	125	1.31e-79	255	NULL
ConsensusfromContig20161-snap_masked-ConsensusfromContig20161-abinit-gene-0.0-mRNA-1	tig00000523	96.947	131	7.29e-68	222	NULL
ConsensusfromContig20773-snap_masked-ConsensusfromContig20773-abinit-gene-0.0-mRNA-1	tig00000523	100	134	8.76e-85	271	NULL
ConsensusfromContig22348-snap_masked-ConsensusfromContig22348-abinit-gene-0.0-mRNA-1	tig00000523	100	92	2.96e-59	196	NULL
ConsensusfromContig30014-snap_masked-ConsensusfromContig30014-abinit-gene-0.0-mRNA-1	tig00000523	100	62	1.07e-35	127	NULL
ConsensusfromContig31174-snap_masked-ConsensusfromContig31174-abinit-gene-0.0-mRNA-1	tig00000523	98.649	148	1.1e-92	294	NULL
ConsensusfromContig41211-snap_masked-ConsensusfromContig41211-abinit-gene-0.0-mRNA-1	tig00000523	99.687	639	0	1330	RDD36226.1	25.3	467	4.5e-21	112.8
ConsensusfromContig41760-snap_masked-ConsensusfromContig41760-abinit-gene-0.0-mRNA-1	tig00000523	48	125	1.83e-23	92.4	NULL
ConsensusfromContig46129-snap_masked-ConsensusfromContig46129-abinit-gene-0.0-mRNA-1	tig00000523	100	105	5.97e-68	221	WP_083005871.1	37.4	99	5e-10	73.6
ConsensusfromContig46646-snap_masked-ConsensusfromContig46646-abinit-gene-0.0-mRNA-1	tig00000523	99.342	152	1.1e-100	317	NULL
ConsensusfromContig46991-snap_masked-ConsensusfromContig46991-abinit-gene-0.0-mRNA-1	tig00000523	100	92	5.19e-58	192	NULL
ConsensusfromContig48680-snap_masked-ConsensusfromContig48680-abinit-gene-0.0-mRNA-1	tig00000523	98.039	51	2.73e-26	100	NULL
ConsensusfromContig52406-snap_masked-ConsensusfromContig52406-abinit-gene-0.0-mRNA-1	tig00000523	100	69	1.2e-42	147	NULL
ConsensusfromContig58286-snap_masked-ConsensusfromContig58286-abinit-gene-0.0-mRNA-1	tig00000523	100	113	5.34e-60	199	XP_026109252.1	42.5	87	5.9e-09	70.1
ConsensusfromContig6841-snap_masked-ConsensusfromContig6841-abinit-gene-0.0-mRNA-1	tig00000523	100	135	1.23e-89	285	YP_009237541.1	23.8	286	1.3e-10	77.4
ConsensusfromContig9287-snap_masked-ConsensusfromContig9287-abinit-gene-0.0-mRNA-1	tig00000523	100	33	6.65e-12	66.6	NULL
ConsensusfromContig11359-snap_masked-ConsensusfromContig11359-abinit-gene-0.0-mRNA-1	tig00000514	94.643	56	2.13e-30	112	NULL
ConsensusfromContig20419-snap_masked-ConsensusfromContig20419-abinit-gene-0.0-mRNA-1	tig00000514	100	44	4.33e-21	88.2	NULL
ConsensusfromContig26018-snap_masked-ConsensusfromContig26018-abinit-gene-0.0-mRNA-1	tig00000514	100	68	1.66e-39	138	NULL
ConsensusfromContig57142-snap_masked-ConsensusfromContig57142-abinit-gene-0.0-mRNA-1	tig00000507	100	47	5.65e-22	89.7	NULL
ConsensusfromContig18020-snap_masked-ConsensusfromContig18020-abinit-gene-0.0-mRNA-1	tig00000498	100	65	1.66e-23	86.3	NULL
ConsensusfromContig21280-snap_masked-ConsensusfromContig21280-abinit-gene-0.0-mRNA-1	tig00000498	100	65	2.96e-17	75.1	NULL
ConsensusfromContig25783-maker-ConsensusfromContig25783-snap-gene-0.0-mRNA-1	tig00000498	100	41	1.05e-22	90.9	NULL
ConsensusfromContig25783-snap_masked-ConsensusfromContig25783-abinit-gene-0.2-mRNA-1	tig00000498	100	51	1.03e-27	107	NULL
ConsensusfromContig7054-snap_masked-ConsensusfromContig7054-abinit-gene-0.2-mRNA-1	tig00000498	100	63	4.23e-36	128	NULL
ConsensusfromContig55792-snap_masked-ConsensusfromContig55792-abinit-gene-0.0-mRNA-1	tig00000494	100	104	8.28e-65	212	NULL
ConsensusfromContig55792-snap_masked-ConsensusfromContig55792-abinit-gene-0.1-mRNA-1	tig00000494	99.608	255	2.83e-161	496	NULL
ConsensusfromContig55792-snap_masked-ConsensusfromContig55792-abinit-gene-0.2-mRNA-1	tig00000494	100	314	0	592	NULL
ConsensusfromContig55845-snap_masked-ConsensusfromContig55845-abinit-gene-0.0-mRNA-1	tig00000494	99.438	178	9.43e-117	367	KXZ46502.1	39	159	1.2e-18	103.2
ConsensusfromContig11630-snap_masked-ConsensusfromContig11630-abinit-gene-0.0-mRNA-1	tig00000492	80.46	87	8.17e-27	102	NULL
ConsensusfromContig12529-snap_masked-ConsensusfromContig12529-abinit-gene-0.0-mRNA-1	tig00000492	85.714	77	1.47e-34	124	NULL
ConsensusfromContig12535-snap_masked-ConsensusfromContig12535-abinit-gene-0.1-mRNA-1	tig00000492	98.63	73	6e-25	98.2	NULL
ConsensusfromContig19878-snap_masked-ConsensusfromContig19878-abinit-gene-0.0-mRNA-1	tig00000492	100	93	1.68e-64	190	NULL
ConsensusfromContig25768-snap_masked-ConsensusfromContig25768-abinit-gene-0.3-mRNA-1	tig00000492	100	209	2.99e-132	410	NULL
ConsensusfromContig38503-snap_masked-ConsensusfromContig38503-abinit-gene-0.2-mRNA-1	tig00000492	100	230	7.37e-152	468	NULL
ConsensusfromContig38940-snap_masked-ConsensusfromContig38940-abinit-gene-0.1-mRNA-1	tig00000492	100	102	4.23e-52	169	NULL
ConsensusfromContig39299-snap_masked-ConsensusfromContig39299-abinit-gene-0.1-mRNA-1	tig00000492	84.746	236	2.2e-125	390	NULL
ConsensusfromContig41531-snap_masked-ConsensusfromContig41531-abinit-gene-0.0-mRNA-1	tig00000492	100	65	1.61e-18	78.6	NULL
ConsensusfromContig46714-snap_masked-ConsensusfromContig46714-abinit-gene-0.0-mRNA-1	tig00000492	100	99	3.73e-60	198	NULL
ConsensusfromContig7013-snap_masked-ConsensusfromContig7013-abinit-gene-0.2-mRNA-1	tig00000492	100	47	1.12e-16	76.6	NULL
ConsensusfromContig7200-snap_masked-ConsensusfromContig7200-abinit-gene-0.0-mRNA-1	tig00000492	100	79	4.37e-45	159	NULL
ConsensusfromContig7500-snap_masked-ConsensusfromContig7500-abinit-gene-0.2-mRNA-1	tig00000492	87.755	98	2.92e-40	141	NULL
ConsensusfromContig7500-snap_masked-ConsensusfromContig7500-abinit-gene-0.4-mRNA-1	tig00000492	100	122	3.86e-50	176	NULL
ConsensusfromContig8038-snap_masked-ConsensusfromContig8038-abinit-gene-0.0-mRNA-1	tig00000492	100	35	5.02e-15	72.8	NULL
ConsensusfromContig8970-snap_masked-ConsensusfromContig8970-abinit-gene-0.2-mRNA-1	tig00000492	100	193	1.74e-129	402	NULL
ConsensusfromContig9099-snap_masked-ConsensusfromContig9099-abinit-gene-0.0-mRNA-1	tig00000492	78.571	56	1.07e-22	91.7	NULL
ConsensusfromContig9454-snap_masked-ConsensusfromContig9454-abinit-gene-0.0-mRNA-1	tig00000492	93.506	77	6.35e-31	117	NULL
ConsensusfromContig9454-snap_masked-ConsensusfromContig9454-abinit-gene-0.1-mRNA-1	tig00000492	88.889	99	1.37e-38	139	NULL
ConsensusfromContig9856-snap_masked-ConsensusfromContig9856-abinit-gene-0.1-mRNA-1	tig00000492	81.25	96	1.55e-19	82	NULL
ConsensusfromContig37196-snap_masked-ConsensusfromContig37196-abinit-gene-0.0-mRNA-1	tig00000488	98.148	54	8.76e-48	109	NULL
ConsensusfromContig28295-snap_masked-ConsensusfromContig28295-abinit-gene-0.3-mRNA-1	tig00000480	100	143	5.57e-62	206	NULL
ConsensusfromContig30732-snap_masked-ConsensusfromContig30732-abinit-gene-0.0-mRNA-1	tig00000480	100	61	2.48e-36	128	NULL
ConsensusfromContig36973-maker-ConsensusfromContig36973-snap-gene-0.0-mRNA-1	tig00000480	90.204	245	7.93e-176	377	NULL
ConsensusfromContig36973-snap_masked-ConsensusfromContig36973-abinit-gene-0.2-mRNA-1	tig00000480	100	55	1.32e-28	109	NULL
ConsensusfromContig38434-maker-ConsensusfromContig38434-snap-gene-0.0-mRNA-1	tig00000480	100	29	2.36e-12	64.7	NULL
ConsensusfromContig43300-snap_masked-ConsensusfromContig43300-abinit-gene-0.0-mRNA-1	tig00000480	100	28	4.44e-11	57	NULL
ConsensusfromContig6898-snap_masked-ConsensusfromContig6898-abinit-gene-0.5-mRNA-1	tig00000480	100	108	5.64e-67	219	NULL
ConsensusfromContig15908-maker-ConsensusfromContig15908-snap-gene-0.0-mRNA-1	tig00000478	58.716	109	9.6e-29	109	NULL
ConsensusfromContig37249-snap_masked-ConsensusfromContig37249-abinit-gene-0.2-mRNA-1	tig00000478	86.408	103	1.72e-34	125	NULL
ConsensusfromContig44339-snap_masked-ConsensusfromContig44339-abinit-gene-0.0-mRNA-1	tig00000478	86.667	75	1.75e-21	87.4	NULL
ConsensusfromContig45135-snap_masked-ConsensusfromContig45135-abinit-gene-0.0-mRNA-1	tig00000478	100	92	1.5e-55	186	NULL
ConsensusfromContig52879-snap_masked-ConsensusfromContig52879-abinit-gene-0.2-mRNA-1	tig00000478	99.057	106	4.7e-72	218	NULL
ConsensusfromContig52879-snap_masked-ConsensusfromContig52879-abinit-gene-0.3-mRNA-1	tig00000478	85.597	243	2.31e-129	400	NULL
ConsensusfromContig6624-maker-ConsensusfromContig6624-snap-gene-0.1-mRNA-1	tig00000478	79.381	97	1.56e-32	120	NULL
ConsensusfromContig7692-snap_masked-ConsensusfromContig7692-abinit-gene-0.0-mRNA-1	tig00000478	88.785	107	6.93e-63	143	NULL
ConsensusfromContig8278-snap_masked-ConsensusfromContig8278-abinit-gene-0.1-mRNA-1	tig00000478	100	41	6.94e-15	80.5	NULL
ConsensusfromContig8783-snap_masked-ConsensusfromContig8783-abinit-gene-0.0-mRNA-1	tig00000478	83	100	5.36e-37	132	NULL
ConsensusfromContig14758-snap_masked-ConsensusfromContig14758-abinit-gene-0.0-mRNA-1	tig00000475	98.75	80	2.06e-87	163	NULL
ConsensusfromContig20484-snap_masked-ConsensusfromContig20484-abinit-gene-0.0-mRNA-1	tig00000475	100	102	9.2e-66	214	NULL
ConsensusfromContig26525-snap_masked-ConsensusfromContig26525-abinit-gene-0.0-mRNA-1	tig00000475	100	57	2.66e-39	122	NULL
ConsensusfromContig26728-snap_masked-ConsensusfromContig26728-abinit-gene-0.0-mRNA-1	tig00000475	88.344	163	3.11e-57	192	NULL
ConsensusfromContig27051-snap_masked-ConsensusfromContig27051-abinit-gene-0.0-mRNA-1	tig00000475	100	97	7.8e-34	123	NULL
ConsensusfromContig27253-snap_masked-ConsensusfromContig27253-abinit-gene-0.0-mRNA-1	tig00000475	100	170	7.52e-114	356	NULL
ConsensusfromContig27837-snap_masked-ConsensusfromContig27837-abinit-gene-0.0-mRNA-1	tig00000475	100	67	1.24e-39	138	NULL
ConsensusfromContig42304-snap_masked-ConsensusfromContig42304-abinit-gene-0.0-mRNA-1	tig00000475	73.684	38	3.43e-14	48.9	NULL
ConsensusfromContig44947-snap_masked-ConsensusfromContig44947-abinit-gene-0.0-mRNA-1	tig00000475	100	103	3.2e-67	219	NULL
ConsensusfromContig45409-snap_masked-ConsensusfromContig45409-abinit-gene-0.0-mRNA-1	tig00000475	100	76	7.19e-45	154	NULL
ConsensusfromContig49851-snap_masked-ConsensusfromContig49851-abinit-gene-0.0-mRNA-1	tig00000475	77.907	86	3.61e-33	120	NULL
ConsensusfromContig9685-snap_masked-ConsensusfromContig9685-abinit-gene-0.0-mRNA-1	tig00000475	100	61	8.11e-36	128	NULL
ConsensusfromContig25963-snap_masked-ConsensusfromContig25963-abinit-gene-0.1-mRNA-1	tig00000473	66.972	218	5.13e-51	177	NULL
ConsensusfromContig30829-snap_masked-ConsensusfromContig30829-abinit-gene-0.0-mRNA-1	tig00000471	100	100	3.49e-64	210	NULL
ConsensusfromContig40605-snap_masked-ConsensusfromContig40605-abinit-gene-0.2-mRNA-1	tig00000471	100	109	4.06e-50	171	NULL
ConsensusfromContig56054-snap_masked-ConsensusfromContig56054-abinit-gene-0.0-mRNA-1	tig00000471	100	225	5.07e-153	471	XP_014524880.1	40.7	108	5.5e-14	87.8
ConsensusfromContig57947-snap_masked-ConsensusfromContig57947-abinit-gene-0.0-mRNA-1	tig00000471	100	254	1.24e-117	373	NULL
ConsensusfromContig9354-snap_masked-ConsensusfromContig9354-abinit-gene-0.1-mRNA-1	tig00000471	71.622	74	5.46e-27	99.8	NULL
ConsensusfromContig13354-snap_masked-ConsensusfromContig13354-abinit-gene-0.0-mRNA-1	tig00000459	90.323	31	2.25e-14	63.2	NULL
ConsensusfromContig25520-snap_masked-ConsensusfromContig25520-abinit-gene-0.11-mRNA-1	tig00000459	100	89	3.06e-42	147	NULL
ConsensusfromContig25520-snap_masked-ConsensusfromContig25520-abinit-gene-0.16-mRNA-1	tig00000459	53.509	114	4.55e-27	104	NULL
ConsensusfromContig25520-snap_masked-ConsensusfromContig25520-abinit-gene-0.3-mRNA-1	tig00000459	99	100	5.64e-62	204	NULL
ConsensusfromContig25773-snap_masked-ConsensusfromContig25773-abinit-gene-0.0-mRNA-1	tig00000459	100	89	3e-42	150	NULL
ConsensusfromContig28778-snap_masked-ConsensusfromContig28778-abinit-gene-0.0-mRNA-1	tig00000459	100	98	2.63e-27	105	NULL
ConsensusfromContig37453-snap_masked-ConsensusfromContig37453-abinit-gene-0.0-mRNA-1	tig00000459	100	54	1.16e-32	119	NULL
ConsensusfromContig39557-snap_masked-ConsensusfromContig39557-abinit-gene-0.1-mRNA-1	tig00000459	100	69	4.48e-38	143	NULL
ConsensusfromContig48675-snap_masked-ConsensusfromContig48675-abinit-gene-0.0-mRNA-1	tig00000459	100	47	1.68e-22	89.4	NULL
ConsensusfromContig54282-snap_masked-ConsensusfromContig54282-abinit-gene-0.1-mRNA-1	tig00000459	97.368	38	1.86e-18	78.2	NULL
ConsensusfromContig54598-snap_masked-ConsensusfromContig54598-abinit-gene-0.1-mRNA-1	tig00000459	61.856	194	2.8e-60	206	NULL
ConsensusfromContig7757-snap_masked-ConsensusfromContig7757-abinit-gene-0.1-mRNA-1	tig00000459	100	101	5.22e-58	164	NULL
ConsensusfromContig14222-snap_masked-ConsensusfromContig14222-abinit-gene-0.0-mRNA-1	tig00000455	73.529	102	2.11e-77	144	NULL
ConsensusfromContig6627-snap_masked-ConsensusfromContig6627-abinit-gene-0.1-mRNA-1	tig00000455	94.186	86	1.08e-46	159	NULL
ConsensusfromContig7392-snap_masked-ConsensusfromContig7392-abinit-gene-0.0-mRNA-1	tig00000455	98.305	59	4.22e-32	119	NULL
ConsensusfromContig7887-snap_masked-ConsensusfromContig7887-abinit-gene-0.1-mRNA-1	tig00000455	100	71	5.76e-41	144	NULL
ConsensusfromContig7887-snap_masked-ConsensusfromContig7887-abinit-gene-0.2-mRNA-1	tig00000455	88	50	2.4e-24	94.7	NULL
ConsensusfromContig20304-snap_masked-ConsensusfromContig20304-abinit-gene-0.0-mRNA-1	tig00000451	100	98	1.12e-38	137	NULL
ConsensusfromContig27309-snap_masked-ConsensusfromContig27309-abinit-gene-0.0-mRNA-1	tig00000451	100	84	5.54e-50	172	NULL
ConsensusfromContig6844-snap_masked-ConsensusfromContig6844-abinit-gene-0.0-mRNA-1	tig00000451	67.227	119	2.75e-38	142	NULL
ConsensusfromContig6844-snap_masked-ConsensusfromContig6844-abinit-gene-0.1-mRNA-1	tig00000451	82.759	116	2.94e-55	184	NULL
ConsensusfromContig6844-snap_masked-ConsensusfromContig6844-abinit-gene-0.2-mRNA-1	tig00000451	82.759	58	1.5e-25	98.2	NULL
ConsensusfromContig6905-snap_masked-ConsensusfromContig6905-abinit-gene-0.3-mRNA-1	tig00000451	89.583	48	5.66e-39	94	NULL
ConsensusfromContig14730-snap_masked-ConsensusfromContig14730-abinit-gene-0.0-mRNA-1	tig00000449	95.349	43	5.96e-19	82	NULL
ConsensusfromContig25884-snap_masked-ConsensusfromContig25884-abinit-gene-0.1-mRNA-1	tig00000449	84.063	571	0	850	NULL
ConsensusfromContig28505-snap_masked-ConsensusfromContig28505-abinit-gene-0.0-mRNA-1	tig00000448	51.261	119	1.54e-23	92.4	NULL
ConsensusfromContig31599-snap_masked-ConsensusfromContig31599-abinit-gene-0.0-mRNA-1	tig00000448	100	92	6.82e-56	186	NULL
ConsensusfromContig7093-snap_masked-ConsensusfromContig7093-abinit-gene-0.0-mRNA-1	tig00000448	100	244	3.85e-164	504	NULL
ConsensusfromContig7093-snap_masked-ConsensusfromContig7093-abinit-gene-0.1-mRNA-1	tig00000448	98.739	238	7.38e-157	489	OAJ39321.1	38.2	157	6.7e-14	88.2
ConsensusfromContig7093-snap_masked-ConsensusfromContig7093-abinit-gene-0.4-mRNA-1	tig00000448	100	303	0	622	NULL
ConsensusfromContig26267-snap_masked-ConsensusfromContig26267-abinit-gene-0.1-mRNA-1	tig00000445	84.756	164	1.15e-80	261	NULL
ConsensusfromContig56088-snap_masked-ConsensusfromContig56088-abinit-gene-0.0-mRNA-1	tig00000445	100	190	2.67e-118	370	WP_014826325.1	40.3	124	1e-16	96.7
ConsensusfromContig25985-snap_masked-ConsensusfromContig25985-abinit-gene-0.0-mRNA-1	tig00000444	95.556	45	3.97e-22	89.4	NULL
ConsensusfromContig26840-snap_masked-ConsensusfromContig26840-abinit-gene-0.0-mRNA-1	tig00000444	96.19	105	1.58e-62	209	NULL
ConsensusfromContig7853-maker-ConsensusfromContig7853-snap-gene-0.1-mRNA-1	tig00000444	100	34	1.62e-14	70.5	NULL
ConsensusfromContig33005-snap_masked-ConsensusfromContig33005-abinit-gene-0.0-mRNA-1	tig00000441	92.958	71	1.97e-37	132	NULL
ConsensusfromContig8553-snap_masked-ConsensusfromContig8553-abinit-gene-0.0-mRNA-1	tig00000441	65.909	88	2.86e-25	99.4	NULL
ConsensusfromContig15206-snap_masked-ConsensusfromContig15206-abinit-gene-0.0-mRNA-1	tig00000431	100	102	4.16e-54	181	NULL
ConsensusfromContig53280-snap_masked-ConsensusfromContig53280-abinit-gene-0.0-mRNA-1	tig00000431	88.372	43	4.8e-16	71.6	NULL
ConsensusfromContig53280-snap_masked-ConsensusfromContig53280-abinit-gene-0.1-mRNA-1	tig00000431	87.879	66	4.07e-24	95.5	NULL
ConsensusfromContig55827-maker-ConsensusfromContig55827-snap-gene-0.0-mRNA-1	tig00000431	100	32	2.65e-18	62.8	NULL
ConsensusfromContig15360-snap_masked-ConsensusfromContig15360-abinit-gene-0.1-mRNA-1	tig00000430	100	47	1.03e-24	98.6	NULL
ConsensusfromContig38441-snap_masked-ConsensusfromContig38441-abinit-gene-0.0-mRNA-1	tig00000430	58.14	86	2.78e-25	97.4	NULL
ConsensusfromContig38835-snap_masked-ConsensusfromContig38835-abinit-gene-0.0-mRNA-1	tig00000430	100	55	4.33e-28	109	NULL
ConsensusfromContig40295-snap_masked-ConsensusfromContig40295-abinit-gene-0.0-mRNA-1	tig00000430	100	28	1.22e-11	60.5	NULL
ConsensusfromContig53515-snap_masked-ConsensusfromContig53515-abinit-gene-0.0-mRNA-1	tig00000430	100	40	2.26e-19	82.4	NULL
ConsensusfromContig55060-snap_masked-ConsensusfromContig55060-abinit-gene-0.0-mRNA-1	tig00000430	100	43	5.63e-38	88.2	NULL
ConsensusfromContig6648-snap_masked-ConsensusfromContig6648-abinit-gene-0.0-mRNA-1	tig00000430	98.496	133	2.28e-110	209	NULL
ConsensusfromContig8093-snap_masked-ConsensusfromContig8093-abinit-gene-0.0-mRNA-1	tig00000430	89.868	227	1.42e-30	131	NULL
ConsensusfromContig9897-snap_masked-ConsensusfromContig9897-abinit-gene-0.0-mRNA-1	tig00000430	69.032	155	5.35e-50	179	NULL
ConsensusfromContig14371-snap_masked-ConsensusfromContig14371-abinit-gene-0.0-mRNA-1	tig00000425	100	90	2.27e-54	182	NULL
ConsensusfromContig27305-snap_masked-ConsensusfromContig27305-abinit-gene-0.0-mRNA-1	tig00000425	97.619	42	4.41e-21	85.9	NULL
ConsensusfromContig28618-snap_masked-ConsensusfromContig28618-abinit-gene-0.0-mRNA-1	tig00000425	100	104	6.86e-64	213	NULL
ConsensusfromContig28749-snap_masked-ConsensusfromContig28749-abinit-gene-0.0-mRNA-1	tig00000425	100	392	0	815	PIR41023.1	59.8	341	3e-116	428.3
ConsensusfromContig38750-snap_masked-ConsensusfromContig38750-abinit-gene-0.3-mRNA-1	tig00000425	79.31	29	3.55e-19	53.1	NULL
ConsensusfromContig41287-snap_masked-ConsensusfromContig41287-abinit-gene-0.0-mRNA-1	tig00000425	73.81	126	7.65e-55	183	NULL
ConsensusfromContig46323-snap_masked-ConsensusfromContig46323-abinit-gene-0.0-mRNA-1	tig00000425	98.246	171	5.73e-104	328	NULL
ConsensusfromContig11690-maker-ConsensusfromContig11690-snap-gene-0.0-mRNA-1	tig00000411	98.361	61	5.36e-35	128	NULL
ConsensusfromContig14742-snap_masked-ConsensusfromContig14742-abinit-gene-0.0-mRNA-1	tig00000411	58.667	75	5.14e-17	73.9	NULL
ConsensusfromContig36259-snap_masked-ConsensusfromContig36259-abinit-gene-0.0-mRNA-1	tig00000411	99.571	233	6.69e-136	422	NULL
ConsensusfromContig40101-snap_masked-ConsensusfromContig40101-abinit-gene-0.0-mRNA-1	tig00000411	52.143	140	2.8e-27	110	NULL
ConsensusfromContig44496-snap_masked-ConsensusfromContig44496-abinit-gene-0.0-mRNA-1	tig00000411	97.333	75	7.69e-42	145	NULL
ConsensusfromContig7505-snap_masked-ConsensusfromContig7505-abinit-gene-0.2-mRNA-1	tig00000411	70.455	88	8.03e-31	113	NULL
ConsensusfromContig26222-snap_masked-ConsensusfromContig26222-abinit-gene-0.0-mRNA-1	tig00000405	100	43	7.42e-20	80.9	NULL
ConsensusfromContig27921-snap_masked-ConsensusfromContig27921-abinit-gene-0.0-mRNA-1	tig00000405	100	33	8.74e-16	70.9	NULL
ConsensusfromContig512-snap_masked-ConsensusfromContig512-abinit-gene-0.0-mRNA-1	tig00000405	58.065	62	1.12e-12	62.8	NULL
ConsensusfromContig7035-snap_masked-ConsensusfromContig7035-abinit-gene-0.0-mRNA-1	tig00000405	66.667	81	2.02e-31	94.4	RHY28430.1	52.2	69	7.5e-06	59.3
ConsensusfromContig7035-snap_masked-ConsensusfromContig7035-abinit-gene-0.1-mRNA-1	tig00000405	95.402	87	5.8e-99	174	NULL
ConsensusfromContig37039-snap_masked-ConsensusfromContig37039-abinit-gene-0.0-mRNA-1	tig00000404	84.348	115	3.37e-40	150	NULL
ConsensusfromContig52943-maker-ConsensusfromContig52943-snap-gene-0.5-mRNA-1	tig00000404	60.55	109	1.75e-31	115	NULL
ConsensusfromContig53284-snap_masked-ConsensusfromContig53284-abinit-gene-0.0-mRNA-1	tig00000404	100	49	3.03e-21	92.4	NULL
ConsensusfromContig15816-snap_masked-ConsensusfromContig15816-abinit-gene-0.0-mRNA-1	tig00000403	100	50	2.16e-23	98.2	NULL
ConsensusfromContig26016-snap_masked-ConsensusfromContig26016-abinit-gene-0.3-mRNA-1	tig00000403	51.724	87	4.29e-14	67	NULL
ConsensusfromContig3097-snap_masked-ConsensusfromContig3097-abinit-gene-0.0-mRNA-1	tig00000403	87.879	99	2.89e-52	176	NULL
ConsensusfromContig16526-snap_masked-ConsensusfromContig16526-abinit-gene-0.0-mRNA-1	tig00000402	100	175	1.99e-113	355	NULL
ConsensusfromContig26896-snap_masked-ConsensusfromContig26896-abinit-gene-0.0-mRNA-1	tig00000402	100	31	3.2e-15	67.8	NULL
ConsensusfromContig27295-snap_masked-ConsensusfromContig27295-abinit-gene-0.0-mRNA-1	tig00000402	99.359	156	1.04e-70	231	NULL
ConsensusfromContig27991-snap_masked-ConsensusfromContig27991-abinit-gene-0.0-mRNA-1	tig00000402	67.097	155	9.09e-60	197	NULL
ConsensusfromContig29026-snap_masked-ConsensusfromContig29026-abinit-gene-0.0-mRNA-1	tig00000402	99.429	175	3.39e-102	323	NULL
ConsensusfromContig37098-snap_masked-ConsensusfromContig37098-abinit-gene-0.10-mRNA-1	tig00000402	85.385	130	2.67e-66	217	NULL
ConsensusfromContig37098-snap_masked-ConsensusfromContig37098-abinit-gene-0.13-mRNA-1	tig00000402	100	55	1.35e-28	113	NULL
ConsensusfromContig37153-snap_masked-ConsensusfromContig37153-abinit-gene-0.5-mRNA-1	tig00000402	93.471	291	2.84e-132	395	NULL
ConsensusfromContig37305-snap_masked-ConsensusfromContig37305-abinit-gene-0.3-mRNA-1	tig00000402	79.592	49	4.66e-18	76.6	NULL
ConsensusfromContig41274-snap_masked-ConsensusfromContig41274-abinit-gene-0.0-mRNA-1	tig00000402	100	98	3.12e-62	204	NULL
ConsensusfromContig44535-snap_masked-ConsensusfromContig44535-abinit-gene-0.0-mRNA-1	tig00000402	98.864	88	4.98e-54	180	OUU28964.1	53.2	79	1e-11	79
ConsensusfromContig45291-snap_masked-ConsensusfromContig45291-abinit-gene-0.1-mRNA-1	tig00000402	99.569	232	5.18e-152	468	NULL
ConsensusfromContig46005-snap_masked-ConsensusfromContig46005-abinit-gene-0.0-mRNA-1	tig00000402	99.614	259	3.85e-175	536	OAJ40906.1	27.6	196	2.7e-12	82.4
ConsensusfromContig46825-snap_masked-ConsensusfromContig46825-abinit-gene-0.0-mRNA-1	tig00000402	99.029	103	5.24e-65	213	XP_023217648.1	40.2	102	2.3e-12	81.3
ConsensusfromContig50279-snap_masked-ConsensusfromContig50279-abinit-gene-0.0-mRNA-1	tig00000402	100	104	4.57e-68	221	NULL
ConsensusfromContig7797-snap_masked-ConsensusfromContig7797-abinit-gene-0.2-mRNA-1	tig00000402	92.857	70	1.85e-41	135	NULL
ConsensusfromContig7797-snap_masked-ConsensusfromContig7797-abinit-gene-0.3-mRNA-1	tig00000402	87.429	175	1.08e-180	314	NULL
ConsensusfromContig15017-snap_masked-ConsensusfromContig15017-abinit-gene-0.0-mRNA-1	tig00000396	100	70	1.83e-28	107	NULL
ConsensusfromContig37808-snap_masked-ConsensusfromContig37808-abinit-gene-0.0-mRNA-1	tig00000396	100	24	8.36e-11	48.9	NULL
ConsensusfromContig39206-snap_masked-ConsensusfromContig39206-abinit-gene-0.1-mRNA-1	tig00000396	79.012	162	2.15e-101	218	NULL
ConsensusfromContig57357-snap_masked-ConsensusfromContig57357-abinit-gene-0.0-mRNA-1	tig00000396	61.404	57	5.01e-12	60.5	NULL
ConsensusfromContig39227-snap_masked-ConsensusfromContig39227-abinit-gene-0.3-mRNA-1	tig00000391	100	45	3.71e-14	62	NULL
ConsensusfromContig9805-snap_masked-ConsensusfromContig9805-abinit-gene-0.1-mRNA-1	tig00000391	98.333	60	1.93e-32	117	NULL
ConsensusfromContig11901-snap_masked-ConsensusfromContig11901-abinit-gene-0.0-mRNA-1	tig00000388	47.584	269	9.46e-47	163	NULL
ConsensusfromContig27239-snap_masked-ConsensusfromContig27239-abinit-gene-0.0-mRNA-1	tig00000388	86.528	193	2.31e-91	291	NULL
ConsensusfromContig38831-snap_masked-ConsensusfromContig38831-abinit-gene-0.3-mRNA-1	tig00000388	97.674	172	6.73e-108	339	WP_104059019.1	34.6	127	9.1e-09	70.1
ConsensusfromContig42715-snap_masked-ConsensusfromContig42715-abinit-gene-0.0-mRNA-1	tig00000388	100	84	6.32e-49	166	NULL
ConsensusfromContig44447-snap_masked-ConsensusfromContig44447-abinit-gene-0.1-mRNA-1	tig00000388	83.912	547	0	867	NULL
ConsensusfromContig49176-snap_masked-ConsensusfromContig49176-abinit-gene-0.0-mRNA-1	tig00000388	100	27	1.32e-11	56.6	NULL
ConsensusfromContig40418-snap_masked-ConsensusfromContig40418-abinit-gene-0.1-mRNA-1	tig00000385	100	105	6.29e-64	210	NULL
ConsensusfromContig55310-snap_masked-ConsensusfromContig55310-abinit-gene-0.0-mRNA-1	tig00000385	100	33	2.95e-16	72.8	NULL
ConsensusfromContig12387-maker-ConsensusfromContig12387-snap-gene-0.0-mRNA-1	tig00000383	53.846	65	1.43e-18	57.4	NULL
ConsensusfromContig14724-snap_masked-ConsensusfromContig14724-abinit-gene-0.0-mRNA-1	tig00000383	66.038	106	4.72e-23	92.8	NULL
ConsensusfromContig37733-snap_masked-ConsensusfromContig37733-abinit-gene-0.2-mRNA-1	tig00000383	100	50	6.79e-24	96.7	NULL
ConsensusfromContig38498-snap_masked-ConsensusfromContig38498-abinit-gene-0.1-mRNA-1	tig00000383	100	74	1.9e-43	150	NULL
ConsensusfromContig41254-snap_masked-ConsensusfromContig41254-abinit-gene-0.0-mRNA-1	tig00000383	100	88	3.06e-54	182	BAB13496.1	40	75	3.2e-06	60.8
ConsensusfromContig41526-snap_masked-ConsensusfromContig41526-abinit-gene-0.0-mRNA-1	tig00000383	64.331	157	6.41e-46	159	NULL
ConsensusfromContig41526-snap_masked-ConsensusfromContig41526-abinit-gene-0.1-mRNA-1	tig00000383	99.291	141	2.24e-92	295	NULL
ConsensusfromContig54357-snap_masked-ConsensusfromContig54357-abinit-gene-0.1-mRNA-1	tig00000383	90	40	7.48e-17	73.2	NULL
ConsensusfromContig55867-snap_masked-ConsensusfromContig55867-abinit-gene-0.0-mRNA-1	tig00000383	100	251	1.36e-164	505	PNH09165.1	35.7	213	8.2e-27	130.6
ConsensusfromContig57707-snap_masked-ConsensusfromContig57707-abinit-gene-0.1-mRNA-1	tig00000383	100	110	4.85e-60	199	NULL
ConsensusfromContig58752-snap_masked-ConsensusfromContig58752-abinit-gene-0.0-mRNA-1	tig00000383	79.688	64	8.11e-24	94	NULL
ConsensusfromContig8208-snap_masked-ConsensusfromContig8208-abinit-gene-0.2-mRNA-1	tig00000383	100	113	8.43e-16	75.1	NULL
ConsensusfromContig14499-snap_masked-ConsensusfromContig14499-abinit-gene-0.0-mRNA-1	tig00000382	63.81	105	3.18e-31	115	NULL
ConsensusfromContig53435-snap_masked-ConsensusfromContig53435-abinit-gene-0.1-mRNA-1	tig00000382	65.789	76	1.95e-21	87.4	NULL
ConsensusfromContig6806-maker-ConsensusfromContig6806-snap-gene-0.0-mRNA-1	tig00000382	54.138	290	4.23e-79	256	KDB17035.1	40.9	149	2.1e-16	95.5
ConsensusfromContig6911-snap_masked-ConsensusfromContig6911-abinit-gene-0.0-mRNA-1	tig00000382	100	48	6.32e-12	59.7	NULL
ConsensusfromContig6986-snap_masked-ConsensusfromContig6986-abinit-gene-0.0-mRNA-1	tig00000382	51.007	149	1.08e-32	120	NULL
ConsensusfromContig17237-snap_masked-ConsensusfromContig17237-abinit-gene-0.0-mRNA-1	tig00000381	41.085	129	4.09e-14	65.5	NULL
ConsensusfromContig26407-snap_masked-ConsensusfromContig26407-abinit-gene-0.0-mRNA-1	tig00000381	68.776	237	2.81e-94	300	NULL
ConsensusfromContig26534-snap_masked-ConsensusfromContig26534-abinit-gene-0.0-mRNA-1	tig00000381	82.274	299	2.35e-141	439	NULL
ConsensusfromContig27344-snap_masked-ConsensusfromContig27344-abinit-gene-0.0-mRNA-1	tig00000381	100	229	3.36e-155	477	NULL
ConsensusfromContig41254-snap_masked-ConsensusfromContig41254-abinit-gene-0.1-mRNA-1	tig00000381	98.113	530	0	1044	OAJ39321.1	31.7	331	2.2e-25	127.1
ConsensusfromContig60052-snap_masked-ConsensusfromContig60052-abinit-gene-0.0-mRNA-1	tig00000381	100	92	3.56e-56	187	NULL
ConsensusfromContig58441-snap_masked-ConsensusfromContig58441-abinit-gene-0.0-mRNA-1	tig00000378	100	65	2.41e-38	134	NULL
ConsensusfromContig20417-snap_masked-ConsensusfromContig20417-abinit-gene-0.0-mRNA-1	tig00000367	100	53	1.71e-29	109	NULL
ConsensusfromContig37493-maker-ConsensusfromContig37493-snap-gene-0.0-mRNA-1	tig00000367	85.714	35	9.58e-11	58.2	NULL
ConsensusfromContig7293-snap_masked-ConsensusfromContig7293-abinit-gene-0.0-mRNA-1	tig00000367	91.346	104	3.47e-54	181	NULL
ConsensusfromContig9512-snap_masked-ConsensusfromContig9512-abinit-gene-0.0-mRNA-1	tig00000367	100	22	2.59e-11	48.1	NULL
ConsensusfromContig16003-snap_masked-ConsensusfromContig16003-abinit-gene-0.0-mRNA-1	tig00000361	100	57	6.32e-33	119	NULL
ConsensusfromContig19598-snap_masked-ConsensusfromContig19598-abinit-gene-0.0-mRNA-1	tig00000361	100	88	1.43e-53	179	OUU28964.1	57.8	64	4.5e-12	80.1
ConsensusfromContig25883-snap_masked-ConsensusfromContig25883-abinit-gene-0.0-mRNA-1	tig00000361	51.562	128	5e-13	65.1	NULL
ConsensusfromContig27153-snap_masked-ConsensusfromContig27153-abinit-gene-0.0-mRNA-1	tig00000361	100	61	9.56e-36	127	NULL
ConsensusfromContig31883-snap_masked-ConsensusfromContig31883-abinit-gene-0.0-mRNA-1	tig00000361	100	125	1.04e-80	259	NULL
ConsensusfromContig32628-snap_masked-ConsensusfromContig32628-abinit-gene-0.0-mRNA-1	tig00000361	100	114	1.08e-60	201	NULL
ConsensusfromContig39219-snap_masked-ConsensusfromContig39219-abinit-gene-0.1-mRNA-1	tig00000361	100	38	7.74e-18	77.4	NULL
ConsensusfromContig39219-snap_masked-ConsensusfromContig39219-abinit-gene-0.2-mRNA-1	tig00000361	100	47	4.32e-26	95.1	NULL
ConsensusfromContig43780-snap_masked-ConsensusfromContig43780-abinit-gene-0.0-mRNA-1	tig00000361	100	58	4.7e-24	92.8	NULL
ConsensusfromContig52789-snap_masked-ConsensusfromContig52789-abinit-gene-0.0-mRNA-1	tig00000361	87.302	63	3.09e-29	109	NULL
ConsensusfromContig9979-snap_masked-ConsensusfromContig9979-abinit-gene-0.0-mRNA-1	tig00000361	97.436	39	5.29e-17	77.4	NULL
ConsensusfromContig9995-snap_masked-ConsensusfromContig9995-abinit-gene-0.0-mRNA-1	tig00000361	86.59	261	1.86e-147	337	NULL
ConsensusfromContig20618-snap_masked-ConsensusfromContig20618-abinit-gene-0.0-mRNA-1	tig00000350	77.011	87	2e-12	65.1	NULL
ConsensusfromContig26064-snap_masked-ConsensusfromContig26064-abinit-gene-0.0-mRNA-1	tig00000350	58.824	102	8.48e-26	99.4	NULL
ConsensusfromContig54848-snap_masked-ConsensusfromContig54848-abinit-gene-0.0-mRNA-1	tig00000350	97.5	40	3.13e-16	77.8	NULL
ConsensusfromContig7912-snap_masked-ConsensusfromContig7912-abinit-gene-0.1-mRNA-1	tig00000350	68.898	254	3.06e-90	290	NULL
ConsensusfromContig37428-snap_masked-ConsensusfromContig37428-abinit-gene-0.0-mRNA-1	tig00000342	100	32	1.16e-12	62	NULL
ConsensusfromContig37766-maker-ConsensusfromContig37766-snap-gene-0.2-mRNA-1	tig00000342	59.204	201	4.48e-57	196	NULL
ConsensusfromContig49228-snap_masked-ConsensusfromContig49228-abinit-gene-0.0-mRNA-1	tig00000342	100	60	7.11e-37	130	NULL
ConsensusfromContig26870-snap_masked-ConsensusfromContig26870-abinit-gene-0.0-mRNA-1	tig00000339	100	77	6.88e-45	154	NULL
ConsensusfromContig31077-snap_masked-ConsensusfromContig31077-abinit-gene-0.0-mRNA-1	tig00000339	100	107	2.21e-66	217	GAQ83075.1	48.6	105	8.4e-21	109.4
ConsensusfromContig42349-snap_masked-ConsensusfromContig42349-abinit-gene-0.0-mRNA-1	tig00000339	100	240	6.56e-163	500	WP_090741454.1	39.2	240	3.9e-26	128.3
ConsensusfromContig54970-maker-ConsensusfromContig54970-snap-gene-0.0-mRNA-1	tig00000339	65.882	85	2.29e-26	101	NULL
ConsensusfromContig6715-snap_masked-ConsensusfromContig6715-abinit-gene-0.4-mRNA-1	tig00000339	85.222	203	3.67e-129	375	XP_018019033.1	24.8	319	3.3e-11	79.3
ConsensusfromContig7716-snap_masked-ConsensusfromContig7716-abinit-gene-0.1-mRNA-1	tig00000339	98.02	202	1.33e-126	412	XP_022292168.1	26.3	190	1.3e-06	64.7
ConsensusfromContig37294-snap_masked-ConsensusfromContig37294-abinit-gene-0.1-mRNA-1	tig00000334	100	28	3.63e-11	58.9	NULL
ConsensusfromContig11859-snap_masked-ConsensusfromContig11859-abinit-gene-0.0-mRNA-1	tig00000331	100	72	1.54e-44	149	NULL
ConsensusfromContig26594-snap_masked-ConsensusfromContig26594-abinit-gene-0.0-mRNA-1	tig00000331	99.123	114	5.41e-70	231	KXZ46502.1	33.9	112	2.1e-06	62.4
ConsensusfromContig28177-snap_masked-ConsensusfromContig28177-abinit-gene-0.0-mRNA-1	tig00000331	100	109	4.03e-70	228	NULL
ConsensusfromContig40870-snap_masked-ConsensusfromContig40870-abinit-gene-0.0-mRNA-1	tig00000331	100	42	3.14e-21	87	NULL
ConsensusfromContig53529-snap_masked-ConsensusfromContig53529-abinit-gene-0.0-mRNA-1	tig00000331	67.969	128	5.57e-46	160	NULL
ConsensusfromContig54903-snap_masked-ConsensusfromContig54903-abinit-gene-0.0-mRNA-1	tig00000331	100	39	1.39e-19	80.9	NULL
[truncated: 3,103 more rows]
